# Supplementary material for: Naturalistic Stress Hormone Levels Drive Cumulative Epigenomic Changes along the Cellular Lifespan
Source: Int J Mol Sci. 2021 Aug 16;22(16):8778. doi: 10.3390/ijms22168778 (PMC8395735; doi:10.3390/ijms22168778)
Supplement: Supplementary file 1 [file ijms-22-08778-s001.zip]

Archive with 1 entries (1 files):
- ijms-1340078-supplementary.xlsx
