# Supplementary material for: Naturalistic Stress Hormone Levels Drive Cumulative Epigenomic Changes along the Cellular Lifespan
Source: Int J Mol Sci. 2021 Aug 16;22(16):8778. doi: 10.3390/ijms22168778 (PMC8395735; doi:10.3390/ijms22168778)
Supplement: Supplementary file 1 [file ijms-22-08778-s001.zip › ijms-1340078-supplementary.xlsx]

## Sheet: Supplementary Table S1
																																														Middle passage
name	chromosome	position	strand	AddressA	AddressB	ProbeSeqA	ProbeSeqB	Type	NextBase	Color	Probe_rs	Probe_maf	CpG_rs	CpG_maf	SBE_rs	SBE_maf	Islands_Name	Relation_to_Island	Forward_Sequence	SourceSeq	UCSC_RefGene_Name	UCSC_RefGene_Accession	UCSC_RefGene_Group	Phantom4_Enhancers	Phantom5_Enhancers	DMR	X450k_Enhancer	HMM_Island	Regulatory_Feature_Name	Regulatory_Feature_Group	GencodeBasicV12_NAME	GencodeBasicV12_Accession	GencodeBasicV12_Group	GencodeCompV12_NAME	GencodeCompV12_Accession	GencodeCompV12_Group	DNase_Hypersensitivity_NAME	DNase_Hypersensitivity_Evidence_Count	OpenChromatin_NAME	OpenChromatin_Evidence_Count	TFBS_NAME	TFBS_Evidence_Count	Methyl27_Loci	Methyl450_Loci	Random_Loci	Mean methylation vehicle group	Mean methylation cortisol group	Cortisol-induced methylation change	t value
cg00012824	chr5	142065098	+	89609846		AAACAAACATTTCTCATTTACTAAAATACTAAATACAACCCTTAAAATTC		II										OpenSea	AGCACGATAATGCTAGCCACACTCACCACAGCCAGACTCACCGCAGCTTTCTGCTTCTGC[CG]AACCTCAAGGGCTGCATCCAGCACTTTAGTAAATGAGAAATGCCTGCCCCCTCCAGCCCT	GGCAGGCATTTCTCATTTACTAAAGTGCTGGATGCAGCCCTTGAGGTTCG	FGF1;FGF1;FGF1;FGF1;FGF1;FGF1;FGF1;FGF1;FGF1;FGF1;FGF1;FGF1;FGF1	NM_001257209;NM_001257211;NM_001257208;NM_001257211;NM_001257209;NM_001257208;NM_001257207;NM_000800;NM_033136;NM_001257206;NM_001257205;NM_001144935;NM_001144934	1stExon;1stExon;1stExon;5'UTR;5'UTR;5'UTR;5'UTR;5'UTR;5'UTR;5'UTR;5'UTR;5'UTR;5'UTR				TRUE				FGF1;FGF1;FGF1;FGF1;FGF1;FGF1;FGF1	ENST00000378046.1;ENST00000494579.1;ENST00000378046.1;ENST00000360966.5;ENST00000337706.2;ENST00000407758.1;ENST00000419524.2	1stExon;3'UTR;5'UTR;5'UTR;5'UTR;5'UTR;5'UTR	FGF1;FGF1;FGF1;FGF1;FGF1;FGF1;FGF1;FGF1;FGF1;FGF1	ENST00000378046.1;ENST00000489937.1;ENST00000494344.1;ENST00000494579.1;ENST00000378046.1;ENST00000360966.5;ENST00000411960.1;ENST00000337706.2;ENST00000407758.1;ENST00000419524.2	1stExon;3'UTR;3'UTR;3'UTR;5'UTR;5'UTR;5'UTR;5'UTR;5'UTR;5'UTR	chr5:142064925-142065195	3								0.498416	0.597498	0.0990823	5.65047
cg00032355	chr2	101815753	+	25779979		AAAATAAAATACTAACACATACTACAACATATAAACCTCAAAAACAATCC		II										OpenSea	ACAAATGAGACCATACAATATGTGGCTTCCTTTTGTATGTGTCTGGCTTCTTTCACTTAG[CG]GATTGTTTCTGAGGTTCATATGTTGTAGCATGTGTCAGCACTTCATTCCTTTTTATTGCC	GAATGAAGTGCTGACACATGCTACAACATATGAACCTCAGAAACAATCCG											TBC1D8	ENST00000462819.1	3'UTR	TBC1D8;TBC1D8;TBC1D8	ENST00000462819.1;ENST00000485851.1;ENST00000463469.1	3'UTR;3'UTR;3'UTR	chr2:101815645-101815910	3								0.633644	0.549556	-0.0840887	-7.59429
cg00033440	chr12	47601952	+	13750914		ACAACACCAAATCTATCCCTTAACAATATAACTACTTTAAATTCAAACAC		II										OpenSea	GGGTCTTGATTCTGTGACTCCACCAGGTGTCAAGGTCTCTGAACCGGCTGCCCTTAGACA[CG]TGCCTGAACTCAAAGCAGTCATACTGTTAAGGGATAGACTTGGTGCTGTAAACTTAGCCA	CGTGCCTGAACTCAAAGCAGTCATACTGTTAAGGGATAGACTTGGTGCTG	PCED1B;PCED1B	NM_001281429;NM_138371	5'UTR;5'UTR								RP11-493L12.2;RP11-493L12.2;RP11-493L12.2;RP11-493L12.2;RP11-493L12.2;RP11-493L12.2;RP11-493L12.2;RP11-493L12.2;RP11-493L12.2;RP11-493L12.2;FAM113B	ENST00000547626.1;ENST00000550426.1;ENST00000552269.1;ENST00000547600.1;ENST00000551432.1;ENST00000551898.1;ENST00000552990.1;ENST00000548222.1;ENST00000552975.1;ENST00000547851.1;ENST00000546455.1	3'UTR;3'UTR;3'UTR;3'UTR;3'UTR;3'UTR;3'UTR;3'UTR;3'UTR;3'UTR;5'UTR	RP11-493L12.2;RP11-493L12.2;RP11-493L12.2;RP11-493L12.2;RP11-493L12.2;RP11-493L12.2;RP11-493L12.2;RP11-493L12.2;RP11-493L12.2;RP11-493L12.2;FAM113B	ENST00000547626.1;ENST00000550426.1;ENST00000552269.1;ENST00000547600.1;ENST00000551432.1;ENST00000551898.1;ENST00000552990.1;ENST00000548222.1;ENST00000552975.1;ENST00000547851.1;ENST00000546455.1	3'UTR;3'UTR;3'UTR;3'UTR;3'UTR;3'UTR;3'UTR;3'UTR;3'UTR;3'UTR;5'UTR	chr12:47601105-47602015	3								0.482059	0.534112	0.0520529	5.75845
cg00034360	chr12	49962678	+	48714912		TATTCTAAACTAAAATATATCTCTCTATAACTACTAAACTTTAATACCTC		II									chr12:49961630-49962219	S_Shore	GTTCCGGAAAACTAGAAAGACTGTTGTCTAAAAGAGGAATTCTGTTTTATGCTTCCTTTG[CG]AGGTACTAAAGTCTAGCAGCTATAGAGAGACATACTTCAGCTCAGAATAAGAAAGATTCA	ATTCTGAGCTGAAGTATGTCTCTCTATAGCTGCTAGACTTTAGTACCTCG	MCRS1;MCRS1	NM_001278341;NM_006337	TSS1500;TSS1500								MCRS1;MCRS1;MCRS1	ENST00000550165.1;ENST00000546244.1;ENST00000343810.4	TSS1500;TSS1500;TSS1500	MCRS1;MCRS1;MCRS1;MCRS1;MCRS1;MCRS1;MCRS1;MCRS1;MCRS1;MCRS1;PRPF40B;PRPF40B;PRPF40B	ENST00000551625.1;ENST00000548334.1;ENST00000549528.1;ENST00000548596.1;ENST00000553173.1;ENST00000550165.1;ENST00000552206.1;ENST00000548602.1;ENST00000549000.1;ENST00000343810.4;ENST00000552301.1;ENST00000547764.1;ENST00000551063.1	TSS1500;TSS1500;TSS1500;TSS1500;TSS1500;TSS1500;TSS1500;TSS1500;TSS1500;TSS1500;5'UTR;5'UTR;5'UTR	chr12:49962640-49962895	3								0.256361	0.17797	-0.078391	-6.40179
cg00044323	chr10	114867228	-	14726889		CAAACCTTAATATACACATTTATAATCAAAACATCAAATTACRACCRAAC		II										OpenSea	TGACTGATACCCAAGCCTTGATGTACACATTTGTGGTCAAGACATCAAGTTGCGGCCGGG[CG]TGGTGGCTCATGCCTATAATCTCAGCACTCTGGGAGGCCGAGGCGGGTGGATCACGAGGT	CGCCCGGCCGCAACTTGATGTCTTGACCACAAATGTGTACATCAAGGCTT	TCF7L2;TCF7L2;TCF7L2;TCF7L2;TCF7L2;TCF7L2;TCF7L2;TCF7L2;TCF7L2;TCF7L2;TCF7L2;TCF7L2;TCF7L2	NM_001198525;NM_001198528;NM_001198527;NM_001198531;NM_001146286;NM_001146284;NM_001146283;NM_001198530;NM_001198529;NM_001146285;NM_001146274;NM_030756;NM_001198526	Body;Body;Body;Body;Body;Body;Body;Body;Body;Body;Body;Body;Body				TRUE				TCF7L2	ENST00000542695.1	5'UTR	TCF7L2	ENST00000542695.1	5'UTR	chr10:114866780-114867230	3								0.75882	0.820233	0.0614128	7.1218
cg00047003	chr14	65689711	-	28653134		ACCAACATTCTACCACAAAAATCAATACCTAAACTTTAAAATCCACCAAC		II										OpenSea	GACTCAACCTAGCCAACATTCTACCACAAGAATCAGTACCTGGGCTTTGGGGTCCACCAA[CG]CTTAAAATTGAGTAACTGAGTGCAAGGGTTGCAGGTAGGCAATGTGCCGATAGACATTTA	CCAACATTCTACCACAAGAATCAGTACCTGGGCTTTGGGGTCCACCAACG	LOC100128233	NR_103769	TSS1500						14:65688640-65689803	Unclassified	CTD-2509G16.2	ENST00000531609.1	TSS1500	CTD-2509G16.2	ENST00000531609.1	TSS1500					chr14:65688846-65689780	6				0.758949	0.807015	0.0480653	5.39164
cg00049595	chr6	41650636	+	34611227		TAACCRAACTAACRCAAACTACAAAATTAATCTCAAAATCAAATAAAACC		II									chr6:41650672-41651582	N_Shore	ACCTGGAACTAGGAGGAGGCGCCAGCGCCCCGGCTGGCTCAGGCTCCACAAGGTCATCCC[CG]GCTCCATCTGACCTTGAGATTAATCCTGCAGCCTGCGCCAGCCCGGCCACCATCAGCGCC	GGCCGGGCTGGCGCAGGCTGCAGGATTAATCTCAAGGTCAGATGGAGCCG							TRUE										chr6:41650245-41650675	3						TRUE		0.295886	0.351751	0.0558642	6.31393
cg00051068	chr20	10655610	+	84722559		AATAAAAAACAATATCRATTTCCACTACCACCCCAAAAAAAACAAATTCC		II			rs73243790	0.039305					chr20:10652573-10655611	Island	AGCTCTCTGGGTGGCAAGAGATGGGCCTGGGAGGGACCGTGTCCCCAGCACCGCCAGCCG[CG]GAACTTGCCTTCTCTGGGGTGGCAGTGGAAACCGATACTGTTTTCCACCTTGAGGCAAGC	GTGGAAAACAGTATCGGTTTCCACTGCCACCCCAGAGAAGGCAAGTTCCG	JAG1	NM_000214	TSS1500					20:10602575-10603723	20:10655276-10656425	Unclassified	JAG1	ENST00000254958.4	TSS1500	JAG1	ENST00000254958.4	TSS1500	chr20:10655420-10655730	3						TRUE		0.15204	0.116112	-0.0359281	-5.31891
cg00055771	chr5	144510462	+	10641124		ACTCCCATTCAACTAACATTCTTTCTCTTAATTCTTCTACCTTCTCATTC		II										OpenSea	TCTAGAAAAAGTGGCATTATTTATGGATTTATAGTAGCTTCTGGCCAGATTAGGTGACAC[CG]AATGAGAAGGCAGAAGAATCAAGAGAAAGAATGTCAGCTGAATGGGAGTGATACCCTCTA	CTCCCATTCAGCTGACATTCTTTCTCTTGATTCTTCTGCCTTCTCATTCG							TRUE																	TRUE		0.692444	0.631823	-0.0606209	-7.0294
cg00059930	chr13	48894382	-	79625368		AACAATACRAACTACTCCTTATACACRATAAACTTAACAACTAACTTAAC		II									chr13:48892635-48893857	S_Shore	GACCACAGGCAGGCAATGCGGGCTGCTCCTTGTGCACGGTGGGCTTGGCAGCTGGCTTGG[CG]TCTGCCCTGTGGCCCCTCTGTGCAGCGCGCTCATCGGTGGTGCCCCGAGCAACCCCGCTG	CGCCAAGCCAGCTGCCAAGCCCACCGTGCACAAGGAGCAGCCCGCATTGC	RB1	NM_000321	Body					13:47791943-47792597	13:48894232-48894678	Unclassified_Cell_type_specific				RB1	ENST00000525036.1	5'UTR	chr13:48894325-48894775	3					TRUE	TRUE		0.651427	0.68848	0.0370523	5.53185
cg00065957	chr1	53099352	-	35622929		RCACAACTTCTTCCCCTACRAACACAACTACATATAATAACTCAAATACC		II									chr1:53098629-53099303	S_Shore	TGCGACGACCCGCACAGCTTCTTCCCCTACGAGCACAGCTACATGTGGTGGCTCAGGTAC[CG]TCCCTGGCCCTCACCCTACCTTGAACCCCACTCCAGTCTCAGCGCCTTCACCCCAGCCTC	CGGTACCTGAGCCACCACATGTAGCTGTGCTCGTAGGGGAAGAAGCTGTG	FAM159A	NM_001042693	Body			CDMR					FAM159A	ENST00000401050.3	5'UTR	FAM159A;FAM159A;FAM159A	ENST00000440303.1;ENST00000401050.3;ENST00000424164.1	5'UTR;5'UTR;5'UTR	chr1:53098665-53099355	3						TRUE		0.361069	0.389542	0.0284733	5.36225
cg00067427	chr16	30706827	+	69752255		TCTAACACCTAAAAACAATTAAACTTATAACCTCTTATTTATACACAAAC		II									chr16:30709274-30710364	N_Shelf	ACAGGGCCAGATAGGAAACAGGCAGAGGAAATGCTGGTTAGGAGAACATGCTCGTTGACA[CG]CTTGTGTATAAACAAGAGGTCACAAGTTTAACTGCCTTTAGGTGCCAGATATGACAAATG	CGCTTGTGTATAAACAAGAGGTCACAAGTTTAACTGCCTTTAGGTGCCAG																	chr16:30706660-30706910	3								0.589477	0.648727	0.0592503	7.92385
cg00067751	chr9	104249741	+	88726925		AATCAATATACATACTTTCTCATACCTCAAACRTTATATCTCTCRTAACC		II									chr9:104248247-104249501	S_Shore	CTGTTACTTTGGGTCTTGAATGTTTTTCAGTCTTCCCCAAACCCTCAATTTAAACACAAA[CG]GCCACGAGAGACATAACGCCTGAGGTATGAGAAAGTATGCACATTGATTGAGAACAATCC	CGGCCACGAGAGACATAACGCCTGAGGTATGAGAAAGTATGCACATTGAT	TMEM246;TMEM246;TMEM246	NM_001303108;NM_001303107;NM_032342	TSS1500;TSS1500;TSS1500								C9orf125;C9orf125;C9orf125	ENST00000374847.1;ENST00000374848.3;ENST00000374851.1	TSS1500;TSS1500;5'UTR	C9orf125;C9orf125;C9orf125	ENST00000374847.1;ENST00000374848.3;ENST00000374851.1	TSS1500;TSS1500;5'UTR	chr9:104248145-104249775	3								0.316843	0.412603	0.0957601	6.37546
cg00072722	chr2	11676134	-	70677549		ACTCTTATCAAATACCTTCTATTTCCTAAACACTATAATTAACCAAAAAC		II										OpenSea	CTTGTAAATAAACTCTTATCAGATACCTTCTATTTCCTAGGCACTGTGATTGGCCAAGGG[CG]TACATCTGCATGTTCTCTGCTCTCCTGGGGATCCCAGGCAGCAGGGGAGAGAGGGAAGCA	CGCCCTTGGCCAATCACAGTGCCTAGGAAATAGAAGGTATCTGATAAGAG	GREB1	NM_014668	5'UTR								GREB1	ENST00000381486.2	5'UTR	GREB1	ENST00000381486.2	5'UTR	chr2:11676020-11676250	3								0.52613	0.492383	-0.033747	-6.41906
cg00079056	chr9	33239641	-	30778913		ATTTCTACTTACRTTTACAACTCATTTCATATTCTACAAAATATTTTCCC		II										OpenSea	TAAAAATGATCATTTCTGCTTACGTTTACAGCTCATTTCATATTCTGCAAAATGTTTTCC[CG]TCTGCTATCACCGCCGCCATCCTCACAGCAGCCTGGGAGAAAGGCAGAGCCAAAAGTCTC	CGGGAAAACATTTTGCAGAATATGAAATGAGCTGTAAACGTAAGCAGAAA	SUGT1P1;SPINK4	NR_003667;NM_014471	Body;TSS1500								SPINK4	ENST00000379721.3	TSS1500	SPINK4	ENST00000379721.3	TSS1500			chr9:33239636-33240499	5	chr9:33239529-33241730	6	TRUE	TRUE		0.748472	0.784919	0.0364474	5.7318
cg00096447	chr5	137576708	+	21661181		ACATTTCCCAAACTCCCTTATCAACTAACTTTTAACTAAATTTAAACAAC		II									chr5:137577499-137577971	N_Shore	AAGGCTGTGGGTCTCCTAGCTTCTCCTGTCCTCCCACCCTCAGTCTGTGCCTGTGGCTCC[CG]TTGTCCAAACCCAGCCAAAAGCCAGCTGACAAGGGAGCCTGGGAAATGCAGCCTGCCTGG	CATTTCCCAGGCTCCCTTGTCAGCTGGCTTTTGGCTGGGTTTGGACAACG																	chr5:137576420-137576995	3						TRUE		0.472729	0.527946	0.0552168	5.21908
cg00097446	chr12	108932820	-	3641320		TCAAAAATCAACTAAATACRAACAAAATCRCCAATTTTCATCTCAAAATC		II										OpenSea	CCAGGGCGCGCTCAAAGATCAACTGAATGCGAGCAGGATCGCCAATTTTCATCTCAAAAT[CG]ATATATGCTTGATATTCTGCCAGCCTTGGTGCCTCTGCCTGCAACTGGAGTACAGGAAAA	CGATTTTGAGATGAAAATTGGCGATCCTGCTCGCATTCAGTTGATCTTTG	SART3	NM_014706	Body								SART3	ENST00000535329.1	TSS200	SART3;SART3;SART3;SART3	ENST00000547528.1;ENST00000548077.1;ENST00000548119.1;ENST00000535329.1	3'UTR;TSS1500;TSS1500;TSS200										0.532354	0.604431	0.0720766	6.28722
cg00099602	chr6	87993447	-	64740864		AAACCTTAACTACCACTTTAAAAAAATTACCAATTCCTTCATTTCAACTC		II										OpenSea	GACAGGGAGTGGGGCCTTGGCTGCCACTTTGGAAAGATTGCCAGTTCCTTCATTTCAGCT[CG]GAGGCCATCACATTTGCCTAAAGTGTCACTTTTTATATTTTCCAGTTCATTGTGCACCAA	GGCCTTGGCTGCCACTTTGGAAAGATTGCCAGTTCCTTCATTTCAGCTCG	GJB7	NM_198568	3'UTR								GJB7;GJB7	ENST00000525899.1;ENST00000296882.3	3'UTR;3'UTR	GJB7;GJB7	ENST00000525899.1;ENST00000296882.3	3'UTR;3'UTR								TRUE		0.544076	0.606221	0.0621452	6.03779
cg00102060	chr20	42186445	-	43769593		AATAAAATATATAACCATACAAAACTCCTCCRAAACACAACAAAACAACC		II										OpenSea	GTGTTGGTGGAGGTGGGGTGTGTGGCCATGCAGGGCTCCTCCGGAGCACAGCAGAGCAGC[CG]GTGTTTAAGGCACCAGAATTACCAGAAAGTTGTTGACATTTTAATGGAAAGGCAATGGAG	CGGCTGCTCTGCTGTGCTCCGGAGGAGCCCTGCATGGCCACACACCCCAC	SGK2	NM_170693	TSS1500								SGK2;SGK2;SGK2	ENST00000373100.1;ENST00000373092.3;ENST00000373077.1	TSS1500;TSS1500;TSS1500	SGK2;SGK2;SGK2	ENST00000373100.1;ENST00000373092.3;ENST00000373077.1	TSS1500;TSS1500;TSS1500	chr20:42186240-42186455	3								0.527758	0.582429	0.0546703	5.14385
cg00115654	chr9	136294920	-	28723957		CAAAAACCTTAATCTTAATCCCAACCAAAAACCRACTCCTAATAAAAAAC		II			rs36219561	0.022847					chr9:136294738-136295236	Island	CTCTGCGCCGGCAGGAGCCTTAGTCTTGGTCCCAGCCAAGAGCCGGCTCCTGGTGGGGGG[CG]CGGGCCGAGAACTCCTGTTCCCACTCACAAAAGGCCACGCTTCCAAACGCTTCCATCCTC	AGGAGCCTTAGTCTTGGTCCCAGCCAAGAGCCGGCTCCTGGTGGGGGGCG	ADAMTS13;ADAMTS13;ADAMTS13;ADAMTS13	NR_024514;NM_139027;NM_139025;NM_139026	Body;Body;Body;Body					9:135284498-135285028	9:136294653-136295202	Unclassified	ADAMTS13;ADAMTS13	ENST00000536611.1;ENST00000485925.1	5'UTR;5'UTR	ADAMTS13;ADAMTS13	ENST00000536611.1;ENST00000485925.1	5'UTR;5'UTR	chr9:136294700-136295250	3						TRUE		0.452756	0.401214	-0.0515415	-8.4292
cg00118229	chr21	44088420	-	53749588		AAAATCCAAAAAACCCAAATTCCAAAAAAAAATTACATTAACTCCCACTC		II									chr21:44088822-44089029	N_Shore	CTGCCATCCCCAGGGTCCAGGGAGCCCAGATTCCAGGGAAGGGTTGCATTAGCTCCCACT[CG]GAGTCCTGATGCAGCAGAGACAGACAGAGGCCCTGGGAGAAGTGAGCATGAATTATTAAG	GGGTCCAGGGAGCCCAGATTCCAGGGAAGGGTTGCATTAGCTCCCACTCG	PDE9A;PDE9A;PDE9A;PDE9A;PDE9A;PDE9A;PDE9A;PDE9A;PDE9A;PDE9A;PDE9A;PDE9A;PDE9A;PDE9A;PDE9A;PDE9A;PDE9A;PDE9A;PDE9A;PDE9A	NM_001001582;NM_001001568;NM_001001573;NM_001001567;NM_001001578;NM_002606;NM_001001580;NM_001001579;NM_001001581;NM_001001571;NM_001001584;NM_001001576;NM_001001585;NM_001001574;NM_001001572;NM_001001569;NM_001001570;NM_001001577;NM_001001583;NM_001001575	Body;Body;5'UTR;Body;Body;Body;5'UTR;5'UTR;Body;Body;5'UTR;5'UTR;5'UTR;Body;5'UTR;Body;Body;Body;Body;Body								PDE9A;PDE9A	ENST00000539837.1;ENST00000470987.1	5'UTR;5'UTR	PDE9A;PDE9A;PDE9A;PDE9A;PDE9A;PDE9A	ENST00000472401.1;ENST00000539837.1;ENST00000486902.1;ENST00000460905.1;ENST00000470987.1;ENST00000468805.1	5'UTR;5'UTR;5'UTR;5'UTR;5'UTR;5'UTR	chr21:44088225-44088615	3						TRUE		0.660599	0.609104	-0.0514955	-6.47817
cg00119460	chr6	30923743	-	70614991		CCCCRTAACATTAACCATAAAACTAACACCCRTTTATACTATACTTTCAC		II			rs73727141	0.022873					chr6:30923208-30923624	S_Shore	GTAGCTCCTACCCCCGTGACATTGGCCATAAAACTGACACCCGTTTGTGCTGTGCTTTCA[CG]TACATCGCACCTGTGATCCTCCGATCACCCTGCGAGTTACGAGGCCTGCTTTACAAGCCT	CGTGAAAGCACAGCACAAACGGGTGTCAGTTTTATGGCCAATGTCACGGG							TRUE	6:31031220-31031746	6:30922724-30924044	Unclassified	HCG21	ENST00000419481.1	TSS1500	HCG21	ENST00000419481.1	TSS1500	chr6:30923300-30923850	3						TRUE		0.447649	0.484674	0.0370243	5.09053
cg00123478	chr4	10458165	+	80741491		CRAAAACCAACCTAACATTATCTTTCCTTAAAAAAATCAAAAATAAACTC		II									chr4:10458129-10459353	Island	ATCTCTTCTCAACCTCCTATGTCCTCGCCCCCCGTAAAAGATGCGCAGGACCTCGATGGA[CG]AGCCCACCCCTGACCCTCTCAAGGAAAGACAATGCCAGGCTGGTTTTCGAGTTTATTGTC	CGAGCCCACCCCTGACCCTCTCAAGGAAAGACAATGCCAGGCTGGTTTTC	ZNF518B	NM_053042	5'UTR					4:10067138-10068870			ZNF518B;ZNF518B	ENST00000326756.3;ENST00000515072.1	5'UTR;3'UTR	ZNF518B;ZNF518B;ZNF518B;ZNF518B;ZNF518B	ENST00000326756.3;ENST00000507515.1;ENST00000500268.2;ENST00000515072.1;ENST00000503068.1	5'UTR;5'UTR;3'UTR;3'UTR;3'UTR	chr4:10457905-10458255	3						TRUE		0.366961	0.280495	-0.0864655	-5.93314
cg00126889	chr8	42103037	+	75745446		ATATTCAAACAAAACCTACRTTACTCTACCTAACTATATAATTCTCCACC		II										OpenSea	AGGCCATCTGCCAGCAGCTCCCAGGGAGCCACACAGAAATGTGTTGGAGAAGCCTTTGAG[CG]GTGGAGAATCACACAGCCAGGCAGAGTAACGCAGGTTCTGTCTGAACACACTTGGCATGC	CGGTGGAGAATCACACAGCCAGGCAGAGTAACGCAGGTTCTGTCTGAACA							TRUE				RP11-231D20.2	ENST00000523459.1	3'UTR	RP11-231D20.2	ENST00000523459.1	3'UTR	chr8:42102845-42103550	3						TRUE		0.338519	0.415083	0.0765641	8.84504
cg00128690	chr8	93092072	-	23694290		TAACTAAATAAACTCCCTAATAAAACACTTCCTCTCATACTAATAACTTC		II			rs79859289	0.013724						OpenSea	CAGCTCTTCTCTGGCTGGATAAACTCCCTGATGGAACACTTCCTCTCATGCTGGTGGCTT[CG]TTCACTGACTTCACGGCCCTTCCCATAGACTGCTGCACGGCCAGTTCTTCCTCAACCCTC	CGAAGCCACCAGCATGAGAGGAAGTGTTCCATCAGGGAGTTTATCCAGCC	RUNX1T1;RUNX1T1;RUNX1T1;RUNX1T1;RUNX1T1;RUNX1T1;RUNX1T1;RUNX1T1;RUNX1T1;RUNX1T1;RUNX1T1;RUNX1T1;RUNX1T1	NM_001198632;NM_001198625;NM_001198629;NM_001198630;NM_001198631;NM_001198626;NM_001198627;NM_001198628;NM_175634;NM_001198634;NM_001198679;NM_001198633;NM_175635	5'UTR;5'UTR;5'UTR;5'UTR;5'UTR;5'UTR;5'UTR;5'UTR;5'UTR;Body;Body;Body;5'UTR								RUNX1T1;RUNX1T1;RUNX1T1;RUNX1T1;RUNX1T1	ENST00000518844.1;ENST00000523629.1;ENST00000360348.2;ENST00000520724.1;ENST00000522163.1	5'UTR;5'UTR;5'UTR;5'UTR;3'UTR	RUNX1T1;RUNX1T1;RUNX1T1;RUNX1T1;RUNX1T1;RUNX1T1;RUNX1T1;RUNX1T1;RUNX1T1;RUNX1T1;RUNX1T1;RUNX1T1;RUNX1T1;RUNX1T1;RUNX1T1;RUNX1T1;RUNX1T1;RUNX1T1;RUNX1T1;RUNX1T1;RUNX1T1;RUNX1T1;RUNX1T1;RUNX1T1;RUNX1T1;RUNX1T1;RUNX1T1;RUNX1T1;RUNX1T1;RUNX1T1;RUNX1T1;RUNX1T1;RUNX1T1	ENST00000518317.1;ENST00000518823.1;ENST00000519061.1;ENST00000518844.1;ENST00000520428.1;ENST00000518992.1;ENST00000521375.1;ENST00000518449.1;ENST00000518954.1;ENST00000521897.1;ENST00000517493.1;ENST00000520583.1;ENST00000519422.1;ENST00000520974.1;ENST00000517919.1;ENST00000519847.1;ENST00000522467.1;ENST00000523168.1;ENST00000519577.1;ENST00000524215.1;ENST00000523629.1;ENST00000522316.1;ENS…	5'UTR;5'UTR;5'UTR;5'UTR;5'UTR;5'UTR;5'UTR;5'UTR;5'UTR;5'UTR;5'UTR;5'UTR;5'UTR;5'UTR;5'UTR;5'UTR;5'UTR;5'UTR;5'UTR;5'UTR;5'UTR;3'UTR;3'UTR;3'UTR;3'UTR;3'UTR;5'UTR;5'UTR;5'UTR;5'UTR;5'UTR;3'UTR;3'UTR										0.638699	0.698736	0.060037	5.67363
cg00129234	chr3	99766639	-	61756981		TCTTAACCTCTACTTCCTCTTTTAACTAACAAAACATTCAATAACTATAC		II										OpenSea	CATTTCACCTCTCTTAGCCTCTGCTTCCTCTTTTAACTGACAGGGCATTCAGTGGCTGTG[CG]TCTGGGCCTCACTGCTCTCCCCAGAAGGCATTTGAAAAAAAAAAGGAAGGCATTTTTGGT	CGCACAGCCACTGAATGCCCTGTCAGTTAAAAGAGGAAGCAGAGGCTAAG	FILIP1L;FILIP1L;CMSS1	NM_001042459;NM_182909;NM_032359	5'UTR;5'UTR;Body								FILIP1L	ENST00000354552.3	5'UTR	FILIP1L;C3orf26	ENST00000354552.3;ENST00000463526.1	5'UTR;5'UTR	chr3:99766240-99767015	3								0.0796304	0.128329	0.0486986	7.2857
cg00132505	chr8	129987999	+	13679261		TATAAAATACATTAAAACATCTAAACAAAAAATCTATATTCAAAAAAACC		II										OpenSea	AGCAAGGTTCAGGGGGAAACTGGCCAGGGAGGAATGTTTTTCTACTTAGCCAAAAAGATT[CG]GCTCCTTTGAACACAGACTTTCTGCTCAGATGTCCTAATGCATTCCACATTTGGCCATTA	CGGCTCCTTTGAACACAGACTTTCTGCTCAGATGTCCTAATGCATTCCAC																	chr8:129987920-129988215	3								0.348803	0.436321	0.0875182	6.67119
cg00133391	chr9	130693538	-	38681929		ACACCCACTATAAACCAACAATACTAAACCCTAAAAATTTAATAATAAAC		II									chr9:130692839-130693331	S_Shore	ATAGATATTGAACACCCACTGTGGGCCAGCAGTGCTAGGCCCTGGGGATTTAGTGGTGAG[CG]AGAGGGAGGGGCTCAGCTGCCCGCGTGATCTTTAAAAGCATAACTTGGATGATGTCACTC	CGCTCACCACTAAATCCCCAGGGCCTAGCACTGCTGGCCCACAGTGGGTG	PIP5KL1	NM_001135219	TSS1500						9:130692381-130693606	Unclassified	PIP5KL1	ENST00000388747.4	TSS1500	PIP5KL1;PIP5KL1	ENST00000492296.1;ENST00000388747.4	TSS1500;TSS1500	chr9:130693345-130694250	3								0.426466	0.341621	-0.0848451	-6.29107
cg00147244	chr17	1811354	+	86609975		CATTTAAAACATTTATACCATCRTCTCTAAATCCTACCTACTAATTATAC		II									chr17:1811473-1812097	N_Shore	ATTTAGCCTGGAAGTTAAAATCGCTGAAGCAGTTTATAGAAACAGCAGAGTGAGCCGCCG[CG]CACAATCAGTAGGCAGGATCCAGAGACGATGGCATAAATGTTTCAAATGTGCTCAGGGTA	ATTTGAAACATTTATGCCATCGTCTCTGGATCCTGCCTACTGATTGTGCG							TRUE	17:1757931-1758105									chr17:1811025-1811455	3						TRUE		0.259832	0.296282	0.03645	5.89712
cg00148223	chr5	957913	+	85658346		AAATAAATAAAATAACCCAAAAATACCCCAAATAAATAAAACTAAACATC		II									chr5:958785-959172	N_Shore	CCAGCCCAGCCCAGGTTGCGCTCAGCAGTGGCTCACTGGCCCCTCTGCCATCCTTGCCAC[CG]ATGCCCAGCCTTATTTATTTGGGGTATTTCTGGGCCATTCCACCCACTCCTCTTGAGGGC	AGTGGGTGGAATGGCCCAGAAATACCCCAAATAAATAAGGCTGGGCATCG							TRUE										chr5:957025-957975	3						TRUE		0.440089	0.469876	0.0297871	5.26922
cg00152047	chr1	166893354	-	26801251		CCCAACACAACCTCCTAATTCTATTTCACCAAAAACAAAACRTTTACCAC		II									chr1:166889776-166890649	S_Shelf	AGGGAGGGTCTCCCAACACAGCCTCCTAGTTCTGTTTCACCAGGGGCAGAGCGTTTACCA[CG]AATGCCATTCAATTTTATCATGCAATCAGTTGATTTTTAATTATAATTTAATTTTTAACC	CGTGGTAAACGCTCTGCCCCTGGTGAAACAGAACTAGGAGGCTGTGTTGG	ILDR2	NM_199351	Body																					TRUE		0.626548	0.569128	-0.0574205	-5.3324
cg00163480	chr14	94759797	-	84726197		TATAACCCAAATCCCATCACRAAAACTTCTACCTTACAACTCAAAACTTC		II										OpenSea	ATAACCCGGAATATGACCCAAATCCCATCACGAGAGCTTCTGCCTTGCAACTCAAGGCTT[CG]CCCCAGTAAGATTCAGCTCTGTCTGGGTGGGGTGTGGGGAATTTGTCTTGAGCTGTTCTA	ATGACCCAAATCCCATCACGAGAGCTTCTGCCTTGCAACTCAAGGCTTCG	SERPINA10;SERPINA10	NM_016186;NM_001100607	TSS1500;TSS200								SERPINA10;SERPINA10;SERPINA10	ENST00000393096.1;ENST00000261994.4;ENST00000554723.1	TSS1500;TSS200;TSS1500	SERPINA10;SERPINA10;SERPINA10	ENST00000393096.1;ENST00000261994.4;ENST00000554723.1	TSS1500;TSS200;TSS1500	chr14:94759285-94759975	3								0.531254	0.574345	0.0430912	7.06389
cg00166372	chr3	50232459	+	85732899		AAAACCTAAAAACAATAAACTCCAAAATTTAAAAATAAAACTCCAAAACC		II									chr3:50230430-50232344	S_Shore	TGCCCTCTCCAGGCTCTTGCCTCAATACCCCAGCCCCGTCCAGCTCCCCACCCCACACCA[CG]GCCCTGGAGCCTCACCCCCAAATCCTGGAGCCTACTGCCTCCAGGCCCCACCCCAGCTCC	CGGCCCTGGAGCCTCACCCCCAAATCCTGGAGCCTACTGCCTCCAGGCCC	GNAT1;GNAT1	NM_000172;NM_144499	3'UTR;3'UTR				TRUE		3:50231171-50233082	Promoter_Associated	GNAT1;GNAT1	ENST00000433068.1;ENST00000232461.3	3'UTR;3'UTR	GNAT1;GNAT1	ENST00000433068.1;ENST00000232461.3	3'UTR;3'UTR	chr3:50232385-50233235	3						TRUE		0.642243	0.563631	-0.0786114	-6.70715
cg00167981	chr9	98221588	-	29750871		TCCCCAACRATAAAACTCTACAATAATAAAATAACACTTAACCTAAAAAC		II			rs76750014	0.010851						OpenSea	TAAACATATAATCCCCAGCGATAAAACTCTGCAATAGTAAAATAACACTTAACCTGGAGG[CG]TCCCCGGTGTTCACAGGGAACAGCTGGCACGTGAGAGCAACGCCTAATGAACGTCTTAGC	CGCCTCCAGGTTAAGTGTTATTTTACTATTGCAGAGTTTTATCGCTGGGG	PTCH1;PTCH1;PTCH1;PTCH1;PTCH1;PTCH1;PTCH1	NM_001083605;NM_001083607;NM_001083606;NM_001083604;NM_000264;NM_001083602;NM_001083603	Body;Body;Body;Body;Body;Body;Body					9:97261409-97261523						PTCH1;PTCH1	ENST00000375290.2;ENST00000547615.1	3'UTR;3'UTR	chr9:98221500-98221790	3								0.510264	0.566331	0.0560675	5.49849
cg00171092	chr3	124531371	+	34757888		AAAACTAACCTCATATTACACCCAAAAAAACCTCTTTTCAATATAAAAAC		II										OpenSea	ACCACAGCTTCTGAAGTCACCCTCCACATGCAGCTCCAGTGCTTTCCAACTCATTCTGTT[CG]CTCCCACACTGAAAAGAGGCCTTTCTGGGTGCAACATGAGGCCAGCCCCCTCTGCACGTG	CGCTCCCACACTGAAAAGAGGCCTTTCTGGGTGCAACATGAGGCCAGCCC	ITGB5	NM_002213	Body				TRUE				ITGB5	ENST00000488466.1	3'UTR	ITGB5;ITGB5	ENST00000476988.1;ENST00000488466.1	3'UTR;3'UTR	chr3:124531160-124532115	3						TRUE		0.763403	0.662519	-0.100884	-12.1211
cg00174075	chr22	27077715	-	4625943		AAAAACTCATACCAAACATCACCTTCTAACAATAAAATCAAACCTCAACC		II										OpenSea	CCAGGCCACCGGGGAGCTCATACCAGACATCACCTTCTGGCAGTGGGGTCAGGCCTCAAC[CG]CCTTTACGCTTTCCCAGGTTCTCAGGCTGGAATGACGGAGGCCCCGTGGACTCTCACGGT	GGAGCTCATACCAGACATCACCTTCTGGCAGTGGGGTCAGGCCTCAACCG	MIATNB	NR_110543	Body								CTA-211A9.5	ENST00000437071.1	5'UTR	CTA-211A9.5;CTA-211A9.5;CTA-211A9.5;CTA-211A9.5;CTA-211A9.5;CTA-211A9.5;CTA-211A9.5	ENST00000444388.1;ENST00000449017.1;ENST00000421253.1;ENST00000450963.1;ENST00000435162.1;ENST00000437071.1;ENST00000440816.1	5'UTR;5'UTR;5'UTR;5'UTR;5'UTR;5'UTR;5'UTR			chr22:27077345-27077806	5						0.712402	0.677306	-0.0350954	-5.03603
cg00174508	chr12	107774298	+	81663381		AATCATTTCCTAATTCTTAATATCAATTTCCCCATCTATAAATACAAAAC		II										OpenSea	GAACAGGCTGAGTGAACCTGAACCTAGGTTTTTGTTTCTGTGTGGTCTGAAAGAGGACCA[CG]CCCTGTATTTACAGATGGGGAAACTGACACCAAGAATTAGGAAATGACCTGTCTAAGGCT	CGCCCTGTATTTACAGATGGGGAAACTGACACCAAGAATTAGGAAATGAC	BTBD11	NM_001018072	Body				TRUE										chr12:107773405-107774335	3						TRUE		0.462308	0.519135	0.0568272	6.79415
cg00179082	chr7	73698370	-	91619333		AAATAAACAAACTTCAATACRTATCACTACCTTAAACCRAATAACATAAC		II										OpenSea	CTGGAAACTCGGAATAAACAAGCTTCAGTGCGTGTCACTGCCTTGGGCCGGGTGACATAA[CG]CACAGATGTGCAACCATAGGACTCAGGGACTGCGGGGCTAAGTGAGTAATAGCAGCTGTG	AATAAACAAGCTTCAGTGCGTGTCACTGCCTTGGGCCGGGTGACATAACG																	chr7:73698260-73698590	3								0.562986	0.607938	0.0449522	5.02324
cg00194374	chr1	226890928	-	53693977		ACAAAATATTACTAAAAAAACCTAACTACACACACAATCCTATCCCCTAC		II									chr1:226891032-226891381	N_Shore	AAAAAAAAAGTGCAAGATATTACTAGAAAAACCTGACTGCACACACAATCCTATCCCCTA[CG]CAGGAGAAAGACCGAGTGCTAGCACCCGGGGTGTGAAAGCCTGCACCAAGGGACCCAGGA	CAAGATATTACTAGAAAAACCTGACTGCACACACAATCCTATCCCCTACG	ITPKB	NM_002221	Body		chr1:226890865-226890865		TRUE		1:226890788-226891592	Promoter_Associated							chr1:226890620-226891635	3						TRUE		0.148568	0.190408	0.0418401	5.61964
cg00199000	chr16	89350310	+	75665224		AACTACAAAAACATAAAAAACRACTCTATAACCAAACTCATCTTAAAAAC		II									chr16:89345463-89348521	S_Shore	GTAGTCTCGCTTCTCCCGGGCCCGGCTGTCCCGCCTCCTCTCCTTGCTGTCCTCCTTCAC[CG]TCTCCAAGATGAGCTTGGCCACAGAGTCGCTCTTCATGTCCCTGTAGTCTGTCACTGGCG	ACTACAGGGACATGAAGAGCGACTCTGTGGCCAAGCTCATCTTGGAGACG	ANKRD11	NM_013275	Body	low-CpG:87876872-87877936				16:87877431-87877872						ANKRD11	ENST00000330736.5	3'UTR			chr16:89348699-89356774	6				TRUE		0.743711	0.782706	0.0389949	6.55494
cg00215712	chr2	11515248	+	59783165		AAAATAACCCRTTACCTTACACAAAACAAATACATTAAAACCATCACTAC		II										OpenSea	ACAACTCACGCGCGCCCACGGAAACTCAGAGGCGTGGCTGTTACTATCCATATTTTAAAA[CG]CAGTGATGGCTCCAATGCATTTGTTCTGTGTAAGGTAACGGGCTATTCTAGACAAGCTTT	CGCAGTGATGGCTCCAATGCATTTGTTCTGTGTAAGGTAACGGGCTATTC							TRUE												chr2:11514353-11515504	6	chr2:11514426-11515551	6				0.611013	0.694934	0.0839214	8.02032
cg00221694	chr5	178803998	-	36649864		ACCAAACCAAATCCAAAAACACTAACAAAAAAACCTTCTAAAACAAACTC		II									chr5:178801298-178801816	S_Shelf	AGGCAGCACCCACCAGGCCAGATCCAGAGACACTGGCAGGGAGACCTTCTAGAGCAGGCT[CG]TTGGAAGGAAGAACATCCCTGTCTTTATACACATTTAACCCAGAGCCGCCCACTCCTCCC	CGAGCCTGCTCTAGAAGGTCTCCCTGCCAGTGTCTCTGGATCTGGCCTGG											RP11-443C10.2	ENST00000520163.1	TSS1500	RP11-443C10.2	ENST00000520163.1	TSS1500	chr5:178803825-178804835	3								0.399031	0.451615	0.0525842	5.70456
cg00235289	chr9	19155071	-	46699565		TACTATAAAACAATATATTTCCAAACTCTAACAATTATCTCAACCTAAAC		II										OpenSea	TGCTCTCTTTCTACTGTAAAACAATGTATTTCCAAACTCTGGCAATTGTCTCAGCCTAGA[CG]TTTCCCACTAGGGCCAGAGAGCTTATGTCTGCCTGTCATCAAAGGCTTGTGGACTTGTCT	CGTCTAGGCTGAGACAATTGCCAGAGTTTGGAAATACATTGTTTTACAGT							TRUE										chr9:19155040-19155350	3								0.479652	0.552617	0.0729645	6.39728
cg00235934	chr3	193765230	+	76725277		TCATCATAACAACCAATACTAAATACAAAACTATCAAAAAACCAAACCAC		II										OpenSea	GACACCCAGGCACCTGCTGCAGCACCACCCTGCTCTCTGGCCTGTACTGCCAGCTGCCAG[CG]TGGCCTGGCTTCCTGACAGCTCTGCACTCAGCACTGGCTGTCATGATGAAAGCAGCTGAG	CATCATGACAGCCAGTGCTGAGTGCAGAGCTGTCAGGAAGCCAGGCCACG														RP11-407B7.1;RP11-407B7.1;RP11-407B7.1	ENST00000449350.1;ENST00000420947.1;ENST00000458224.1	3'UTR;3'UTR;3'UTR	chr3:193764920-193765515	3								0.458644	0.37594	-0.0827044	-8.86312
cg00241081	chr14	68989387	+	20746883		TTTAATTTATTTTACTTTTCTCTTCTATCCAAAACTTCAAAAAACACTTC		II										OpenSea	ATTACCTCCATTCCAGTTAGGAAAGCTGAAACCTGCCTTTTTCATGCCTCAAACAATTAT[CG]AAGTGCCTTTTGAAGCTCTGGATAGAAGAGAAAAGCAAAACAAACCAAAGAGCCAATTAG	CGAAGTGCCTTTTGAAGCTCTGGATAGAAGAGAAAAGCAAAACAAACCAA	RAD51B	NM_133509	Body		chr14:68989370-68989370		TRUE							RAD51B;RAD51B;RAD51B;RAD51B	ENST00000553595.1;ENST00000497460.1;ENST00000554244.1;ENST00000478014.1	5'UTR;5'UTR;5'UTR;5'UTR	chr14:68989360-68989890	3								0.479168	0.548391	0.0692223	7.31987
cg00247033	chr3	38882643	-	81808124		TTATATTTTCACTCAATCCTAAAATAATCACTCCCAACTCCAAACAAAAC		II										OpenSea	CCTATACCTTTTTATATTTTCACTCAGTCCTGGAGTGGTCACTCCCAACTCCAGGCAGGG[CG]TTTCCCTCACTTGATGTCTCCCCTGATTAGTGGTCCATCCCTTGAGGCTTTGGTGCCCTC	CGCCCTGCCTGGAGTTGGGAGTGACCACTCCAGGACTGAGTGAAAATATA																	chr3:38882560-38882775	3								0.367582	0.308325	-0.0592578	-5.87908
cg00252455	chr10	47588958	+	25602967		CCTCTAAAACACTAAATTACTCAAAACCTCTAACTAATACTCACRCTAAC		II			rs34978663	0.421412						OpenSea	GGGAGATTAGAATTAGTCATTGTGGTGCAAAAGGGAAATTAACCTACAGAAGCTGTCCAG[CG]CCAGCGTGAGTATCAGTCAGAGGCTTTGAGCAACCCAGTGCTCTAGAGGAGGTAAAGTGA	CGCCAGCGTGAGTATCAGTCAGAGGCTTTGAGCAACCCAGTGCTCTAGAG					chr10:47588936-47588936												chr10:47588685-47589175	3								0.553156	0.597526	0.0443704	5.90934
cg00255575	chr10	29264973	-	3629967		TCACTAATTTACCCTTTATATTATCTTTTCTAACTCCTTTTCCCTTATAC		II			rs71489639	0.03245						OpenSea	ACACAGCCCATTCACTGATTTGCCCTTTGTGTTGTCTTTTCTAACTCCTTTTCCCTTATG[CG]TGGGTGGAGTGCTAACAGCTGTACCAGGGAACAACTAATCCCATGGGCAACCCGCCGCCA	CGCATAAGGGAAAAGGAGTTAGAAAAGACAACACAAAGGGCAAATCAGTG																	chr10:29264860-29265335	3								0.503289	0.440334	-0.0629556	-6.94702
cg00259367	chr1	21057579	-	85616566		AAACAAAAAAACAAATCCATATCTCTAAAACTATTTCCTCAAACCATAAC		II			rs900038	0.297265					chr1:21058006-21059366	N_Shore	CTTCAGTGGGAGAGCAGGGAAGCAAATCCATGTCTCTGGAGCTGTTTCCTCAGGCCATGG[CG]GTGCCTTTCTGCTCGGACTCCCCTCCCACAGATAAGTAGGGTGTCCACTCTTGGAGTTTG	CGCCATGGCCTGAGGAAACAGCTCCAGAGACATGGATTTGCTTCCCTGCT	SH2D5;SH2D5	NM_001103160;NM_001103161	5'UTR;5'UTR								SH2D5;SH2D5;SH2D5	ENST00000444387.2;ENST00000460804.1;ENST00000375031.1	5'UTR;3'UTR;5'UTR	SH2D5;SH2D5;SH2D5;SH2D5;SH2D5;SH2D5;SH2D5;SH2D5	ENST00000519434.1;ENST00000517430.1;ENST00000447746.2;ENST00000444387.2;ENST00000518294.1;ENST00000519434.1;ENST00000460804.1;ENST00000375031.1	5'UTR;5'UTR;5'UTR;5'UTR;5'UTR;1stExon;3'UTR;5'UTR	chr1:21057425-21058575	3						TRUE		0.705028	0.758849	0.053821	6.43243
cg00261668	chr1	16346317	+	35731873		CAATAACTCAAACCCTCAACACCATAACAATATATCTACATTTAACCACC		II			rs74057554	0.014639						OpenSea	GAGAGAGGGTGGGGCGGGGTGGGGGGCCCAGAGCCTGCCGCTCGCCAGGGAAACAGGAGC[CG]GTGGCTAAATGCAGACACACTGTCATGGTGCTGAGGGCCTGAGTCACTGCCCCTGGATGT	AGTGACTCAGGCCCTCAGCACCATGACAGTGTGTCTGCATTTAGCCACCG	HSPB7	NM_014424	TSS1500								HSPB7;HSPB7;CLCNKA	ENST00000311890.9;ENST00000375718.4;ENST00000464764.1	TSS1500;TSS1500;5'UTR	CLCNKA;HSPB7;HSPB7;CLCNKA	ENST00000477360.1;ENST00000311890.9;ENST00000375718.4;ENST00000464764.1	5'UTR;TSS1500;TSS1500;5'UTR	chr1:16345305-16346515	3						TRUE		0.240431	0.320266	0.0798355	7.81216
cg00262195	chr19	36561453	-	58691229		TAAATCAAAACTATTTTCCCATCTAAAATCAATTACCCATTTAACTATCC		II										OpenSea	ATCTGAAGGTTTGAGTCAAAGCTGTTTTCCCATCTGGAATCAGTTGCCCATTTGGCTATC[CG]CCCGAGCGTTGTGGTTTCCTCTCCTGTTCCTGGCCTGCCTTTGTGACTCACTCTGGAGAT	GAGTCAAAGCTGTTTTCCCATCTGGAATCAGTTGCCCATTTGGCTATCCG	WDR62;WDR62	NM_173636;NM_001083961	Body;Body														chr19:36561345-36561655	3								0.376421	0.500508	0.124088	5.88285
cg00263589	chr14	24556022	+	72678584		CCTTTCCCTAATTTAATAATACCTAATCTAAACCCCAAACAACTCAACTC		II										OpenSea	GGAGAGGTGGGAGGGCTAAGCTGCTAACGGGCTAAGGGAGTCAGACTAAACAAGCTCAGG[CG]AGTTGAGCTGCTTGGGGCTCAGACCAGGCACCACTAAACCAGGGAAAGGAGCTGGGGGAG	CTTTCCCTGGTTTAGTGGTGCCTGGTCTGAGCCCCAAGCAGCTCAACTCG					chr14:24555845-24555845						NRL;NRL	ENST00000396997.1;ENST00000561028.1	5'UTR;5'UTR	NRL;NRL;NRL	ENST00000396997.1;ENST00000558280.1;ENST00000561028.1	5'UTR;5'UTR;5'UTR	chr14:24555880-24556075	3								0.296747	0.253826	-0.0429213	-5.59403
cg00271043	chr1	91188999	+	67726192		TTAACATCRCAAATAAATTTCTCTTTCTCTAATTAACATCTTTACTCAAC		II									chr1:91190489-91192804	N_Shore	CTGAGGCTAAGTAAGAGGGAATGTAGGGGCCAAGGCAGAAGAGAAACCAAAACCTCAGAG[CG]CTGAGCAAAGATGCCAATCAGAGAAAGAGAAATTCATTTGCGATGTTAATTAACAAGCGG	CGCTGAGCAAAGATGCCAATCAGAGAAAGAGAAATTCATTTGCGATGTTA									1:91188859-91189497	Unclassified_Cell_type_specific							chr1:91188725-91189070	3								0.28844	0.208097	-0.0803431	-8.80213
cg00286563	chr11	131300904	+	92694341		CTCTACRACACTATATAAAACRACTACAAATCAAACTAATATAAATCACC		II										OpenSea	ACCCGCCAGGCTGTCCCCCGAGGGACTGCCGTCTCCTGCAAGCTGTAGGGAGATATGCTA[CG]GTGATTCATATTAGCTTGATTTGCAGCCGTTCCACACAGTGTCGCAGAGACCTGCAAAAT	CGGTGATTCATATTAGCTTGATTTGCAGCCGTTCCACACAGTGTCGCAGA	NTM	NM_001048209	Body											NTM;NTM	ENST00000436745.1;ENST00000477098.1	5'UTR;5'UTR			chr11:131300356-131300948	3	chr11:131300090-131301762	3				0.180556	0.226224	0.0456681	11.2487
cg00287579	chr9	139487189	+	38687549		ACRAATAACTCTAACAAAATCATTCCAAAACCCAAAATCAAATACTCTCC		II										OpenSea	ACATTTTGGGTGCTTTATGCCCCCCAATCTGTGGCCCTTCGTTACAGCAGCCCCCAGACA[CG]GAGAGCATCTGACCTTGGGTCCTGGAATGACCCTGTCAGAGCCACCCGCATCCGTCGCTG	CGGAGAGCATCTGACCTTGGGTCCTGGAATGACCCTGTCAGAGCCACCCG																			chr9:139480965-139487901	6						0.600449	0.558176	-0.0422733	-5.06447
cg00296011	chr18	39919750	-	10688210		AATCATTAACTCATCRTAATATTAATCCTAAACACAACCACAATTACTAC		II										OpenSea	CCCTGCTTTAGAATCATTAGCTCATCGTAATATTAATCCTGAACACAACCACAGTTACTA[CG]TCAACCTCATAAAAAAAAAAAAATGAGTCTCAGCGATGCTAAATAACTTGCTAAAGTTTG	ATCATTAGCTCATCGTAATATTAATCCTGAACACAACCACAGTTACTACG	LINC00907;LINC00907;LINC00907;LINC00907;LINC00907	NR_046456;NR_046457;NR_046455;NR_046454;NR_046174	Body;Body;Body;Body;Body				TRUE														chr18:39917316-39919841	6				0.543788	0.621892	0.0781043	10.8673
cg00298883	chr17	7164634	+	46744195	44750986	CAATAACCTCAATAACAAACTCAAAACAAAAACACCAACTAACATATACA	CGATAACCTCGATAACGAACTCAAAACAAAAACGCCGACTAACATATACG	I	C	Grn							chr17:7164285-7166245	Island	GGGAAGGGTGAAAGGGTGCAGCGAAGAGAAGCCGAGACGGTGGTCCGAAGCCCCGCGCGG[CG]CACATGCCAGCCGGCGTCCCTGCTCTGAGCCCGCTATCGAGGCCACCGGGTTTGTGGCTT	CGGTGGCCTCGATAGCGGGCTCAGAGCAGGGACGCCGGCTGGCATGTGCG	CLDN7;CLDN7;CLDN7	NM_001307;NM_001185022;NM_001185023	Body;Body;Body					17:7105010-7106969	17:7164271-7165453	Unclassified_Cell_type_specific				CLDN7;CLDN7;CLDN7	ENST00000571881.1;ENST00000571932.1;ENST00000574070.1	3'UTR;3'UTR;TSS200	chr17:7164380-7166990	3								0.296167	0.405012	0.108846	7.70113
cg00300822	chr16	30075511	-	88601924		RCTACTCACCACACACAAATATTATAAAAAAAATCTAACCCTTAAATACC		II									chr16:30076310-30077872	N_Shore	AGGGGGGTGGCGCTGCTCACCACACACAAGTGTTATAGGAGGAGTCTGGCCCTTGAGTAC[CG]GGTACGCAGGGGTGCCTCAACCACACTCCGTCCACGGACTCTCCGTTATTTTAGGAGGTG	CTGCTCACCACACACAAGTGTTATAGGAGGAGTCTGGCCCTTGAGTACCG	ALDOA;ALDOA;ALDOA	NM_184043;NM_001127617;NM_000034	TSS200;TSS1500;5'UTR						16:30075276-30075636	Promoter_Associated	ALDOA;ALDOA;ALDOA;ALDOA;ALDOA;ALDOA;ALDOA;ALDOA	ENST00000412304.2;ENST00000564546.1;ENST00000563060.2;ENST00000569545.1;ENST00000569545.1;ENST00000338110.5;ENST00000395248.1;ENST00000566897.1	TSS1500;TSS1500;TSS200;1stExon;5'UTR;5'UTR;5'UTR;5'UTR	ALDOA;ALDOA;ALDOA;ALDOA;ALDOA;ALDOA;ALDOA;ALDOA;ALDOA;ALDOA;ALDOA;ALDOA;ALDOA;ALDOA;ALDOA	ENST00000564521.2;ENST00000412304.2;ENST00000563987.1;ENST00000564546.1;ENST00000563060.2;ENST00000562302.1;ENST00000562302.1;ENST00000562168.1;ENST00000562168.1;ENST00000569545.1;ENST00000569545.1;ENST00000338110.5;ENST00000395248.1;ENST00000566897.1;ENST00000568435.1	TSS1500;TSS1500;TSS1500;TSS1500;TSS200;1stExon;5'UTR;1stExon;5'UTR;1stExon;5'UTR;5'UTR;5'UTR;5'UTR;5'UTR	chr16:30075145-30076235	3						TRUE		0.252276	0.297151	0.0448754	6.92433
cg00310386	chr16	85455848	-	83651962		ACCACAACTTCTTCTAATAAATTAAATAACTTTACATCAAACACAATCCC		II										OpenSea	GCTGGGCTGCAGCCACAGCTTCTTCTAATGGGTTAAGTGACTTTGCATCAGACACAATCC[CG]TTGACATTATCGGCATGAATAAAAGATGAGATCTGCTAGGGGTGGCTGTCAGGATCCTCC	CGGGATTGTGTCTGATGCAAAGTCACTTAACCCATTAGAAGAAGCTGTGG							TRUE										chr16:85455780-85456190	3								0.339383	0.391501	0.0521186	11.9021
cg00317728	chr7	130126188	+	28701913		ACCTAATTCAAATAAAACCTTACCTACAAAACTCCATATTTCRAAAAACC		II									chr7:130126017-130126801	Island	TCCTCCCTGGGAACAGGGTGAAGGCCGAGAACCTCTGGCCTCAGGAAGCGCATGCGCAAC[CG]GTTCTCCGAAACATGGAGTCCTGTAGGCAAGGTCTTACCTGAATCAGGTAAGAGGCGGGC	CCTGATTCAGGTAAGACCTTGCCTACAGGACTCCATGTTTCGGAGAACCG	MEST;MEST;MEST;MEST;MEST;MEST	NM_177524;NM_001253901;NM_177524;NM_001253901;NM_001253902;NM_001253902	1stExon;1stExon;5'UTR;5'UTR;1stExon;5'UTR					7:129913220-129913999	7:130125763-130127331	Promoter_Associated	MEST;MEST;MEST	ENST00000378576.4;ENST00000341441.4;ENST00000341441.4	TSS200;1stExon;5'UTR	MEST;MEST;MEST;MEST;MEST;MEST;MEST	ENST00000399874.2;ENST00000433159.1;ENST00000416162.2;ENST00000341441.4;ENST00000341441.4;ENST00000427521.1;ENST00000427521.1	TSS1500;TSS1500;TSS200;1stExon;5'UTR;1stExon;5'UTR	chr7:130125920-130127455	3								0.353725	0.400807	0.0470816	7.5168
cg00326946	chr8	27221307	-	46775948		TAAAACCCCAAAAATACCTACCATATACTAAACTATAACAATCACTTAAC		II										OpenSea	TATTGATTGGCTGAAGCCCCAGAAATACCTGCCATGTGCTGGGCTGTGACAGTCACTTGG[CG]TTCCTGGGACATGTTCATGTGAATTCTCACCGGTGGCTTCACCCACCCCCAGTCCTGTGG	CGCCAAGTGACTGTCACAGCCCAGCACATGGCAGGTATTTCTGGGGCTTC	PTK2B;PTK2B;PTK2B;PTK2B	NM_173174;NM_004103;NM_173176;NM_173175	5'UTR;5'UTR;5'UTR;5'UTR		chr8:27221120-27221120				8:27221140-27221839	Unclassified	PTK2B;PTK2B;PTK2B;PTK2B	ENST00000539100.1;ENST00000397501.1;ENST00000346049.5;ENST00000420218.2	5'UTR;5'UTR;5'UTR;5'UTR	PTK2B;PTK2B;PTK2B;PTK2B;PTK2B;PTK2B;PTK2B	ENST00000539100.1;ENST00000397501.1;ENST00000522338.1;ENST00000521164.1;ENST00000346049.5;ENST00000420218.2;ENST00000522517.1	5'UTR;5'UTR;5'UTR;5'UTR;5'UTR;5'UTR;5'UTR	chr8:27221020-27221575	3								0.789736	0.716539	-0.0731973	-6.32856
cg00330549	chr17	73761631	+	22630101		CTACTAACCCTAAAAACCTAAAAAATCCCTTTAAAAATCCCAAATCAACC		II									chr17:73760694-73761269	S_Shore	CTTTCTATGTGCCTCACCACCCACCACCACCCACACAGCCAGAGCAATGGAGCTGGCACC[CG]GTTGACCTGGGATTCCCAAAGGGATCCCCTAGGTCCCCAGGGCCAGCAGCTGTGAGAGGT	TGCTGGCCCTGGGGACCTAGGGGATCCCTTTGGGAATCCCAGGTCAACCG	GALK1	NM_000154	TSS1500						17:73760361-73761666	Promoter_Associated	GALK1;GALK1;GALK1	ENST00000375188.3;ENST00000225614.1;ENST00000437911.1	TSS1500;TSS1500;TSS1500	GALK1;GALK1;GALK1	ENST00000375188.3;ENST00000225614.1;ENST00000437911.1	TSS1500;TSS1500;TSS1500	chr17:73761080-73761775	3								0.35137	0.30276	-0.0486106	-5.58605
cg00342062	chr16	84859968	-	18707109		TCTTCCAAAAAAACACTCAACCCTTTAACACTTTATACTAAAACTATAAC		II			rs36076623	0.265511						OpenSea	TTGGAAGGCTTTCTTCCAGAAGAACACTCAGCCCTTTGGCACTTTGTGCTGAAGCTGTGA[CG]CCCTGATGCTCCAGGGCCTGAGTCAGTGTCCTGAGGATGCTGGCACCCTCCTTCAGAGCA	CTTCCAGAAGAACACTCAGCCCTTTGGCACTTTGTGCTGAAGCTGTGACG	CRISPLD2	NM_031476	5'UTR								CRISPLD2;CRISPLD2;CRISPLD2;CRISPLD2;CRISPLD2	ENST00000262424.5;ENST00000567845.1;ENST00000566431.1;ENST00000564567.1;ENST00000569090.1	5'UTR;5'UTR;5'UTR;5'UTR;5'UTR	CRISPLD2;CRISPLD2;CRISPLD2;CRISPLD2;CRISPLD2;CRISPLD2;CRISPLD2;CRISPLD2	ENST00000262424.5;ENST00000566151.1;ENST00000567845.1;ENST00000566431.1;ENST00000565561.1;ENST00000564567.1;ENST00000569090.1;ENST00000569262.1	5'UTR;5'UTR;5'UTR;5'UTR;5'UTR;5'UTR;5'UTR;5'UTR	chr16:84859840-84860095	3								0.422971	0.318898	-0.104073	-11.7307
cg00344920	chr17	42031985	+	16723265		ACATAACTAAACTAAAATCTATATATACCAATCTAAATACACAAATAACC		II									chr17:42030173-42030941	S_Shore	AGAGTTGGAAAAGAGGCAGGAGGAGGCAGAAACCAATCTCCCCGCCAGAAGCAGCTGAGT[CG]GCCACCTGTGTATCCAGACTGGCACACACAGACCCCAGTCCAGCCATGTGTGGTATAGAG	CGGCCACCTGTGTATCCAGACTGGCACACACAGACCCCAGTCCAGCCATG	PYY	NM_004160	5'UTR								PYY	ENST00000360085.1	5'UTR	PYY	ENST00000360085.1	5'UTR	chr17:42031765-42032295	3						TRUE		0.623026	0.711563	0.0885366	7.50762
cg00347369	chr8	80523320	-	1796267		CTAAATAATAATTATTCATAAACTCCTACCTCTTACTCTTTCTCTAACAC		II									chr8:80523975-80525765	N_Shore	TGCTTGAGCTTCTGAGTGATAATTATTCATGGGCTCCTGCCTCTTGCTCTTTCTCTAGCA[CG]GTCCCACTCTGCAGACTCAGTGCCTTATTCAGTCTTCTCTCTCGCTCTCTCCGCTGCTGT	TGAGTGATAATTATTCATGGGCTCCTGCCTCTTGCTCTTTCTCTAGCACG	STMN2	NM_007029	TSS200	low-CpG:80685859-80685940							STMN2;STMN2;STMN2;STMN2;STMN2	ENST00000518491.1;ENST00000220876.6;ENST00000220876.6;ENST00000414622.2;ENST00000518111.1	TSS1500;5'UTR;1stExon;TSS200;TSS200	STMN2;STMN2;STMN2;STMN2;STMN2	ENST00000518491.1;ENST00000220876.6;ENST00000220876.6;ENST00000414622.2;ENST00000518111.1	TSS1500;5'UTR;1stExon;TSS200;TSS200	chr8:80523000-80523475	3						TRUE		0.315925	0.240259	-0.0756652	-5.37268
cg00347746	chr19	48970082	+	80697918		ATCCCCAAACTAAACCAAAAAAATAACTCTAACTATTAACCACAACCCAC		II									chr19:48972225-48973157	N_Shelf	TAAGATACTCTTGGAGGCTGGCTCTGAACTCGGGTGTCTGAATCACAGGGCAAGGGTAGG[CG]TGGGCTGTGGCTAACAGCCAGAGTCACTTCCCTGGCCTAGCTTGGGGACCTGGGGAGGAG	TCCCCAAGCTAGGCCAGGGAAGTGACTCTGGCTGTTAGCCACAGCCCACG																	chr19:48969900-48970135	3						TRUE		0.361815	0.439859	0.0780436	6.187
cg00354381	chr11	57195187	+	4723116		TAATTAATCAATACAATCTAACRAAAAAACTCTTTCAAAACCTAAAAAAC		II			rs17151908	0.16573					chr11:57194340-57194650	S_Shore	GGAGGACTGCCCCATATTTTCACTCCCAAAAACCCCTTAGATGACTCCCTGCCTCACCCC[CG]CCCCCCAGGTTCTGAAAGAGCCTTCCCGCCAGACTGCATTGATTAACCATTCATTGCCCC	CGCCCCCCAGGTTCTGAAAGAGCCTTCCCGCCAGACTGCATTGATTAACC	SLC43A3;SLC43A3;SLC43A3	NM_199329;NM_017611;NM_014096	TSS1500;TSS200;TSS1500								SLC43A3;SLC43A3;SLC43A3;SLC43A3;SLC43A3	ENST00000528098.1;ENST00000529554.1;ENST00000395123.2;ENST00000395124.1;ENST00000352187.1	TSS1500;TSS1500;TSS1500;TSS1500;TSS200	SLC43A3;SLC43A3;SLC43A3;SLC43A3;SLC43A3;SLC43A3;SLC43A3;SLC43A3;SLC43A3;SLC43A3;SLC43A3;SLC43A3;SLC43A3;SLC43A3;SLC43A3;SLC43A3	ENST00000528098.1;ENST00000529112.1;ENST00000529896.1;ENST00000529554.1;ENST00000395123.2;ENST00000530005.1;ENST00000528187.1;ENST00000524863.1;ENST00000529494.1;ENST00000395124.1;ENST00000529748.1;ENST00000352187.1;ENST00000525474.1;ENST00000532795.1;ENST00000533235.1;ENST00000526621.1	TSS1500;TSS1500;TSS1500;TSS1500;TSS1500;TSS1500;TSS1500;TSS1500;TSS1500;TSS1500;TSS1500;TSS200;TSS1500;TSS1500;TSS1500;TSS1500			chr11:57191504-57195705	6	chr11:57186577-57195586	6		TRUE		0.535096	0.442202	-0.0928944	-6.13554
cg00354884	chr17	1057541	-	92717498		TACCACTTCTAAAAAATTCATCTCTAAAACCTCAAAAAACCTAAAAAATC		II										OpenSea	CCTGCCGCGGCTGCCACTTCTGGGAGATTCATCTCTAAGGCCTCAGGGGACCTGGGGGAT[CG]GGAGACAGGCTGTACCATGGCGTCTCCACCACCACACGGTCCCCTCCCCGCCTGCACCCC	GCCACTTCTGGGAGATTCATCTCTAAGGCCTCAGGGGACCTGGGGGATCG	ABR;ABR	NM_021962;NM_001159746	Body;5'UTR				TRUE	17:1004067-1004342			ABR;ABR	ENST00000382259.2;ENST00000544583.2	5'UTR;5'UTR	ABR;ABR;ABR;ABR;ABR;ABR;ABR	ENST00000574048.1;ENST00000571306.1;ENST00000382259.2;ENST00000574266.1;ENST00000544583.2;ENST00000575934.1;ENST00000574632.1	3'UTR;3'UTR;5'UTR;5'UTR;5'UTR;5'UTR;3'UTR	chr17:1057425-1057975	3						TRUE		0.45288	0.496392	0.0435121	6.78188
cg00358213	chr2	225907631	-	99631485		AATTAAAACCCTAAATACATTTACCRTTTAAACTTCTATTTTCTAAATCC		II									chr2:225906653-225907464	S_Shore	GTTGCTGGGAGAGTTGGAGCCCTGGATGCATTTGCCGTTTAGACTTCTATTTTCTGGGTC[CG]GCTAGTGGGTGGGGGCCAAGCTCGGTTCGCCCTTCCACCCTCGGGAAGGGGTCAGAGGCT	GTTGGAGCCCTGGATGCATTTGCCGTTTAGACTTCTATTTTCTGGGTCCG	DOCK10	NM_014689	TSS1500					2:225614258-225615876			DOCK10	ENST00000258390.7	TSS1500	DOCK10;DOCK10;DOCK10	ENST00000458608.1;ENST00000258390.7;ENST00000435582.1	TSS1500;TSS1500;TSS1500	chr2:225907580-225908335	3						TRUE		0.316585	0.23922	-0.0773648	-7.69989
cg00362150	chr8	98661599	-	83798238		CTAATTTTCCTACTTCCAATTTCTTTTTTACCAATCTTTTCTACCCACTC		II										OpenSea	CATCATCCTAACTAGTTTTCCTGCTTCCAGTTTCTTTTTTGCCAATCTTTTCTACCCACT[CG]TGTGAGTAGAGTCTTTTGAAGCCCAACCCTGATCATGTGACTTTGATGTTCACATCCTTT	CGAGTGGGTAGAAAAGATTGGCAAAAAAGAAACTGGAAGCAGGAAAACTA	MTDH	NM_178812	Body						8:98661520-98661733	Promoter_Associated							chr8:98661280-98661850	3								0.522106	0.46475	-0.0573561	-6.13573
cg00369202	chr6	33989844	+	93765338		TACCAAATACTACRTCCTCCTAATAACCTCTATATATATCCCTATAACCC		II										OpenSea	AGACGGGCGGGGCAGGCGGGCAAGACACACGGCAGATGGGCGGGGCAGGCGGGCAGGCTG[CG]GGCCACAGGGACACACACAGAGGCCACCAGGAGGACGCAGCACTTGGCAACACACTCGAG	CGGGCCACAGGGACACACACAGAGGCCACCAGGAGGACGCAGCACTTGGC	GRM4	NM_000841	3'UTR					6:34097737-34097860			GRM4;GRM4	ENST00000374181.3;ENST00000374177.3	3'UTR;3'UTR	GRM4;GRM4	ENST00000374181.3;ENST00000374177.3	3'UTR;3'UTR	chr6:33989720-33989915	3						TRUE		0.48558	0.430886	-0.0546941	-6.50848
cg00373327	chr1	205741853	-	75801588		CCCATATATTTAACTTTAAACCCTCAATTCACTAAAATAAATCCACATAC		II			rs823142	0.165439					chr1:205743900-205744668	N_Shelf	ACAACTCCAATCCCATATGTTTAACTTTAAGCCCTCAATTCACTGAGATGAGTCCACATG[CG]TGTATTTAGTGTGAGATGGATGATTCATACTCACTCTCCAAAGGGGTTTCCAGCTTTTAC	CGCATGTGGACTCATCTCAGTGAATTGAGGGCTTAAAGTTAAACATATGG	RAB29;RAB29;RAB29;RAB29	NM_001135663;NM_003929;NM_001135662;NM_001135664	Body;Body;Body;5'UTR								RAB7L1;RAB7L1	ENST00000468887.1;ENST00000437324.2	3'UTR;5'UTR	RAB7L1;RAB7L1;RAB7L1;RAB7L1	ENST00000468887.1;ENST00000492534.1;ENST00000533111.1;ENST00000437324.2	3'UTR;3'UTR;3'UTR;5'UTR	chr1:205741780-205742155	3								0.249891	0.33029	0.0803983	9.37325
cg00380930	chr3	182443989	-	2655594		AAAAATTAACTAAATCCTCCCCAACAAACCTCACATAAATCTTTAAAACC		II										OpenSea	TGAGGGCACCGGGGGATTGACTAGGTCCTCCCCAGCAAGCCTCACATGAGTCTTTAAGAC[CG]GCGGCAGGCTCTCGTGGTTCCTTAATCGGCCATCAGATGCCCAGTGTTTTCGATAGTTCT	GGGATTGACTAGGTCCTCCCCAGCAAGCCTCACATGAGTCTTTAAGACCG							TRUE										chr3:182443425-182444055	3						TRUE		0.743256	0.710509	-0.0327472	-5.2503
cg00381193	chr5	170042332	-	58771576		CRTAACTACTATAATAAATCACCTTTCCTAACAAAACACACTCAAAAACC		II			rs75753605	0.019548						OpenSea	CAGCCTGGGCACGTAGCTACTGTGGTGAATCACCTTTCCTGGCAGAGCACACTCAGGAAC[CG]TCAGCTCCAAAAGCACCAAACAGTTTCATTAAGACCGTGGCTCCTTCGCAGAAGCACACG	CGGTTCCTGAGTGTGCTCTGCCAGGAAAGGTGATTCACCACAGTAGCTAC	KCNIP1;KCNIP1;KCNIP1;KCNIP1;KCNIP1	NM_001278340;NM_001034837;NM_001278339;NM_014592;NM_001034838	5'UTR;Body;Body;Body;Body								KCNIP1	ENST00000520740.1	5'UTR	KCNIP1	ENST00000520740.1	5'UTR	chr5:170042220-170042750	3								0.654758	0.607712	-0.0470452	-8.74025
cg00385839	chr20	18812263	+	34628589		AAACAAACTACAAAACCAACTTCAAAACCCAAAACCAATACTTTTAATTC		II										OpenSea	CCTTTGATAAACACCATCCTACTCTCTCCTTCTATGAGTTTGCCTTTTGTCATTCATGCA[CG]AACTAAAAGCATTGGCCCTGGGTTCTGAAGCTGGTTTTGCAGCCTGCTTCTGATTCCTGC	AGCAGGCTGCAAAACCAGCTTCAGAACCCAGGGCCAATGCTTTTAGTTCG	C20orf78;C20orf78	NM_001302818;NM_001242671	TSS1500;TSS1500								C20orf78	ENST00000278779.4	TSS1500	C20orf78	ENST00000278779.4	TSS1500					chr20:18812186-18812937	3				0.193373	0.131401	-0.0619715	-6.23908
cg00387115	chr12	115889598	-	5779508		TCAAACACAACAACRTCRTAACAATACCAATAACCAACAATCTCCTATCC		II									chr12:115889597-115889995	Island	ATAGATGTTGCTCAAACACAGCAGCGTCGTGACAGTGCCAATAGCCAGCAGTCTCCTGTC[CG]CGTGGGTTGCGAGCCCCGGGCGTGGACGGAGTTGGGAGCGGAGGGCGGCAGGTGCCAGCG	CAAACACAGCAGCGTCGTGACAGTGCCAATAGCCAGCAGTCTCCTGTCCG							TRUE	12:114373981-114374574									chr12:115889440-115890430	3						TRUE		0.251833	0.211974	-0.0398592	-6.09199
cg00389857	chr11	114002202	+	86739169		CCTATCTACAAACTAACAAACTTCCCTATTTATTCTATAAAACAATAAAC		II										OpenSea	TTCTTTTTAAGGGTCAGGTGCTGGAAACGTTCTGAATAATTGAAACTTCGAATTCATTGA[CG]TTTATTGTTCCACAGAACAAATAGGGAAGCCTGCCAGTTTGCAGATAGGCAGGCCTGTCC	CTATCTGCAAACTGGCAGGCTTCCCTATTTGTTCTGTGGAACAATAAACG	ZBTB16;ZBTB16	NM_006006;NM_001018011	Body;Body											ZBTB16;ZBTB16	ENST00000541602.1;ENST00000539918.1	5'UTR;3'UTR	chr11:114002125-114002595	3								0.147574	0.249294	0.10172	10.0742
cg00390058	chr5	132677725	-	95635203		ATATAATTTCTCTAAAACTAAAACCATCTCCTCACTAACTCTAACAACTC		II										OpenSea	CAGGGCTTCCTGTGTGATTTCTCTGAGGCTAGAGCCATCTCCTCACTGGCTCTGGCAACT[CG]CACAGACCCCACACAGGGTGGGGTCCACAGAGGCCCCAGGAATGGACAGGGAATCAGGCA	TGTGATTTCTCTGAGGCTAGAGCCATCTCCTCACTGGCTCTGGCAACTCG	FSTL4	NM_015082	Body														chr5:132677725-132677955	3								0.522923	0.48571	-0.0372128	-6.98444
cg00393837	chr2	105470050	-	25635986		AACCACTAAAAACACATCTATCTATAAATATTAACTTAAATAATACATCC		II									chr2:105468851-105473488	Island	GGAAACTTTGAAACCACTGGGGACACATCTGTCTATAGGTATTAGCTTGAATGGTACATC[CG]TGCCGCGCGCTTTACAAATCTCTGGCGGGGCGGGGGTAAGGGGGTGAGCAACCCGACGCG	CGGATGTACCATTCAAGCTAATACCTATAGACAGATGTGTCCCCAGTGGT						DMR		2:104835140-104837259	2:105470032-105470768	Unclassified_Cell_type_specific	AC018730.1	ENST00000447876.1	TSS1500	AC018730.1	ENST00000447876.1	TSS1500	chr2:105469945-105470295	3						TRUE		0.124287	0.151455	0.0271677	5.8566
cg00394581	chr16	84512362	-	98804907		AAACTTATTTAAAATCAATCTACACTACTAAATTTCCCATCATCCCCCTC		II										OpenSea	CAGGATCACCGGAGCTTGTTTAAAGTCAGTCTACACTGCTGAATTTCCCATCATCCCCCT[CG]GGAGCAGCCCTGGGCAAATGGCTGCACTGACAGCTGTGACTCAGGCACTGGTTCCCAGAG	AGCTTGTTTAAAGTCAGTCTACACTGCTGAATTTCCCATCATCCCCCTCG	KIAA1609	NM_020947	3'UTR				TRUE				KIAA1609	ENST00000343629.6	3'UTR	KIAA1609	ENST00000343629.6	3'UTR	chr16:84512125-84512515	3						TRUE		0.35134	0.432832	0.081492	8.83206
cg00417094	chr1	167417043	-	70649247		ATAAATCACAATAACTCATAATCCAAATAAAAATAACCAACTTTCTACTC		II										OpenSea	ATGGAATCAATATGAATCACAGTAGCTCATGATCCAGGTAGGAGTGGCCAGCTTTCTACT[CG]CCAACCTTCCTTCCTTTGAGTCCCCAACTTTGAGCCCTGAGTCCTGCTGCTGCCAGCTCC	TGAATCACAGTAGCTCATGATCCAGGTAGGAGTGGCCAGCTTTCTACTCG	CD247;CD247	NM_198053;NM_000734	Body;Body		chr1:167416859-167416859				1:167416677-167417434	Promoter_Associated_Cell_type_specific	CD247	ENST00000483825.1	3'UTR	CD247;CD247	ENST00000483825.1;ENST00000479979.1	3'UTR;3'UTR	chr1:167416800-167417250	3						TRUE		0.276128	0.325774	0.0496468	5.98243
cg00417735	chr3	28070292	+	94628247		AAAAAAACTATAATTTAATTCAAACCACTTATAAACTATCCRCCTACCAC		II										OpenSea	GCAAAATACTCAGAGTGAGAAAATGTCACATCTAATCAAGGGTGCTATAAATGCAGCACC[CG]TGGCAGGCGGACAGCTCACAAGTGGCTTGAACCAAATCACAGTCTTTCTCTGTTGGAAAC	GAAAGACTGTGATTTGGTTCAAGCCACTTGTGAGCTGTCCGCCTGCCACG											AC092415.1;AC092415.1	ENST00000437506.1;ENST00000356047.3	TSS200;TSS200	AC092415.1;AC092415.1	ENST00000437506.1;ENST00000356047.3	TSS200;TSS200					chr3:28069928-28070503	3				0.695565	0.656143	-0.0394225	-6.36987
cg00419139	chr11	115097211	+	68771979		ATACCTATAAAAAATAACATTACACCTATATTTTAATATTAACTCATACC		II										OpenSea	TATCAAAGGGTTTTTAAAGGGGCCAATGATCCCCAAAAGGTTAAGAACTGCTGACTTCAA[CG]GCATGAGTCAACATTAAAATACAGGTGCAATGTTACTCCTCACAGGCATCCAAAATAATT	CGGCATGAGTCAACATTAAAATACAGGTGCAATGTTACTCCTCACAGGCA	CADM1;CADM1;CADM1;CADM1;CADM1	NM_001098517;NM_014333;NM_001301043;NM_001301044;NM_001301045	Body;Body;Body;Body;Body				TRUE				CADM1	ENST00000537140.1	3'UTR	CADM1;CADM1	ENST00000537140.1;ENST00000541434.1	3'UTR;3'UTR			chr11:115097211-115097750	4						0.84959	0.804237	-0.0453528	-5.34819
cg00419796	chr7	137352922	+	55676203		AATCAATTCCCCTAAAAATCTCATAAAAACAAATCATATAAAACAATCAC		II										OpenSea	TGCTAGTGGTAACCTGGGGGACCAAGACTGATGAGGATAGATAAGAAATATGATATTTAA[CG]TGATTGCTTCATATGATCTGTTCTCATGAGATCCCTAGGGGAACTGACTAATGACAACCA	CGTGATTGCTTCATATGATCTGTTCTCATGAGATCCCTAGGGGAACTGAC	DGKI	NM_004717	Body								DGKI	ENST00000453654.1	5'UTR	DGKI;DGKI	ENST00000470895.1;ENST00000453654.1	3'UTR;5'UTR	chr7:137352840-137353070	3								0.236046	0.138455	-0.0975914	-8.45206
cg00423693	chr14	92342657	-	11777280		TTATAACCCATAACTTCATAAAACCCAATCTCTAATAAAAACATATAAAC		II										OpenSea	GTCTTCCTGCCTTGTGGCCCATGACTTCATAGGGCCCAGTCTCTAATGAAAGCATATAAA[CG]CCCATGGACCTTTTCAATATGGCTCCCCACAGTGACCCTGGAAGATCACAGCAGCATCTG	TGTGGCCCATGACTTCATAGGGCCCAGTCTCTAATGAAAGCATATAAACG	FBLN5	NM_006329	Body								FBLN5	ENST00000556961.1	TSS1500	FBLN5	ENST00000556961.1	TSS1500					chr14:92341701-92342709	4				0.69081	0.72952	0.0387101	5.40488
cg00428668	chr1	160684247	+	83802536		TACCCTCATTTACTAAACTACAAATAACAAAAACAAACTATAACATACCC		II										OpenSea	CAGTGAATGGGGGTGTGTCACAGCTCTCACTTGGTCCCAGTGCCCACAGCTCAGCAAATA[CG]GGTATGTTACAGCTTGTTCCTGCCACCTGCAGCTCAGCAAATGAGGGCACCTCACAGCTC	CGGGTATGTTACAGCTTGTTCCTGCCACCTGCAGCTCAGCAAATGAGGGC					chr1:160684087-160684087														chr1:160683726-160684620	6						0.300704	0.342793	0.0420892	8.6727
cg00437411	chr15	59903968	-	99703966		AACCTAATAAATAACACATTAACTAAATTTTCCTATTTATCTATCCTCTC		II										OpenSea	ACCCTAGCTCCAGCCTAATAAGTAACACATTAACTGGGTTTTCCTATTTATCTATCCTCT[CG]CATTACTTCTCTGAGTCAGAGCCTCTTCTCTCTAAGTCACGGGAACTGCCCTTGCTACTT	GCCTAATAAGTAACACATTAACTGGGTTTTCCTATTTATCTATCCTCTCG	GCNT3	NM_004751	TSS200								GCNT3;GCNT3	ENST00000560585.1;ENST00000560580.1	TSS200;5'UTR	GCNT3;GCNT3;GCNT3;GCNT3;GCNT3	ENST00000560585.1;ENST00000558721.1;ENST00000560874.1;ENST00000560580.1;ENST00000559189.1	TSS200;5'UTR;5'UTR;5'UTR;5'UTR	chr15:59903525-59904235	3						TRUE		0.483431	0.534033	0.0506016	6.05585
cg00442258	chr20	18775549	-	77808866		TTCAAAACTCACTAAAATACACAAAAAACCAACCCTCAAATAACCAACTC		II										OpenSea	ATCTGGGGTTTTTCAAGACTCACTGAGATGCACAAGGAACCAACCCTCAAGTAGCCAACT[CG]TTCCTGTTTGCATGTGTCGACTGAAAAGAATCAAAATAAACAAAATATAACTATTTCTAA	CGAGTTGGCTACTTGAGGGTTGGTTCCTTGTGCATCTCAGTGAGTCTTGA	HSPC072;LOC100270804;HSPC072	NR_026883;NR_026885;NR_026884	TSS1500;Body;TSS1500				TRUE				RP5-1068E13.3	ENST00000412553.1	TSS1500	RP5-1068E13.3;RP5-1068E13.3;RP5-1068E13.3	ENST00000412553.1;ENST00000454749.1;ENST00000455340.1	TSS1500;TSS1500;TSS1500					chr20:18774074-18776442	6		TRUE		0.593023	0.676942	0.083919	7.29991
cg00445518	chr19	45888783	+	19799580		CACCTACCTAACAAATACRAAACAAAACTACTAACRCCTAAATACCTAAC		II									chr19:45888768-45889465	Island	CCCCCATACCCTTCTCTCCCTAGTAGGGGGTAGTTGCTCCCCTCCCCGCTCCTGCGCACC[CG]CCAGGTACCCAGGCGCCAGCAGCCCTGCCTCGCACCTGCCAGGTAGGTGGCGCAGTCAGC	ACCTACCTGGCAGGTGCGAGGCAGGGCTGCTGGCGCCTGGGTACCTGGCG	PPP1R13L;PPP1R13L	NM_001142502;NM_006663	Body;Body				TRUE		19:45888701-45888982	Unclassified_Cell_type_specific							chr19:45888745-45889235	3						TRUE		0.464004	0.52208	0.0580763	12.7606
cg00461650	chr16	14003724	+	72717170		TTCCATACTTCTAATCTTACCTATTAACAACCTTTCCTAAATATTTTACC		II										OpenSea	GGGCTGGAGTAGAAGTGGGAAGCAGATTGGTCACAAAATTAATAGCAATGAGTGAGTACC[CG]GCAAAATACCCAGGAAAGGCTGCCAATAGGCAAGACTAGAAGTATGGAAGTCTGCCACCA	TCCATACTTCTAGTCTTGCCTATTGGCAGCCTTTCCTGGGTATTTTGCCG							TRUE										chr16:14003705-14004130	3						TRUE		0.429675	0.35151	-0.0781643	-5.2555
cg00472685	chr3	4873220	-	94762551		CCAAAATCAAACCCAATAACAAATACRACCRACAAATACTCAATAACCCC		II					rs75584323	0.020851				OpenSea	GCAGACTGAAGCCAGAGTCAGACCCAGTGGCAGATGCGGCCGACAGATGCTCAGTGACCC[CG]TAATCCTCTCCCCACCTTCCCCTCCCAACCGCATATACACACACACACCCCAAGATAATT	CGGGGTCACTGAGCATCTGTCGGCCGCATCTGCCACTGGGTCTGACTCTG	ITPR1;ITPR1;ITPR1	NM_001099952;NM_001168272;NM_002222	Body;Body;Body				TRUE		3:4872445-4873512	Unclassified	AC018816.3;ITPR1	ENST00000489771.1;ENST00000463980.1	TSS200;5'UTR	AC018816.3;AC018816.3;AC018816.3;ITPR1;ITPR1;ITPR1	ENST00000489771.1;ENST00000496600.1;ENST00000465436.1;ENST00000478515.1;ENST00000493491.1;ENST00000463980.1	TSS200;TSS200;3'UTR;5'UTR;5'UTR;5'UTR	chr3:4872465-4873275	3								0.253489	0.30459	0.0511016	6.85891
cg00474850	chr20	61449152	-	78700213		AATAACATCAAAAAACAACCAATACCTTCACRAAATAAAAATAACCCTAC		II			rs2273081	0.066331					chr20:61447685-61448891	S_Shore	CCCAGAGCCGGGGTGACATCAGGGGACAGCCAGTGCCTTCACGGGATGGGGGTGGCCCTG[CG]GGGACTGCTGGTGGGTAGGGGTGGAGGGTGTCATGTGGTGGTCCTCCACCCAGAATGCCG	GTGACATCAGGGGACAGCCAGTGCCTTCACGGGATGGGGGTGGCCCTGCG	COL9A3	NM_001853	Body								COL9A3	ENST00000537652.1	TSS200	COL9A3;COL9A3;COL9A3;COL9A3	ENST00000477612.1;ENST00000452372.1;ENST00000537652.1;ENST00000489045.1	5'UTR;TSS200;TSS200;5'UTR	chr20:61448920-61449275	3								0.523153	0.58007	0.0569165	5.32443
cg00489811	chrX	136627602	-	68632149		CACTCACTCACTCACTTTCTCTTCAACACCTTACCTTAAAATACTCCAAC		II					rs111227197	0.026522			chrX:136629544-136630303	N_Shore	ACTCACTCACTCACTCACTCACTCACTTTCTCTTCAGCACCTTGCCTTGAGATGCTCCAG[CG]CTGGGCTTTTCCTGCTTTAACCTTTCCAAAGCAAAAAAGGTGTGCTCATTCCTTCTCCTG	ACTCACTCACTCACTTTCTCTTCAGCACCTTGCCTTGAGATGCTCCAGCG																			chrX:136627525-136628801	6				TRUE		0.24919	0.193061	-0.0561288	-6.65108
cg00496272	chr16	67877232	+	11741955		CATCTTCACTTCCATCAAAACCAAAATATCCCRCTACTCATTCAACTTAC		II									chr16:67875717-67876740	S_Shore	GATACTGGCTCCGACCATTCGTACTCCTTGTCGTCAGGCACCACGGAGGAGGAGCTCCTG[CG]CAAGCTGAATGAGCAGCGGGACATCCTGGCTCTGATGGAAGTGAAGATGAAAGAGATGAA	ATCTTCACTTCCATCAGAGCCAGGATGTCCCGCTGCTCATTCAGCTTGCG	CENPT;THAP11	NM_025082;NM_020457	5'UTR;1stExon					16:66434398-66434848	16:67876854-67877601	Promoter_Associated	THAP11;CENPT	ENST00000303596.1;ENST00000562787.1	1stExon;5'UTR	CENPT;CENPT;THAP11;CENPT;CENPT;CENPT;CENPT;CENPT;CENPT;CENPT;CENPT;CENPT;CENPT;CENPT;CENPT;CENPT	ENST00000569019.1;ENST00000565436.1;ENST00000303596.1;ENST00000569019.1;ENST00000567985.1;ENST00000567482.1;ENST00000564144.1;ENST00000564346.1;ENST00000565385.1;ENST00000562787.1;ENST00000561593.1;ENST00000565114.1;ENST00000569094.1;ENST00000568652.1;ENST00000565132.1;ENST00000568765.1	3'UTR;TSS1500;1stExon;1stExon;TSS200;TSS200;TSS200;TSS1500;TSS1500;5'UTR;5'UTR;5'UTR;3'UTR;3'UTR;3'UTR;3'UTR	chr16:67876825-67877615	3						TRUE		0.311281	0.253244	-0.0580368	-5.8724
cg00496320	chr1	7074719	-	56741861		CRAACTTAATCCCTTAACACRAAATCTAAAATTATTTCTCATAACCCAAC		II										OpenSea	AAAACAGCGTGCGAGCTTGGTCCCTTAACACGGAGTCTGGAATTGTTTCTCATAACCCAA[CG]CTTGGCTTGGTTTCAAAAAGGAAGCCTCTCCTCTCGGGTATCATGACCAGGCTCCTCGTA	GAGCTTGGTCCCTTAACACGGAGTCTGGAATTGTTTCTCATAACCCAACG	CAMTA1	NM_015215	Body								RP11-334N17.1	ENST00000456701.1	TSS1500	RP11-334N17.1	ENST00000456701.1	TSS1500	chr1:7074465-7075015	3								0.781565	0.740297	-0.0412684	-5.93691
cg00500551	chrX	81903666	-	18668561		AATAAATTCAAACTAACCTAATAACTATAACTCAACCTATTCTTCCTTAC		II										OpenSea	GGGATCCTTAAGGTGAATTCAGACTGGCCTAGTAGCTATAGCTCAACCTATTCTTCCTTG[CG]TTGTCCACACTTCTGGATTAATATTAATTTCCACCAGGTGGAGACAGAGTTTGTCCTGGG	CGCAAGGAAGAATAGGTTGAGCTATAGCTACTAGGCCAGTCTGAATTCAC																	chrX:81903600-81903810	3								0.546281	0.642667	0.0963864	5.44471
cg00502062	chr1	201578212	-	81752129		TTACCCCRCTTTTCAAATAACAAAACTAAAACCTAAAAACTAAATAACTC		II										OpenSea	GCTGGAATTGCTTGCCCCGCTTTTCAGATGGCAAAGCTAAGGCCTAGGGACTGAGTAACT[CG]GGAAGATGCTTAGCGCTGGAGTCCTGTCCAGTGTTCTGACTCCTGGGCTGCATGTGACTG	TGCCCCGCTTTTCAGATGGCAAAGCTAAGGCCTAGGGACTGAGTAACTCG							TRUE										chr1:201578120-201578670	3						TRUE		0.353748	0.413027	0.0592785	5.01765
cg00509949	chr21	28093765	-	46719222		CTTATACTTTACAACRTATTTATCAAAAAATACCTAACAACTACACTTCC		II			rs2830439	0.153229						OpenSea	TATTTCAAAAGCTTATGCTTTGCAACGTATTTATCAAAAAATACCTGACAACTGCACTTC[CG]TTTGGATGTTGCAAGAATAAAATTAAGATAATATTCATGAAGTCTTCTGAGGCCCTTATT	CGGAAGTGCAGTTGTCAGGTATTTTTTGATAAATACGTTGCAAAGCATAA																										0.533015	0.596797	0.0637814	5.54101
cg00519299	chr11	60623639	-	57797911		CCCRCTTCATAAAAAAAACTACAAAAATCCAAAAAACAATACAAATACAC		II									chr11:60619924-60621111	S_Shelf	CTCCACCCATCCCCGCTTCATGAAGGAGACTGCAGAAGTCCAGAGGGCAGTGCAAGTGCA[CG]TGAAAAAATCGATGTGTGCAAGAGAGTGTGAGCCCGAGTGTGACTAGGGGTGTGCTTTTG	CGTGCACTTGCACTGCCCTCTGGACTTCTGCAGTCTCCTTCATGAAGCGG	GPR44	NM_004778	TSS200				TRUE				PTGDR2	ENST00000332539.4	TSS200	PTGDR2	ENST00000332539.4	TSS200	chr11:60622925-60624095	3						TRUE		0.224352	0.277112	0.0527599	5.35254
cg00522883	chr11	57194120	+	1772239		ATCTCCCTACCTCTACACCTAATTAAATTACTATCATTATTTTAAAAAAC		II			rs11822095	0.145191					chr11:57194340-57194650	N_Shore	CCCAATAGCTCCCCGGGAGCAGGTGGAGAAGCGGAGCTCCTGCGCTCGAATTCTGAATAC[CG]TCCCCTAAAATAATGACAGCAACTCAACCAGGTGCAGAGGCAGGGAGATTTCATACAGAA	TCTCCCTGCCTCTGCACCTGGTTGAGTTGCTGTCATTATTTTAGGGGACG	SLC43A3;SLC43A3;SLC43A3	NM_199329;NM_014096;NM_017611	5'UTR;5'UTR;5'UTR				TRUE		11:57193972-57194211	Promoter_Associated	SLC43A3;SLC43A3;SLC43A3;SLC43A3;SLC43A3;SLC43A3;SLC43A3	ENST00000529554.1;ENST00000395123.2;ENST00000395124.1;ENST00000352187.1;ENST00000528098.1;ENST00000529554.1;ENST00000395123.2	5'UTR;5'UTR;5'UTR;5'UTR;TSS200;1stExon;ExonBnd	SLC43A3;SLC43A3;SLC43A3;SLC43A3;SLC43A3;SLC43A3;SLC43A3;SLC43A3;SLC43A3;SLC43A3;SLC43A3;SLC43A3;SLC43A3;SLC43A3;SLC43A3;SLC43A3;SLC43A3;SLC43A3;SLC43A3;SLC43A3;SLC43A3;SLC43A3;SLC43A3	ENST00000526125.1;ENST00000529113.1;ENST00000529112.1;ENST00000529896.1;ENST00000529554.1;ENST00000395123.2;ENST00000530005.1;ENST00000528187.1;ENST00000524863.1;ENST00000529494.1;ENST00000395124.1;ENST00000529748.1;ENST00000525474.1;ENST00000532795.1;ENST00000533235.1;ENST00000526621.1;ENST00000352187.1;ENST00000530232.1;ENST00000528098.1;ENST00000529112.1;ENST00000529896.1;ENST00000529554.1;ENS…	3'UTR;TSS1500;5'UTR;5'UTR;5'UTR;5'UTR;5'UTR;5'UTR;5'UTR;5'UTR;5'UTR;5'UTR;5'UTR;5'UTR;5'UTR;5'UTR;5'UTR;TSS1500;TSS200;1stExon;1stExon;1stExon;ExonBnd	chr11:57193320-57195155	3						TRUE		0.592465	0.458153	-0.134312	-6.84577
cg00525373	chr11	113307871	-	43630177		TAATAACAAATAAAACAACTACTAAACACCTATTACAAACCAAACACCAC		II										OpenSea	AAAGCCCACTTTAATGACAAATAGAACAGCTACTGAGCACCTATTGCAGGCCAGGCACCA[CG]TGAAGTGCTGGGCACCTACTATTTCATTTACTCCGCATAGCAGCCCTGTGAGATTAGATA	CGTGGTGCCTGGCCTGCAATAGGTGCTCAGTAGCTGTTCTATTTGTCATT	DRD2;DRD2	NM_000795;NM_016574	5'UTR;5'UTR								DRD2;DRD2;DRD2	ENST00000346454.3;ENST00000355319.2;ENST00000362072.3	5'UTR;5'UTR;5'UTR	DRD2;DRD2;DRD2;DRD2;DRD2	ENST00000540600.1;ENST00000543292.1;ENST00000346454.3;ENST00000355319.2;ENST00000362072.3	3'UTR;5'UTR;5'UTR;5'UTR;5'UTR	chr11:113307600-113308055	3								0.272249	0.236487	-0.0357611	-6.65391
cg00525772	chr15	46007468	+	2801222		CAACACCCAATTTTCTCCTATTAAATAATCTACAATACACAATCAAAACC		II			rs55776736	0.046027						OpenSea	AGTTTTTGGAGCTCTTTCTTTGTTAAAAACCTTTATGACCATTCAGGAAAATTGGCCTAG[CG]GCTCTGATTGTGTACTGCAGATCACCTAATAGGAGAAAATTGGGTGCTGACTATATCATT	CGGCTCTGATTGTGTACTGCAGATCACCTAATAGGAGAAAATTGGGTGCT						CDMR	TRUE				RP11-718O11.1;RP11-718O11.1	ENST00000560705.1;ENST00000559600.1	5'UTR;5'UTR	RP11-718O11.1;RP11-718O11.1	ENST00000560705.1;ENST00000559600.1	5'UTR;5'UTR			chr15:46006632-46007537	6	chr15:46006430-46008486	6				0.719568	0.771784	0.0522158	7.47638
cg00525823	chr18	11148510	+	42720885		ATCTTCAAACTACTACTACCCATCTACCTAACAATAAATAAATCTAATCC		II									chr18:11148307-11149936	Island	TTTGTTAAGAAGTCCCCCACCCAGGCGCCCCCCTCGTCCTCCTCAAGTGCCCTCGGAAAG[CG]GACCAGACTCACCTACTGCCAGGCAGATGGGCAGCAGCAGCCTGAAGATGAGCCCGCACA	CGGACCAGACTCACCTACTGCCAGGCAGATGGGCAGCAGCAGCCTGAAGA	FAM38B	NM_022068	Body					18:11138308-11139936									chr18:11147065-11149815	3						TRUE		0.252622	0.305045	0.0524235	5.79027
cg00537196	chr14	52688271	-	7660319		AAACTACATTATATCAAATTAACAAACCTAAATTTCCTACCATTAACAAC		II										OpenSea	TAAACCTAAAGGGACTGCATTGTATCAAATTAGCAAGCCTAAGTTTCCTACCATTAGCAA[CG]CCTAAATGGAGTCCAGTTATAATGCTATAATGAGCCCTCGATCTTTGTGCACGGGTAAAC	GACTGCATTGTATCAAATTAGCAAGCCTAAGTTTCCTACCATTAGCAACG									14:52688119-52688480	Unclassified_Cell_type_specific							chr14:52688220-52688490	3								0.618524	0.674939	0.0564145	14.943
cg00541293	chr4	53455549	+	79790419		CAAAAAACATCCTAACRTTCATCACTAAACTATAATATTTCTTATTCCAC		II										OpenSea	GTCTAACTTCATCACAGTCACGGCATGACCTTGTCTGAGGGTGGTGTTCTGTGCGATTTA[CG]TGGAACAAGAAACACCACAGCCCAGTGATGAACGCCAGGATGCCTCCTGACAACATCAGA	CGTGGAACAAGAAACACCACAGCCCAGTGATGAACGCCAGGATGCCTCCT							TRUE										chr4:53455420-53455690	3								0.431384	0.493993	0.0626089	6.38178
cg00557236	chr5	115782227	+	78682976	11748258	CAAACAAAACAAAATACCCACTCAACTCAACAAAATTCTCAACTACCTCA	CAAACAAAACGAAATACCCGCTCAACTCAACAAAATTCTCAACTACCTCG	I	A	Red							chr5:115783075-115783425	N_Shore	CAGAGAGGAGGACCCAGCGTCCTCGGCTCTGCCGCAGGCCTTCTTGGTCTGGTGGGTACT[CG]AGGCAGTTGAGAACCTTGCTGAGCTGAGCGGGCACCTCGCCTTGCCTGCTGGTTCGACAC	CGAGGCAGTTGAGAACCTTGCTGAGCTGAGCGGGCACCTCGCCTTGCCTG	SEMA6A	NM_020796	3'UTR					5:115810007-115810651			SEMA6A;SEMA6A;CTB-118N6.3;CTB-118N6.3;SEMA6A;SEMA6A	ENST00000343348.6;ENST00000257414.8;ENST00000512128.1;ENST00000508424.1;ENST00000513137.1;ENST00000503865.1	3'UTR;3'UTR;TSS1500;TSS1500;3'UTR;3'UTR	SEMA6A;SEMA6A;CTB-118N6.3;CTB-118N6.3;SEMA6A;SEMA6A	ENST00000343348.6;ENST00000257414.8;ENST00000512128.1;ENST00000508424.1;ENST00000513137.1;ENST00000503865.1	3'UTR;3'UTR;TSS1500;TSS1500;3'UTR;3'UTR	chr5:115782080-115782415	3						TRUE		0.850656	0.826186	-0.0244707	-5.39575
cg00563926	chr1	92352481	+	85745237		AACAATTCAACTTCTACAACRTATACTTCACAAACACAAATACTTAAAAC		II									chr1:92350913-92352085	S_Shore	GGGCGCGATATGAACGACAGTCTCGGCGGGGCAACGTCCTAAGTACCTGTGCCTGTGCGA[CG]TCCTAAGTACCTGTGCCTGTGAAGTACACGCTGCAGAAGTTGAACTGCTGGCACCAGAAC	GCAGTTCAACTTCTGCAGCGTGTACTTCACAGGCACAGGTACTTAGGACG	TGFBR3	NM_003243	TSS1500					1:92124848-92125070			TGFBR3;TGFBR3;TGFBR3	ENST00000465892.2;ENST00000212355.4;ENST00000370399.2	TSS1500;TSS1500;5'UTR	TGFBR3;TGFBR3;TGFBR3;TGFBR3;TGFBR3;TGFBR3	ENST00000532540.1;ENST00000465892.2;ENST00000417833.2;ENST00000533370.1;ENST00000212355.4;ENST00000370399.2	TSS1500;TSS1500;TSS1500;TSS1500;TSS1500;5'UTR	chr1:92352165-92352795	3					TRUE	TRUE		0.506633	0.590633	0.0839999	5.91481
cg00564489	chr11	70522186	-	11757292		CTCTATACCTACTATCTCTATCAATTAAACTCCTATTCATTCTTCAAAAC		II										OpenSea	CACCTACAACACTCTATACCTGCTATCTCTATCAGTTGAACTCCTATTCATTCTTCAAAG[CG]CACTGCAATAGCCACCACTTCCAAGAGGACCTTAATGCTGTCCCTCACGTGACACTGTGT	TCTATACCTGCTATCTCTATCAGTTGAACTCCTATTCATTCTTCAAAGCG	SHANK2	NM_012309	Body								SHANK2	ENST00000468619.1	3'UTR	SHANK2;SHANK2	ENST00000470759.1;ENST00000468619.1	3'UTR;3'UTR	chr11:70522105-70522395	3								0.598859	0.554557	-0.0443022	-5.51645
cg00573392	chr22	38800076	-	36637294		CTAAATAATTCTATCACAAATAACCCTAAACCACACTTAAAAACAAAATC		II										OpenSea	AGGATGAGCTCCTGGGTGATTCTGTCACAGGTGGCCCTGGACCACACTTAGGAACAAAAT[CG]CCAGCTGGGTCCTCTTCCCACCGGCCACCCAGCCAGGCTCATTTGCATGATCTTTTGCAT	TGGGTGATTCTGTCACAGGTGGCCCTGGACCACACTTAGGAACAAAATCG																			chr22:38799873-38800495	3						0.420743	0.456935	0.0361918	6.48307
cg00578645	chrX	139012736	-	54685523		ACTCCAAAATCACAAAAATCTATATAAAACAACTATTAAAAACAATACCC		II									chrX:139013862-139015491	N_Shore	CCCCACGCAACACTCCAAGATCACAAGAATCTATGTGAAACAGCTATTAAGAACAATACC[CG]CTTGCATTCTCAGGCTAAATGTGAGAAACCAATTTTAGTCACTTGCTTCAGCAAAGCTAT	CGGGTATTGTTCTTAATAGCTGTTTCACATAGATTCTTGTGATCTTGGAG														ATP11C	ENST00000485626.1	3'UTR	chrX:139012660-139013050	3						TRUE		0.579469	0.622326	0.0428569	8.21641
cg00608273	chr15	39673954	-	17810268		CACATCAATCAAAATAACTATTACTCAAAAATCAAAAAATAACAAAAACC		II										OpenSea	AAATACCATCTCACATCAGTCAGAATGGCTATTACTCAAAAGTCAAAAAATAACAGAGGC[CG]GTGAGGTTGCAGAGAAAAGGGAACACATACACACTGCTAGTGGGAATGTAAATTAGTTCA	CGGCCTCTGTTATTTTTTGACTTTTGAGTAATAGCCATTCTGACTGATGT					chr15:39673743-39673743									RP11-624L4.1;RP11-624L4.1;RP11-624L4.1	ENST00000559318.1;ENST00000560484.1;ENST00000558209.1	3'UTR;3'UTR;3'UTR	chr15:39673785-39674070	3								0.377595	0.248298	-0.129297	-14.3918
cg00608926	chr1	52995550	-	44657286		AAATAATCTTTTTCTTCTTCTTCTTTCTTAAAACATAATCTTACTCTATC		II										OpenSea	GTTTTCATTTTGAGTAATCTTTTTCTTCTTCTTCTTTCTTGAGACATGGTCTTGCTCTGT[CG]TTCAGGTTGGGGGGTAAAGTGGCACAATTACGGTTCACTGCAGCCTTGACCTCCCTAGGC	CGACAGAGCAAGACCATGTCTCAAGAAAGAAGAAGAAGAAAAAGATTACT	ZCCHC11;ZCCHC11	NM_001009881;NM_015269	5'UTR;5'UTR								ZCCHC11;ZCCHC11;ZCCHC11	ENST00000257177.4;ENST00000355809.4;ENST00000371544.3	5'UTR;5'UTR;5'UTR	ZCCHC11;ZCCHC11;ZCCHC11;ZCCHC11;ZCCHC11;ZCCHC11;ZCCHC11;ZCCHC11;ZCCHC11	ENST00000470626.1;ENST00000484723.2;ENST00000257177.4;ENST00000355809.4;ENST00000473856.1;ENST00000528642.1;ENST00000470626.1;ENST00000371544.3;ENST00000524582.1	ExonBnd;5'UTR;5'UTR;5'UTR;5'UTR;5'UTR;5'UTR;5'UTR;5'UTR	chr1:52995365-52995610	3								0.761023	0.803958	0.0429351	7.48948
cg00617719	chr17	1203767	+	6784457		TTCCCCTAAACRATAACTATAACTATCCTAAATTCTAAATATAAACAAAC		II										OpenSea	CTCACACCCACACAAATAGGCTCTGCCGTGCACTCCTACACACACACACACACACACACA[CG]CTTGTTCACACTCAGAACCCAGGACAGCCACAGCCACCGCTTAGGGGAAGCCACTGCAGA	CGCTTGTTCACACTCAGAACCCAGGACAGCCACAGCCACCGCTTAGGGGA	TUSC5	NM_172367	3'UTR								TUSC5	ENST00000333813.3	3'UTR	TUSC5	ENST00000333813.3	3'UTR			chr17:1201271-1205413	6						0.474494	0.389367	-0.0851262	-6.27108
cg00618323	chr5	176515533	+	21609585		ACAATCCTAAAAACCTATAAATAACACTAATATCTCTAAATCTACCCTAC		II									chr5:176513886-176514433	S_Shore	CAGATGGACTGGAAGTGGAGTGGCAGTGACCAAGGAGGAGGAGGTGTGATAGGCTTCCCA[CG]CAGGGTAGATCCAGAGACACCAGTGCCACCCATAGGCCCCTAGGACTGCAGTGGTCACCG	CGCAGGGTAGATCCAGAGACACCAGTGCCACCCATAGGCCCCTAGGACTG	FGFR4;FGFR4;FGFR4	NM_002011;NM_022963;NM_213647	5'UTR;TSS1500;5'UTR						5:176515347-176515581	Unclassified_Cell_type_specific	FGFR4;FGFR4;FGFR4;FGFR4;FGFR4	ENST00000292408.4;ENST00000393648.2;ENST00000502906.1;ENST00000507708.1;ENST00000393637.1	5'UTR;5'UTR;5'UTR;5'UTR;TSS1500	FGFR4;FGFR4;FGFR4;FGFR4;FGFR4;FGFR4;FGFR4;FGFR4;FGFR4;FGFR4;FGFR4	ENST00000292408.4;ENST00000503708.1;ENST00000514472.1;ENST00000510911.1;ENST00000507708.1;ENST00000513166.1;ENST00000393637.1;ENST00000430285.1;ENST00000426612.1;ENST00000509511.1;ENST00000510911.1	5'UTR;5'UTR;5'UTR;5'UTR;5'UTR;5'UTR;TSS1500;TSS1500;TSS1500;TSS1500;ExonBnd	chr5:176515345-176515795	3						TRUE		0.575421	0.608556	0.0331356	5.96541
cg00624378	chr1	94158163	+	47739576		ACTCTATAAACTTAACTAATTACTCTACCTTTTTATACTTTCATTTTCTC		II										OpenSea	ATCTGAGTTAATCCTTTCAGCAACCTAGAGAGGTGGGGGTTATTAAGCCCTTTTTATAGA[CG]AGAAAATGAAAGCACAAAAAGGCAGAGTAACCAGCCAAGTTCACAGAGCTGGGATGTGGA	CGAGAAAATGAAAGCACAAAAAGGCAGAGTAACCAGCCAAGTTCACAGAG	BCAR3	NM_001261408	5'UTR				TRUE				BCAR3	ENST00000370244.1	5'UTR	BCAR3	ENST00000370244.1	5'UTR	chr1:94157685-94158490	3								0.297373	0.180184	-0.117189	-8.68542
cg00628721	chr3	141144475	+	65799823		ACCAATTTACATCTAACAAAATATAACTAAACCTAAAACAAAACTACCAC		II										OpenSea	CAGCCAAGCAGAGCCTGGGCTGCCTCTCAGCCTACCACAGGGCATAGCCTGTACCCCACA[CG]TGGCAGCCCTGCTCCAGGCCCAGTTACATTTTGCCAGATGTAAACTGGTCAGTAGGCTAG	CGTGGCAGCCCTGCTCCAGGCCCAGTTACATTTTGCCAGATGTAAACTGG	ZBTB38	NM_001080412	5'UTR								ZBTB38;ZBTB38	ENST00000321464.5;ENST00000514251.1	TSS1500;5'UTR	ZBTB38;ZBTB38;ZBTB38;ZBTB38;ZBTB38;ZBTB38;ZBTB38;ZBTB38;ZBTB38;ZBTB38;ZBTB38	ENST00000321464.5;ENST00000510726.1;ENST00000509842.1;ENST00000507722.1;ENST00000503809.1;ENST00000513258.1;ENST00000509883.1;ENST00000514251.1;ENST00000510338.1;ENST00000504673.1;ENST00000513570.1	TSS1500;TSS1500;5'UTR;5'UTR;5'UTR;5'UTR;5'UTR;5'UTR;5'UTR;5'UTR;5'UTR	chr3:141144460-141144955	3								0.762854	0.723928	-0.0389263	-7.63177
cg00633277	chr12	7250385	+	30683992		ACACTAAAACAAACTCTACCTATAATATAAAAACCCAAAATAATCCAAAC		II										OpenSea	TGTTTGGGGCTGGTTCTGCAGGGCTCTCCTTCCTGCCTCCTCAGAGGCATTAAAGCCATT[CG]TTTGGACCATCCTGGGCCCCCATACTACAGGCAGAGTCTGTTTCAGTGCCTCCTGCCTCA	CACTGAAACAGACTCTGCCTGTAGTATGGGGGCCCAGGATGGTCCAAACG	C1RL;C1RL;C1RL	NM_001297640;NM_016546;NM_001297642	Body;Body;Body								C1RL	ENST00000504702.2	TSS1500	C1RL	ENST00000504702.2	TSS1500	chr12:7250100-7250575	3								0.813501	0.760555	-0.0529464	-6.06862
cg00634189	chr7	150884606	+	12636120		AATACCCTCTACACCRAAAACCTAACAAAATTACAAAAACTATTCCCCCC		II										OpenSea	GTGGCTGCTCCAGCGAGGCTCTGCGGCCCGGCTCTCCAGCAGCAGGTCGGCTGTGCTGTG[CG]GGGGGAACAGCTCCTGCAACCTTGCCAGGTCCCCGGTGTAGAGGGCATTCTGCAGGGCCA	CGGGGGGAACAGCTCCTGCAACCTTGCCAGGTCCCCGGTGTAGAGGGCAT	ASB10;ASB10;ASB10	NM_001142459;NM_001142460;NM_080871	TSS200;TSS200;1stExon								ASB10;ASB10;ASB10	ENST00000420175.2;ENST00000275838.1;ENST00000377867.3	TSS1500;TSS200;1stExon	ASB10;ASB10;ASB10;ASB10	ENST00000415615.1;ENST00000420175.2;ENST00000434669.1;ENST00000377867.3	1stExon;TSS1500;TSS200;1stExon			chr7:150883562-150885615	6						0.716438	0.679073	-0.0373656	-7.43761
cg00650680	chr5	134728082	-	55734990		AAAAAACATCTTCACTTCTCATTCTAAATCAAACTCCTATCCAATAAAAC		II										OpenSea	CCCTGCTGGCAGAAGAACATCTTCACTTCTCATTCTGAGTCAGGCTCCTGTCCAATAAAG[CG]GCCTCAAGTCTGTCTCCCCACCAATGGGGTTGTCTTGCAGAGATTCTGTACTTTATCCCT	AAGAACATCTTCACTTCTCATTCTGAGTCAGGCTCCTGTCCAATAAAGCG	H2AFY;H2AFY;H2AFY;H2AFY	NM_001040158;NM_138610;NM_138609;NM_004893	5'UTR;5'UTR;5'UTR;5'UTR		chr5:134727973-134727973						H2AFY;H2AFY;H2AFY;H2AFY;H2AFY	ENST00000312469.4;ENST00000423969.2;ENST00000511689.1;ENST00000510038.1;ENST00000304332.4	5'UTR;5'UTR;5'UTR;5'UTR;5'UTR	H2AFY;H2AFY;H2AFY;H2AFY;H2AFY;H2AFY;H2AFY;H2AFY;H2AFY;H2AFY;H2AFY;H2AFY;H2AFY	ENST00000360597.4;ENST00000507868.1;ENST00000508785.1;ENST00000508120.1;ENST00000506532.1;ENST00000506218.1;ENST00000508962.1;ENST00000312469.4;ENST00000423969.2;ENST00000506671.1;ENST00000511689.1;ENST00000510038.1;ENST00000304332.4	3'UTR;3'UTR;3'UTR;3'UTR;3'UTR;3'UTR;3'UTR;5'UTR;5'UTR;5'UTR;5'UTR;5'UTR;5'UTR	chr5:134727325-134728290	3								0.755073	0.685814	-0.0692587	-5.95237
cg00654830	chr11	57105503	+	24603233		TAAAAACCCTCTTCATTCCTAAATATCTACCAAATTCCACCCAATTCTAC		II									chr11:57102841-57103430	S_Shelf	CAAGAGACCTTTTCCCCCTGACCCATGCCACTGGGGGCAACTCAGGAAAGGAGGGGACGG[CG]CAGAACTGGGTGGAATTTGGCAGACACTCAGGAATGAAGAGGGTCCTTAGCTCAGGCAGG	AAGGACCCTCTTCATTCCTGAGTGTCTGCCAAATTCCACCCAGTTCTGCG	P2RX3	NM_002559	TSS1500								P2RX3;P2RX3;P2RX3	ENST00000533436.1;ENST00000439993.1;ENST00000263314.2	TSS1500;TSS1500;TSS1500	P2RX3;P2RX3;P2RX3	ENST00000533436.1;ENST00000439993.1;ENST00000263314.2	TSS1500;TSS1500;TSS1500										0.366838	0.418484	0.0516459	7.48828
cg00656403	chr2	127790386	+	77680955		CAACACACCCTCTTACCAATCCCAAATCTCAAAAAACTATACTTTACAAC		II			rs112681620	0.028646						OpenSea	GTTTGTTGGTCCTTTCTTGTTTGTTTATTTTGAGCTCCAGTCAGTTAGAAATTTAGTGCC[CG]CTGCAAAGCACAGCTCTTTGAGACTTGGGATTGGTAAGAGGGTGTGTTGCTTACTTCTGG	AACACACCCTCTTACCAATCCCAAGTCTCAAAGAGCTGTGCTTTGCAGCG																	chr2:127790185-127790535	3								0.409193	0.455536	0.0463431	11.1521
cg00663832	chr6	30646846	-	57790530		AAACCTCAATTTACCCATCTATTAAAAAAACATATTAAACCAAAAAACCC		II										OpenSea	TTCACTGCCGGGGACCTCAGTTTGCCCATCTGTTAAAGGAGCATGTTGAACCAGAGGACC[CG]CCAAGCCCCTTCCGAGTGCCTACATGTAATCCTCCCTCCTCTCTCCTGGACCACAGCGCC	CGGGTCCTCTGGTTCAACATGCTCCTTTAACAGATGGGCAAACTGAGGTC	KIAA1949;KIAA1949	NM_001134870;NM_133471	Body;Body						6:30646694-30647418	Promoter_Associated	PPP1R18	ENST00000488324.1	3'UTR	PPP1R18;PPP1R18	ENST00000467662.1;ENST00000488324.1	3'UTR;3'UTR	chr6:30646820-30647050	3						TRUE		0.338793	0.384154	0.0453604	8.94513
cg00664581	chr9	115707717	-	26726261		CAAAAAACAACAAACCACCCACTAACTACAAATTCTACCAACAAAAAACC		II									chr9:115708028-115708238	N_Shore	CCTGCGGGCAGCAGGGAGCAACAAACCACCCACTGGCTACAGGTTCTGCCAACAAAGGGC[CG]CTAGCAGCCCCTAATTCCAAGATGTGCAATCCCTACGAGCACCTGGATGAGACCAGAGAG	CGGCCCTTTGTTGGCAGAACCTGTAGCCAGTGGGTGGTTTGTTGCTCCCT																					chr9:115707660-115708432	6		TRUE		0.368352	0.338012	-0.0303398	-6.05151
cg00668559	chr6	44230977	+	51651570		AAACCTCCTCTTAAAAATACACACAAAAATAAAAAACCTCTATTAAACCC		II									chr6:44232880-44233447	N_Shore	CCTGTCCTGCTGCCCTTCCCTGGGAGTCAAGAGGCACCTCTCAGATAGCACAGACCAGGT[CG]GGCCTAACAGAGGCCCTCCATTCCTGTGTGCACCTCCAAGAGGAGGTCTTTGTAGTGCAG	CGGGCCTAACAGAGGCCCTCCATTCCTGTGTGCACCTCCAAGAGGAGGTC	NFKBIE	NM_004556	Body		chr6:44230828-44230828		TRUE										chr6:44230420-44231035	3						TRUE		0.353738	0.402809	0.0490708	6.21542
cg00670913	chr11	98890591	-	96749861		CTACCTAACACTATACTCTCCTTACCAATTAAAACCAATCAAACCCCATC		II									chr11:98891543-98891821	N_Shore	CCAGCTACAGGCTGCCTGGCACTGTACTCTCCTTGCCAATTAGAGCCAGTCAGACCCCAT[CG]GGGGATTCAGTGAGCAGAAGAATCAGCGTCAGTCCAGGGTCAGGCTGCTCTCAAACACAC	TGCCTGGCACTGTACTCTCCTTGCCAATTAGAGCCAGTCAGACCCCATCG	CNTN5;CNTN5	NM_175566;NM_014361	TSS1500;TSS1500								CNTN5;CNTN5	ENST00000527185.1;ENST00000528682.1	TSS1500;TSS1500	CNTN5;CNTN5;CNTN5;CNTN5	ENST00000525047.1;ENST00000528727.1;ENST00000527185.1;ENST00000528682.1	TSS1500;TSS1500;TSS1500;TSS1500	chr11:98890340-98890690	3						TRUE		0.313151	0.382158	0.0690064	6.70767
cg00685038	chr9	133970508	-	59743156		CTTAAACCATCCAACAAATCATCAAAATTACAAAAACCCCTACTTAATAC		II									chr9:133971670-133972578	N_Shore	TTTACTCTCTGCTTAAACCATCCAGCAAGTCATCAAAGTTACAAAAGCCCCTGCTTAGTG[CG]TTCTGGGTTACTTCATTGTGAAGATCAGGGGACTGAAGCTCAGCCAGATCAAGTGCCTCG	CGCACTAAGCAGGGGCTTTTGTAACTTTGATGACTTGCTGGATGGTTTAA	AIF1L;AIF1L;AIF1L;AIF1L	NM_001185096;NM_001185095;NM_031426;NR_033701	TSS1500;TSS1500;TSS1500;TSS1500								AIF1L;AIF1L;AIF1L;AIF1L	ENST00000372309.3;ENST00000372302.1;ENST00000372300.1;ENST00000472942.1	TSS1500;TSS1500;TSS1500;TSS1500	AIF1L;AIF1L;AIF1L;AIF1L;AIF1L	ENST00000372309.3;ENST00000372314.3;ENST00000372302.1;ENST00000372300.1;ENST00000472942.1	TSS1500;TSS1500;TSS1500;TSS1500;TSS1500	chr9:133969725-133970515	3								0.749088	0.710912	-0.0381764	-6.09738
cg00687674	chr15	69373260	+	44643248		CACACCTAAATACRAAATACACAAAACCCTTATATACAACAACAAAAAAC		II			rs311888	0.012553						OpenSea	CTACAACTATGGCTTGTCTGAGTCCTGAGCCAGCAGAGCTCAGGCCACAGCACCTGCACC[CG]TTTTCTGCTGCTGCACACAAGGGCTCTGTGCATTCCGCATCCAGGTGTGCCCCTCCTCTT	ACACCTGGATGCGGAATGCACAGAGCCCTTGTGTGCAGCAGCAGAAAACG	MIR548H4;TMEM84	NR_031680;NR_026949	Body;Body								LINC00277;RP11-809H16.5;LINC00277;LINC00277;LINC00277;LINC00277;RP11-809H16.5	ENST00000440444.1;ENST00000559870.1;ENST00000415504.1;ENST00000558922.1;ENST00000559964.1;ENST00000440444.1;ENST00000559870.1	1stExon;1stExon;5'UTR;5'UTR;5'UTR;5'UTR;5'UTR	LINC00277;LINC00277;LINC00277;LINC00277;RP11-809H16.5;LINC00277;LINC00277;LINC00277;LINC00277;LINC00277;LINC00277;RP11-809H16.5	ENST00000558147.1;ENST00000558147.1;ENST00000440444.1;ENST00000435479.1;ENST00000559870.1;ENST00000415504.1;ENST00000558369.1;ENST00000558922.1;ENST00000559964.1;ENST00000440444.1;ENST00000435479.1;ENST00000559870.1	1stExon;5'UTR;1stExon;1stExon;1stExon;5'UTR;5'UTR;5'UTR;5'UTR;5'UTR;5'UTR;5'UTR	chr15:69373025-69373470	3					TRUE	TRUE		0.557315	0.611751	0.0544357	7.34345
cg00688253	chr6	109035178	-	33713826		AAATCTTCATTAACTTCTCTACTCACCAAATCAAATTCAAACTCTTTAAC		II										OpenSea	CTTTTTCAAAAAAATCTTCATTGACTTCTCTACTCACCAGATCAAGTTCAAACTCTTTAG[CG]TACAAGACAAAACACTAAAGAGACTATGACCAAATGCCAAACTCATGTTTCCCTTTTCTC	CGCTAAAGAGTTTGAACTTGATCTGGTGAGTAGAGAAGTCAATGAAGATT							TRUE												chr6:109035047-109035873	5	chr6:109034914-109036445	6				0.559318	0.666162	0.106844	7.83521
cg00691965	chr9	103191494	+	43667529		CAAAACAATTACTCTTCCAAATATACATAATATTCCCTACCTTCACCATC		II									chr9:103189776-103190020	S_Shore	GAAGGGTGGTTTATTTTGTTTTTAACCAGGCATTGAAGCAGAGAGTAGGTGGGTACGTAG[CG]ATGGTGAAGGTAGGGAACATCATGCATACTTGGAAGAGCAATTGCTTTGGAGAGATAGAC	AAAGCAATTGCTCTTCCAAGTATGCATGATGTTCCCTACCTTCACCATCG	MSANTD3;MSANTD3;MSANTD3;MSANTD3	NM_001198806;NM_001198807;NM_080655;NM_001198805	TSS1500;5'UTR;5'UTR;5'UTR								MSANTD3;MSANTD3	ENST00000395067.2;ENST00000374885.1	5'UTR;5'UTR	MSANTD3;MSANTD3;MSANTD3;MSANTD3	ENST00000395067.2;ENST00000398977.2;ENST00000374885.1;ENST00000374886.3	5'UTR;5'UTR;5'UTR;5'UTR			chr9:103191221-103192058	6	chr9:103187937-103192124	6				0.385268	0.323685	-0.0615829	-5.59703
cg00696647	chr14	105943043	+	82729983		AAACTAAAACACACCAAAACAAACAAAAACTAACTACACRATAAACAAAC		II									chr14:105944421-105945700	N_Shore	CCCTGGGCTGCAGCTGCCACGGCCGATAGCCACCGAGACTTCCTTGCTGCTGCTGGGACA[CG]CCTGCCCACCGTGCAGCCAGCCCCTGCCTGCCCTGGTGTGTCCCAGCTTCCTTGAGTGGA	CGCCTGCCCACCGTGCAGCCAGCCCCTGCCTGCCCTGGTGTGTCCCAGCT	CRIP2;CRIP2;CRIP2;CRIP2;CRIP2;CRIP2;CRIP2;CRIP2	NR_073082;NM_001270837;NR_073083;NR_073081;NM_001312;NM_001270841;NR_073085;NR_073084	Body;Body;Body;Body;Body;Body;TSS1500;Body								CRIP2;CRIP2	ENST00000548989.1;ENST00000548989.1	1stExon;5'UTR	CRIP2;CRIP2;CRIP2;CRIP2;CRIP2;CRIP2;CRIP2	ENST00000551836.1;ENST00000547643.1;ENST00000552643.1;ENST00000548923.1;ENST00000548989.1;ENST00000548989.1;ENST00000548309.1	5'UTR;5'UTR;5'UTR;5'UTR;1stExon;5'UTR;TSS200	chr14:105942740-105943395	3								0.402659	0.442903	0.0402448	6.09857
cg00696930	chr1	183164412	+	71701883		CCRAAAATTCATAATACATTATATCACAACCTAAACTTAAAAATATACCC		II										OpenSea	CATCTCCAGGTGTGAACTCCTGATGGAGTCCTCACCAGGCTGAGTCATCTACAGTTCACA[CG]GGTACATTCCCAAGTCTAGGCTGTGATATAATGTACTATGAACTCTCGGTGAAACAGGTG	CGGGTACATTCCCAAGTCTAGGCTGTGATATAATGTACTATGAACTCTCG	LAMC2;LAMC2	NM_005562;NM_018891	Body;Body				TRUE		1:183164027-183164467	Unclassified							chr1:183164245-183164755	3						TRUE		0.38716	0.460548	0.073388	9.68457
cg00702841	chr2	55072973	-	57771235		AAAAAAATATACCCCATCCCTTCTAATAACAAAATACTTTAAAAAAAACC		II			rs76029178	0.139397						OpenSea	AGCTCAGCATGGAAGGGATGTGCCCCATCCCTTCTGATGGCAGAATGCTTTGAGAGAAAC[CG]TGCTGCATGTGACTTATTCTTGTCTGTCTGTTGCAGAGCTCTAGGTTCTCAGTCTCCCAG	CGGTTTCTCTCAAAGCATTCTGCCATCAGAAGGGATGGGGCACATCCCTT	EML6	NM_001039753	Body														chr2:55072720-55072995	3								0.250162	0.327209	0.0770476	5.15212
cg00705765	chr9	138405279	-	49760165		AAAAAACCTCATTCCRTATTACTAAAAATCAACAACAATACTACTCTAAC		II										OpenSea	GTTACTTTGCCAAGAGGCCTCATTCCGTGTTGCTGGGAATCAGCAGCAGTGCTGCTCTGA[CG]TGGCTGGTGGCTGTCCCAAGCCCCCACGCCTCCCTGACCTCTCGCTGCCCAGCACTCCCC	AGAGGCCTCATTCCGTGTTGCTGGGAATCAGCAGCAGTGCTGCTCTGACG																	chr9:138404765-138405375	3								0.485197	0.442601	-0.0425966	-5.57932
cg00714130	chr12	24380184	-	17649153		CAACAAACCCAAAAAAACCTACCAACACCAAAAAAATATCCTCAACAAAC		II					rs75642833	0.012598	rs75642833	0.012598		OpenSea	CAGACGTCAGACAGCAAGCCCAGAAAAACCTGCCAGCACCAAGAGGGTGTCCTCAACAGG[CG]CCTGGGGGACATATTATTCTAACTAAAGAGACCAGAGCTTCCCCAGGAAGGGAAGAGGAG	AGCAAGCCCAGAAAAACCTGCCAGCACCAAGAGGGTGTCCTCAACAGGCG	LOC101928471;LOC101928471;SOX5;SOX5	NR_120473;NR_120472;NM_152989;NM_001261414	Body;Body;5'UTR;5'UTR								RP11-444D3.1;RP11-444D3.1;RP11-444D3.1;RP11-778H2.1;RP11-778H2.1	ENST00000540811.1;ENST00000446891.2;ENST00000536729.1;ENST00000540733.1;ENST00000539583.1	3'UTR;3'UTR;3'UTR;5'UTR;5'UTR	RP11-444D3.1;RP11-444D3.1;RP11-444D3.1;RP11-778H2.1;RP11-778H2.1	ENST00000540811.1;ENST00000446891.2;ENST00000536729.1;ENST00000540733.1;ENST00000539583.1	3'UTR;3'UTR;3'UTR;5'UTR;5'UTR	chr12:24379940-24380230	3								0.563706	0.470945	-0.0927604	-13.1471
cg00714637	chr1	247887195	+	74767918		TAACAACCCTAATAAATAACCTTCTCATCATTACTCTCATTACCCTAAAC		II										OpenSea	GGAAGACATCCAAAAAGGATAAGTTCTTCAGGAAGAAGTACATGGGTGTTTGGAGCTTTA[CG]TCCAGGGTAATGAGAGTAATGATGAGAAGGTTACTCATTAGGGCTGCCAGGTAAATCAGT	CGTCCAGGGTAATGAGAGTAATGATGAGAAGGTTACTCATTAGGGCTGCC											OR14A2;RP11-634B7.5;RP11-634B7.4	ENST00000366485.1;ENST00000426444.1;ENST00000449298.1	1stExon;TSS200;5'UTR	OR14A2;RP11-634B7.5;RP11-634B7.5;RP11-634B7.4	ENST00000366485.1;ENST00000426444.1;ENST00000419891.1;ENST00000449298.1	1stExon;TSS200;TSS200;5'UTR										0.711335	0.762161	0.0508255	5.19327
cg00723041	chr22	42304331	+	14605234		TATTAAAAAAACCAAAACCTAAAAACACCAAAACAAAACTCTAAACCCAC		II									chr22:42305617-42307254	N_Shore	CTCCATGCCTCAGCCCCCACCCTCCTCCAGCTCTGCACAGCTGTGGGACAGGGGCAGGAC[CG]TGGGCCCAGAGCTCTGTCCTGGTGCTTCTAGGCCTTGGTTTCCTTAACAGCCTAAAGGGA	GTTAAGGAAACCAAGGCCTAGAAGCACCAGGACAGAGCTCTGGGCCCACG							TRUE										chr22:42303445-42305975	3						TRUE		0.353982	0.390851	0.0368696	5.43476
cg00732602	chr2	120479232	+	86656559		AACTAATATACTATAATATAATTCCCCAAATACAAATACAAATACCCRAC		II										OpenSea	ATTTGAAGTGAAACAGTCTTGTAGGGGACCGTGCCCTTTAACGTGTGGAGTCTCCACTAA[CG]CCGGGTATTTGTATTTGCATCTGGGGAATCATATTACAGTACACCAGTTGGTGTCAGAAC	CGCCGGGTATTTGTATTTGCATCTGGGGAATCATATTACAGTACACCAGT																	chr2:120479085-120479375	3								0.532357	0.574447	0.0420901	9.85435
cg00735207	chr3	140209881	-	70616256		CCTATTCATTAAAAAAATTTTAACACRATATCAACCCCCRTAAATCATAC		II										OpenSea	AACATTGGAAACCTGTTCATTAAGAAGATTTTAGCACGGTGTCAACCCCCGTAAGTCATA[CG]TCCCTAATAAACTTAAAGCTTTTTATCTGTGGAGTAAAACACAAATGGTCACTTAAAATC	CTGTTCATTAAGAAGATTTTAGCACGGTGTCAACCCCCGTAAGTCATACG	CLSTN2	NM_022131	Body								AC048346.1	ENST00000401365.1	TSS1500	AC048346.1;CLSTN2	ENST00000401365.1;ENST00000511524.1	TSS1500;5'UTR										0.684312	0.760615	0.0763036	6.24417
cg00740547	chr21	46439236	-	4793146	52740594	CACTAAACACAAACAATACCATTCATCACACTCTATTATTATAAACAACA	CGCTAAACGCGAACGATACCATTCGTCACGCTCTATTATTATAAACAACG	I	C	Grn							chr21:46438140-46439343	Island	CGGGCCCTGTCCCGCTGGGCGCGGGCGATGCCATTCGTCACGCTCTATTATTGTAGGCAG[CG]CACCCCGGGGCTCGGTTCCCACACTGCGCCTGAGGCCTGGGGCCTGAGCGTGGGCCGCAC	CGCTGGGCGCGGGCGATGCCATTCGTCACGCTCTATTATTGTAGGCAGCG						DMR		21:45262428-45264288	21:46439122-46439311	Unclassified_Cell_type_specific							chr21:46438245-46439290	3						TRUE		0.846091	0.865783	0.0196924	5.83011
cg00744428	chr18	61186260	-	59739865		TATTCATCTTACTTAATTAAAACTTTACTTTCCRTCTTTCTAAAACTCAC		II										OpenSea	TCTCTAGAATCTATTCATCTTGCTTAATTGAAACTTTACTTTCCGTCTTTCTAGAACTCA[CG]TTGCACCCGGCGTGACTATGATTTACCACTCACAGTTCAGGGTGGGGACACTGAAATACG	CGTGAGTTCTAGAAAGACGGAAAGTAAAGTTTCAATTAAGCAAGATGAAT																			chr18:61185395-61186988	6	chr18:61185406-61186433	6				0.500897	0.585916	0.0850186	6.3661
cg00745170	chr16	10775761	+	77601432		CAACTAAAATAAAAACTTCTACTCCTACCAACRAATAACRAAAAAACATC		II										OpenSea	TCTGCCGCCTGCGCTAGAGGATCCCCGTTCAACCATGCCACTTCCCACTTAACTGGTGCA[CG]ATGCCCCTTCGCCATTCGTTGGCAGGAGCAGAAGCCCTCACTCCAGTTGGACACGCCAGG	AACTGGAGTGAGGGCTTCTGCTCCTGCCAACGAATGGCGAAGGGGCATCG	TEKT5	NM_144674	Body					16:10683123-10683399																TRUE		0.772088	0.730732	-0.0413563	-5.1296
cg00748375	chr13	26475810	+	47604281		AATCTAACTTTAAAACCTCAACCATTCATAATAATTTCTTTATTATCAAC		II										OpenSea	TCTTAGAAGCAGGAACAGAGTAGTTTCAAAGGCCAGTTTCTGAGACATGCTTAAAATTGG[CG]CTGATAACAAAGAAACTACTATGAATGGCTGAGGTTTCAAAGTTAGATTAGAGTTCACTC	ATCTAACTTTGAAACCTCAGCCATTCATAGTAGTTTCTTTGTTATCAGCG	ATP8A2	NM_016529	Body						13:26475671-26476236	Unclassified	ATP8A2	ENST00000491840.1	5'UTR	ATP8A2;ATP8A2	ENST00000281620.6;ENST00000491840.1	3'UTR;5'UTR	chr13:26475785-26476135	3								0.192146	0.251988	0.0598419	5.67488
cg00752143	chr14	101492931	-	94663374		CAACCTTTTTATAACATCACCACCTCTAACTATAATATCAACTTCCAAAC		II										OpenSea	GCTGCTGTGACCAGCCTTTTTATGGCATCACCACCTCTGGCTGTGATGTCAACTTCCAGA[CG]TGATGTGGGGTCTGCTCCACTGGGGTACTTGGATAGATGGTTGGCAAGCAGCATGCATCC	CGTCTGGAAGTTGACATCACAGCCAGAGGTGGTGATGCCATAAAAAGGCT	MIR329-2;MIR329-1	NR_029968;NR_029967	TSS1500;TSS200								MIR329-2;MIR329-1	ENST00000385029.1;ENST00000385028.1	TSS1500;TSS200	MIR329-2;MIR329-1	ENST00000385029.1;ENST00000385028.1	TSS1500;TSS200								TRUE		0.774321	0.730711	-0.0436101	-5.19569
cg00753924	chr9	137298813	-	89736342		ACCTATAAACATAAACACTAAACATTTAATAAATCACACAATAACCACCC		II									chr9:137299190-137299437	N_Shore	GCGCACCTGCTGCCTGTGGACATGAACACTGGGCATTTGGTGAGTCACACAGTGGCCACC[CG]CTTCTCCAGTGGGAGCTTCATGGCACCCCCACTGTGCTGAGTTGTCACGGGGGACCTCCT	CGGGTGGCCACTGTGTGACTCACCAAATGCCCAGTGTTCATGTCCACAGG	RXRA	NM_002957	Body						9:137298753-137300489	Unclassified	RXRA;RXRA;RXRA	ENST00000540193.1;ENST00000540193.1;ENST00000356384.4	1stExon;5'UTR;5'UTR	RXRA;RXRA;RXRA	ENST00000540193.1;ENST00000540193.1;ENST00000356384.4	1stExon;5'UTR;5'UTR	chr9:137298280-137299415	3						TRUE		0.388331	0.333793	-0.0545382	-5.35538
cg00754947	chr7	50861967	-	40729567		CCCAATTAACRAAAACCATTATCRTTAATATAATTCTTAATATCTCTACC		II									chr7:50861390-50861638	S_Shore	CTCCCCTACCCCCCAATTGACGGAAGCCATTGTCGTTAGTGTGATTCTTAATATCTCTAC[CG]AGTCAAAACTCTAATACACATAGCATAACGATAAGTATGTCTTTTCCTGGGTCTTGGCGT	CGGTAGAGATATTAAGAATCACACTAACGACAATGGCTTCCGTCAATTGG	GRB10	NM_001001555	TSS1500								GRB10;GRB10;GRB10	ENST00000403097.1;ENST00000402497.1;ENST00000335866.3	TSS1500;TSS1500;TSS1500	GRB10;GRB10;GRB10;GRB10	ENST00000403097.1;ENST00000439044.1;ENST00000402497.1;ENST00000335866.3	TSS1500;TSS1500;TSS1500;TSS1500	chr7:50861740-50861995	3						TRUE		0.381112	0.440359	0.0592469	5.58055
cg00762354	chr1	180009210	+	83724351		TAAAATCTCTACAAAATATAAAAACAATCCCACACCAAAAACTATCTAAC		II					rs189218658	0.0105				OpenSea	TTTTGATGCTAAAATTTTTTTTTTTCAGTTTCCTTTTCCATTTGTTCTTCCCAAAAGACC[CG]TCAGACAGTTCTTGGTGTGGGACTGTTCCCATACTTTGCAGAGATCCCATCATTCCTGCC	GGGATCTCTGCAAAGTATGGGAACAGTCCCACACCAAGAACTGTCTGACG	CEP350	NM_014810	Body											CEP350	ENST00000418229.1	TSS1500			chr1:180009129-180009619	3	chr1:180009104-180009632	5				0.840072	0.790995	-0.0490766	-6.68063
cg00762678	chr16	89003235	-	93679452		TCTAAACTTCTATTTTATTACCACAAAAAACTCATTACCACAACACAAAC		II									chr16:89006334-89008600	N_Shelf	AAAAGCAGAAGTCTGAACTTCTGTTTTATTGCCACAGGAAACTCATTGCCACAGCACAGG[CG]GAAAGCCGGATCCCGGCGGGTCCTGAGTCCCCAGCTCCCACCCTCGGGGCAAGCTGCGAG	CGCCTGTGCTGTGGCAATGAGTTTCCTGTGGCAATAAAACAGAAGTTCAG	CBFA2T3;CBFA2T3	NM_175931;NM_005187	5'UTR;Body					16:87530736-87531502	16:89003186-89003865	Unclassified_Cell_type_specific	RP11-830F9.7;CBFA2T3;CBFA2T3	ENST00000564646.1;ENST00000327483.5;ENST00000360302.2	1stExon;5'UTR;5'UTR	RP11-830F9.7;RP11-830F9.7;CBFA2T3;CBFA2T3;CBFA2T3;CBFA2T3;CBFA2T3;CBFA2T3	ENST00000561980.1;ENST00000564646.1;ENST00000327483.5;ENST00000564416.1;ENST00000569464.1;ENST00000569443.1;ENST00000570046.1;ENST00000360302.2	3'UTR;1stExon;5'UTR;5'UTR;5'UTR;5'UTR;5'UTR;5'UTR	chr16:89002925-89003595	3						TRUE		0.470305	0.506976	0.0366712	7.59083
cg00766670	chr14	93627094	-	47701210		TACCCCAAATAACTAACTACTCCTTCAACCTAAAATCTACAATAAAACAC		II										OpenSea	TGAGAAGGGCATACCCCAGGTAGCTGGCTGCTCCTTCAGCCTGGGGTCTGCAATAAGACA[CG]TGGATCACACCTGAACCCAATCTACAGTCTGGAGCCCTGCCCATCAGATTCCAGCAGAAG	ACCCCAGGTAGCTGGCTGCTCCTTCAGCCTGGGGTCTGCAATAAGACACG																			chr14:93626537-93627109	6	chr14:93626471-93627251	6				0.196443	0.149034	-0.047409	-5.95327
cg00775463	chr2	238467902	+	74612950		CAACTAACAAACTATTACAACAAATATACAATCRACACTATAACAACCTC		II			rs1320203	0.295785						OpenSea	ACTCCCACACAGTGCGTTCTCTTGTTCTCCCACTTTACACAATGGTTTTCAGAAACAGCA[CG]AGGCTGTCACAGTGTCGACTGCACACCTGTTGCAACAGTTTGCCAGCTGGAGACCTAGAC	CGAGGCTGTCACAGTGTCGACTGCACACCTGTTGCAACAGTTTGCCAGCT																	chr2:238467625-238468215	3								0.493611	0.570019	0.0764074	6.02426
cg00777988	chr4	108900292	+	4628333		AAAAACACTATAACCAAAATTCAATATCCTAACATAATCACTAATATACC		II										OpenSea	CAACTATTTCTTTTGAGAGATGACATTGGAGCCAAAGGAGGGTGTTTGTAGAAGGTCATA[CG]GCACACTAGTGACTATGCCAGGACACTGAATTCTGGCTACAGTGCTCCTTTCTTTACATC	CGGCACACTAGTGACTATGCCAGGACACTGAATTCTGGCTACAGTGCTCC											RP11-286E11.1	ENST00000513071.1	TSS1500	RP11-286E11.1	ENST00000513071.1	TSS1500					chr4:108899721-108900994	5				0.60187	0.549284	-0.0525852	-5.61226
cg00779672	chr18	47155847	+	55628264		AAATAAAAACATATTCAACATACRACTACCAAATACAAAAACRAACACCC		II										OpenSea	GCATTTTAGGATTCCAAGTGCAGGGTGCCCTGGCAGGGCTGTACTCAGCCGGCGGTCCAA[CG]GGTGCTCGCCCTTGCACCTGGCAGTCGCATGTTGAATATGCTCCTATTTTCCCTACTTCT	CGGGTGCTCGCCCTTGCACCTGGCAGTCGCATGTTGAATATGCTCCTATT																	chr18:47155300-47155855	3								0.7694	0.708853	-0.060547	-5.4044
cg00781957	chr7	151452760	-	51610838		ACTTATTAAAACACAACTACACCATTAATTTATACTTTATCTATAACTTC		II										OpenSea	CTTTTATAAATACTTATTGGAACACAGCTGCACCATTAGTTTATACTTTGTCTATGGCTT[CG]TAGTTGCAAAAGAGACCACGTGGCCTTCGAAGTCTAAGACATTTACCATCTGGCTTTTTA	CGAAGCCATAGACAAAGTATAAACTAATGGTGCAGCTGTGTTCCAATAAG	PRKAG2;PRKAG2	NM_001040633;NM_016203	Body;Body		chr7:151452676-151452676		TRUE				PRKAG2	ENST00000461529.1	3'UTR	PRKAG2;PRKAG2	ENST00000481434.1;ENST00000461529.1	3'UTR;3'UTR	chr7:151452265-151452855	3								0.390244	0.31616	-0.0740837	-5.35588
cg00785037	chr19	36044670	-	50666589		AAAATAAACAACCAAAAACTCRTTAACCAATCTATCACRCTTTAAATTAC		II									chr19:36048556-36049673	N_Shelf	ATCTGGAAGTAGGAGTAGGCAGCCAGGGGCTCGTTGACCAATCTGTCACGCTTTGGGTTG[CG]TGGACGCAGGTGCATGATGTCACTCTCGGCCTTTTCATATGCCAGGGACACAGATGGGAA	CGCAACCCAAAGCGTGACAGATTGGTCAACGAGCCCCTGGCTGCCTACTC	ATP4A	NM_000704	Body																							0.654439	0.59885	-0.0555891	-10.1609
cg00792789	chr3	65231041	+	43640569		TTAACTTCTAAACAACTAAAAATTTCATTCAAACTCCAAAACCAAAAAAC		II										OpenSea	GGCTTGGTTCAAGGCCAATCATACCCCTTGGCTAGCACCTTGCAGACGTGGGAACACCAA[CG]CTTCCTGGCTTTGGAGCTTGAATGAAACCTTTAGCTGCCCAGAAGCTAAGTGAAGCCCTG	CGCTTCCTGGCTTTGGAGCTTGAATGAAACCTTTAGCTGCCCAGAAGCTA																					chr3:65230715-65231919	6				0.450179	0.552851	0.102672	6.79021
cg00797651	chr1	207494336	-	4697155		TAAATTTCTCTCTACAATCAATCTAAAATAATCCCAAAATAATATCTTTC		II									chr1:207494543-207495364	N_Shore	ACGCACACTGGTGAATTTCTCTCTACAGTCAGTCTGGAGTAATCCCAAAGTGGTGTCTTT[CG]TAAATAAGGAGAACCCGGGTGAAGAAAATGACTCCCACCCGAACAAGGCATGAACAATGT	CGAAAGACACCACTTTGGGATTACTCCAGACTGACTGTAGAGAGAAATTC	CD55;CD55	NM_001114752;NM_000574	TSS1500;TSS1500					1:205560836-205562107	1:207494101-207495648	Promoter_Associated	CD55;CD55;CD55;CD55;CD55;CD55;CD55	ENST00000367064.3;ENST00000367063.2;ENST00000391921.4;ENST00000367067.4;ENST00000536840.1;ENST00000314754.8;ENST00000367065.5	TSS1500;TSS1500;TSS1500;TSS1500;TSS1500;TSS1500;TSS1500	CD55;CD55;CD55;CD55;CD55;CD55;CD55;CD55;CD55	ENST00000367064.3;ENST00000367063.2;ENST00000391921.4;ENST00000367067.4;ENST00000488171.1;ENST00000314754.8;ENST00000367065.5;ENST00000482390.2;ENST00000343420.6	TSS1500;TSS1500;TSS1500;TSS1500;TSS1500;TSS1500;TSS1500;TSS1500;TSS1500	chr1:207494200-207495170	3						TRUE		0.231827	0.296865	0.0650383	5.2111
cg00812216	chr1	209125845	+	98775329		AAAAACTCTTACTTCAATCTCATCTCCACTATAAACAAATATTATACAAC		II			rs2761772	0.013825						OpenSea	TGGACTGAAAAAAAGCATAGACAAGGCAGTCTGAGGTCTGGGAGTGAGGTTGCAGGGACA[CG]TTGTATAATACTTGCCCACAGTGGAGATGAGACTGAAGCAAGAGCTCCCAGGTTGCCCAG	GGAGCTCTTGCTTCAGTCTCATCTCCACTGTGGGCAAGTATTATACAACG																	chr1:209125740-209126135	3								0.134538	0.188265	0.053727	5.97557
cg00819141	chr7	1657422	+	64679934		AAAACCCACCCTAATAACCTCATTTTCCCTCCATTATCTCTTTAAAAACC		II			rs77113859	0.073785					chr7:1659040-1659765	N_Shore	GCCTCAGTCTCCCAAAGTGCTGGGATTACAGGCACGAGCCACGGTGTCTGGCCAGAGACA[CG]GTCTTTAAAGAGATAATGGAGGGAAAATGAGGTCACTAGGGTGGGCTCTGATCCAATCTG	CGGTCTTTAAAGAGATAATGGAGGGAAAATGAGGTCACTAGGGTGGGCTC																								TRUE		0.532012	0.46993	-0.0620816	-5.74564
cg00820131	chrX	67912078	-	83622435		AAATAACTTCTAATATACAAACCTCATCCATAAACCCACAAAAACTTAAC		II									chrX:67913299-67914134	N_Shore	TTTGCTTCTGGGAGTAACTTCTGGTGTGCAGGCCTCATCCATAGACCCACAGGGACTTGG[CG]CACCTTGAACAAATTGCTAGAGGATACGAGGGGCAGTCCTGCCATCAAGAGGAAAAGAGG	CGCCAAGTCCCTGTGGGTCTATGGATGAGGCCTGCACACCAGAAGTTACT	STARD8;STARD8;STARD8	NM_001142504;NM_014725;NM_001142503	TSS1500;5'UTR;Body								STARD8;STARD8	ENST00000374597.3;ENST00000252336.6	TSS1500;5'UTR	STARD8;STARD8	ENST00000374597.3;ENST00000252336.6	TSS1500;5'UTR								TRUE		0.727713	0.784426	0.0567124	8.99166
cg00828386	chr2	120511289	-	62627904		ATATAAAACACAAAACATACTAATTATTTAATCTCCTTCCATAACTTTCC		II										OpenSea	AACCATGCAAAATGTAAGGCACAGAACATGCTGGTTGTTTGATCTCCTTCCATGGCTTTC[CG]TAGTACTCTAGGGCCACACCATTCATGCATCTATTCAAGAACAGTAACTGAGGGCTGATG	CGGAAAGCCATGGAAGGAGATCAAACAACCAGCATGTTCTGTGCCTTACA									2:120510862-120511326	Unclassified_Cell_type_specific									chr2:120510748-120511410	6	chr2:120510496-120511565	6				0.305571	0.372435	0.0668638	5.45628
cg00836272	chr3	57021275	-	85637237		TAAAACCCTAACTCAAAAAACAAACAAACAAATAACTCTAAATTACCAAC		II										OpenSea	GGGTGATGGAGTGAGACCCTGACTCAGAAAACAAACAAACAAGTAACTCTGGGTTGCCAA[CG]CCTCATTATAGTCCATACTTTCTGGACAGATTCTGTTAACATCACCATCTTGCAGATGAG	GAGACCCTGACTCAGAAAACAAACAAACAAGTAACTCTGGGTTGCCAACG	ARHGEF3	NM_001128615	Body				TRUE							ARHGEF3;ARHGEF3;ARHGEF3	ENST00000477833.1;ENST00000477440.2;ENST00000468727.1	3'UTR;3'UTR;5'UTR					chr3:57021139-57022164	6		TRUE		0.580134	0.525473	-0.0546604	-12.8324
cg00837537	chr8	143170651	+	85625935		CCACAATAACCCCAATCATTCTATCAACTTAATAACTTAAAACATCTACC		II			rs73714084	0.088208						OpenSea	GGGTGGGCGTAAAGTCCGAGGGTATCTGTATCATGCTCATGCCCGGGGGAGTGTCCACTA[CG]GCAGATGCTCTAAGCCACTAAGCTGACAGAATGATTGGGGCCACTGTGGCCAGCCAGACT	CGGCAGATGCTCTAAGCCACTAAGCTGACAGAATGATTGGGGCCACTGTG											RP11-953B20.1	ENST00000562989.1	TSS1500	RP11-953B20.1	ENST00000562989.1	TSS1500			chr8:143170195-143183929	6						0.590511	0.629392	0.0388812	7.74668
cg00839272	chr2	175583849	-	29645917		TACCCCATCAAAATCCTAATCCTAATTCTCCTAATTCTATTCCACCTCAC		II			rs17198220	0.067147					chr2:175584530-175584796	N_Shore	TGGGCTGCTGTTGCCCCATCAGGGTCCTGGTCCTGATTCTCCTAATTCTATTCCACCTCA[CG]CCTCCTAGCACTGCAGGTGGCTCTGGGCCACTTGTTTCACCTCCTCCTCCTCCTCCTGCT	GCCCCATCAGGGTCCTGGTCCTGATTCTCCTAATTCTATTCCACCTCACG											AC018890.6	ENST00000442996.1	5'UTR	AC018890.6	ENST00000442996.1	5'UTR	chr2:175583225-175583935	3						TRUE		0.648656	0.59779	-0.0508667	-8.25757
cg00845350	chr16	51410516	+	29719992		TATAATTCTTTCACCAACCTTTTCTTATTCTTCTTATCACCTTTAATCAC		II										OpenSea	AATGGGGAAAAGGGTGGAGGGTGCTCAGTCTCAAACTAGCCTTGAAAGAAGATGAAAAGA[CG]TGACCAAAGGTGACAAGAAGAACAAGAAAAGGTTGGTGAAAGAACCATAAAACTTCCCTA	CGTGACCAAAGGTGACAAGAAGAACAAGAAAAGGTTGGTGAAAGAACCAT																					chr16:51409951-51410616	6				0.637103	0.579743	-0.05736	-7.4625
cg00848123	chr22	29917229	-	94738367		CACTAATAACCAATACCACCATTTATTAAAAACTTTCTATAAACCAAACC		II			rs2270079	0.126618						OpenSea	ATGCCACGTCTCACTGATGACCAATGCCACCATTTATTGAAGGCTTTCTGTGGGCCAGAC[CG]TTTATATGCTTGAGGTCATTGCATCCTTACAACCCTATGAGGGAGGATTATCATTTCCAT	CGGTCTGGCCCACAGAAAGCCTTCAATAAATGGTGGCATTGGTCATCAGT	THOC5;THOC5;THOC5;THOC5	NM_001002879;NM_003678;NM_001002877;NM_001002878	Body;Body;Body;Body								CTA-256D12.11	ENST00000411969.1	3'UTR	THOC5;THOC5;CTA-256D12.11;THOC5	ENST00000442555.1;ENST00000358079.4;ENST00000411969.1;ENST00000484924.1	3'UTR;3'UTR;3'UTR;3'UTR			chr22:29916764-29917334	3	chr22:29916774-29917337	4				0.400717	0.461269	0.0605512	5.49526
cg00851055	chr1	3160665	-	60600532		AAAAACTAACAACCCCTCTCAAAATTATTTTACAACAAATACTAACRAAC		II									chr1:3163969-3164643	N_Shelf	AATGTTTTATCAGAAACTAACAACCCCTCTCAAAATTGTTTTGCAGCAAATACTGACGGA[CG]TGGAAGTGTCGCCCCAGGAAGGCTGCATCACAAAGGTAGGAGAGCTCGCCCTGCGCCGTC	CGTCCGTCAGTATTTGCTGCAAAACAATTTTGAGAGGGGTTGTTAGTTTC	PRDM16;PRDM16;PRDM16;PRDM16	NM_199454;NM_022114;NM_199454;NM_022114	ExonBnd;ExonBnd;Body;Body								PRDM16;PRDM16	ENST00000511072.1;ENST00000512462.1	ExonBnd;5'UTR	PRDM16;PRDM16;PRDM16	ENST00000463591.1;ENST00000511072.1;ENST00000512462.1	TSS200;ExonBnd;5'UTR										0.526866	0.572413	0.0455462	7.73569
cg00859178	chr1	162467208	+	84626323		ACCCATAATTCTAAAAACCTAAACCTTTATTCTTCTTTTAAATATAAACC		II									chr1:162467599-162468027	N_Shore	TGGCCTGGGAGAAAGTCCATTCCGATGGTTGGCGACACGGGGGGCTTAGAATTGTATTTT[CG]GTTTACATCTAAAAGAAGAACAAAGGTCTAGGCTTCCAGAATCATGGGTTCTGGTGACCG	CGGTTTACATCTAAAAGAAGAACAAAGGTCTAGGCTTCCAGAATCATGGG	UHMK1	NM_175866	TSS1500						1:162467201-162468564	Promoter_Associated	UHMK1;UHMK1;UHMK1	ENST00000538489.1;ENST00000489294.1;ENST00000282169.8	TSS1500;TSS1500;TSS1500	UHMK1;UHMK1;UHMK1	ENST00000538489.1;ENST00000489294.1;ENST00000282169.8	TSS1500;TSS1500;TSS1500			chr1:162467124-162468480	6	chr1:162466921-162468833	6		TRUE		0.735819	0.693933	-0.041886	-7.09886
cg00862588	chr6	32909397	-	93688177		TTCTAACCAATCAAACTTCATTTCCTCCTCAATTATAATAACTACTTTCC		II										OpenSea	TGTTGCTTCTGTTCTAGCCAGTCAAGCTTCATTTCCTCCTCAGTTATAATAGCTGCTTTC[CG]GAGCTAGTAAACCATATCCTCCTACACTCTGAGCAATCTCACGGGGTAGACCGCAGGTTA	TCTAGCCAGTCAAGCTTCATTTCCTCCTCAGTTATAATAGCTGCTTTCCG	HLA-DMB	NM_002118	TSS1500						6:32908496-32909716	Unclassified	HLA-DMB;HLA-DMB;HLA-DMB	ENST00000416244.2;ENST00000446948.2;ENST00000418107.2	TSS1500;TSS1500;TSS1500	HLA-DMB;HLA-DMB;HLA-DMB;HLA-DMB	ENST00000498020.1;ENST00000416244.2;ENST00000446948.2;ENST00000418107.2	TSS1500;TSS1500;TSS1500;TSS1500	chr6:32909260-32909575	3						TRUE		0.773057	0.739125	-0.0339326	-5.39382
cg00862597	chr14	61750802	+	48708126		TAACTCTACACCTATTCTCTAAAACCAATAACTCTAACTAATAAATCAAC		II			rs117625532	0.023003					chr14:61746804-61748141	S_Shelf	GAGGTTGAAAAGAGGGGTGGCAAGCTTACTGATAGTGCAAAGGCAGGAGCAGGCTGGAGA[CG]CTGATCCACCAGCCAGAGCCACTGGTTTCAGAGAACAGGTGCAGAGTTATCTCACCTCTG	CGCTGATCCACCAGCCAGAGCCACTGGTTTCAGAGAACAGGTGCAGAGTT														PRKCH;PRKCH;PRKCH;PRKCH;PRKCH;PRKCH	ENST00000554835.1;ENST00000557294.1;ENST00000555185.1;ENST00000556778.1;ENST00000555542.1;ENST00000555906.1	5'UTR;5'UTR;5'UTR;5'UTR;5'UTR;5'UTR	chr14:61750705-61751035	3						TRUE		0.546151	0.590522	0.0443713	7.90285
cg00869661	chr1	45936038	-	95741546		TCTACTCAACTATTATTCTTTCTATAAACCAACACAACTAATACAAACAC		II			rs781057	0.138909						OpenSea	TACATGACAAGTCTGCTCAGCTGTTATTCTTTCTATGGACCAACACAGCTAATACAGACA[CG]TTTCAGGATGACTATCTAATTAAAAATAAAAGCAATACTGCTGAGCTTACCTTCCTGCTG	CGTGTCTGTATTAGCTGTGTTGGTCCATAGAAAGAATAACAGCTGAGCAG	TESK2	NM_007170	5'UTR								TESK2;TESK2;TESK2;TESK2;TESK2	ENST00000538496.1;ENST00000372086.3;ENST00000341771.6;ENST00000451835.2;ENST00000486676.1	5'UTR;5'UTR;5'UTR;5'UTR;3'UTR	TESK2;TESK2;TESK2;TESK2;TESK2	ENST00000538496.1;ENST00000372086.3;ENST00000341771.6;ENST00000451835.2;ENST00000486676.1	5'UTR;5'UTR;5'UTR;5'UTR;3'UTR	chr1:45935965-45936270	3								0.252544	0.190385	-0.0621596	-7.34627
cg00870837	chr16	1171361	+	90647290	9680566	ATCACCCCCCAAACCAAAAAATATATAAATCTAACCCTCAAAAAAACACA	ATCACCCCCCGAACCGAAAAATATATAAATCTAACCCTCGAAAAAACACG	I	C	Grn								OpenSea	CAGGGGGCTGGGCCCAAGCCAGGGAGGGTCTGTCGGCCCCTCCCCACCCCGGGGACCAAG[CG]TGCCTTTCCGAGGGCCAGATTCACACATCCCCCGGCCCGGGGGGTGACTTCTCCGTGCCC	GTCACCCCCCGGGCCGGGGGATGTGTGAATCTGGCCCTCGGAAAGGCACG								16:1110348-1111472											chr16:1166075-1185567	6				TRUE		0.437077	0.373905	-0.0631725	-6.12787
cg00873678	chr14	91770052	+	22682249		ACTACCTAAAAACACTACATCRAAATCTAAAACTAAAACACAAAAAACTC		II									chr14:91770110-91770419	N_Shore	CTCTCCTCTGGACTCTACCCCTCCCCAGATCCCCTTCCTTCCCCAGGCCCTACCTCTCCC[CG]AGCTCCTTGTGCTCCAGCTCCAGATTCCGATGCAGTGTCTTTAGGCAGCTGTGCTGGCGG	CTGCCTAAAGACACTGCATCGGAATCTGGAGCTGGAGCACAAGGAGCTCG	CCDC88C	NM_001080414	Body								CCDC88C	ENST00000389857.6	ExonBnd	CCDC88C	ENST00000389857.6	ExonBnd	chr14:91769360-91770095	3						TRUE		0.54737	0.488711	-0.0586585	-6.16308
cg00894289	chr11	33890917	-	21659527		CAAAAACAAAAAAACCRCACTTACTCTAAAAAATCCAAACTCTTCCTTTC		II									chr11:33890357-33891495	Island	ACCGGGGGTGGCAGGGGCAGGGGGGCCGCACTTACTCTGAAGGGTCCAGGCTCTTCCTTT[CG]ATGGCCGAGGACATTGGGGAGGGAGGCGGGGTGCCGGGCGGCGGGGGCGCTCCCTTTGTG	AGGGGCAGGGGGGCCGCACTTACTCTGAAGGGTCCAGGCTCTTCCTTTCG	LMO2;LMO2;LMO2	NM_001142315;NM_001142316;NM_005574	Body;1stExon;Body					11:33846848-33848055	11:33890415-33891804	Promoter_Associated	LMO2	ENST00000395833.3	1stExon	LMO2;LMO2;LMO2	ENST00000465614.1;ENST00000411482.1;ENST00000395833.3	3'UTR;1stExon;1stExon	chr11:33890285-33892295	3						TRUE		0.0917375	0.127694	0.0359566	11.1063
cg00897703	chr2	135434956	+	97637501		AATTCAAAAAACCACTACCACTTTTATTTTTATCTTCTCCATACCTTTTC		II										OpenSea	AACCAAATCCCACTCCTTATAAGAGAAAGACTACAGAAAAAAGCTTATGCAATCCACACA[CG]AAAAGGCATGGAGAAGACAAAAATAAAAGTGGCAGTGGCCTTTTGAATCATAAAGAAACT	ATTCAAAAGGCCACTGCCACTTTTATTTTTGTCTTCTCCATGCCTTTTCG	TMEM163	NM_030923	Body				TRUE		2:135434525-135434969	Unclassified_Cell_type_specific														TRUE		0.257203	0.209627	-0.0475763	-6.42264
cg00901375	chrX	119445864	+	84753180		TCTCTACATAATTTTATACACTCTAATCACATCACTTCCCAACCTTCATC		II									chrX:119444859-119445272	S_Shore	GGAGGGTGGTGGCTGACATATGAAGATAGATTAAACAAACGCAGACTCTTTAGTCTAGAA[CG]ATGAAGGCTGGGAAGTGATGTGACCAGAGTGTATAAAATTATGCAGAGACGGAGAGAAGG	CGATGAAGGCTGGGAAGTGATGTGACCAGAGTGTATAAAATTATGCAGAG	FAM70A;FAM70A;FAM70A	NM_001104545;NM_017938;NM_001104544	TSS1500;TSS1500;TSS1500								FAM70A;FAM70A;FAM70A	ENST00000480821.1;ENST00000309720.5;ENST00000371369.4	TSS1500;TSS1500;TSS1500	FAM70A;FAM70A;FAM70A;FAM70A	ENST00000480821.1;ENST00000309720.5;ENST00000371369.4;ENST00000519908.1	TSS1500;TSS1500;TSS1500;TSS1500								TRUE		0.302574	0.359498	0.0569238	6.592
cg00906255	chr2	183167085	-	55767530		CRACATACCTCAAAAATACTATAAACTTAATTCCAAACCACTACAATAAC		II										OpenSea	CCCTCAATTATCGGCATGCCTCAGAGATACTGTGGGCTTAGTTCCAGACCACTGCAATAG[CG]CAAATGTGAGTCACACAAATTTTTTTGTTTCCCAGTACATATAAAAGTTATGTTTGTACT	CGCTATTGCAGTGGTCTGGAACTAAGCCCACAGTATCTCTGAGGCATGCC	PDE1A;PDE1A;PDE1A;PDE1A	NM_005019;NM_001258312;NM_001258313;NM_001003683	Body;Body;Body;Body								PDE1A	ENST00000536095.1	5'UTR	PDE1A;PDE1A;PDE1A;PDE1A	ENST00000462938.1;ENST00000482782.1;ENST00000495511.1;ENST00000536095.1	3'UTR;3'UTR;3'UTR;5'UTR	chr2:183166920-183167190	3								0.508636	0.407089	-0.101547	-5.3332
cg00914963	chr17	77966262	-	32709896		RATAAAACCAAAAAATAAAATATCCTTACACCCRATATCACTTAACACCC		II									chr17:77965805-77966296	Island	AGCCTGGGGCCGGTGGGGCCAGGGGGTGGGGTATCCTTGCACCCGATGTCACTTGACACC[CG]TCCCGGCAGCCCGCCAGGCTCGGAGAGAGACCGTAGCTACCAAAAATAATCCTCCCAGTG	CGGGTGTCAAGTGACATCGGGTGCAAGGATACCCCACCCCCTGGCCCCAC	TBC1D16	NM_019020	Body		chr17:77965696-77965696		TRUE	17:75580102-75580891	17:77964946-77966801	Unclassified	CTD-2529O21.1	ENST00000576632.1	3'UTR	CTD-2529O21.1;TBC1D16	ENST00000576632.1;ENST00000571872.1	3'UTR;5'UTR	chr17:77965745-77966895	3						TRUE		0.381632	0.348878	-0.0327542	-5.22867
cg00924816	chr2	231549309	+	35759559		AATAACTAACTAACTAACTAACTAACTAACTAACTAACTAACTATTCCAC		II										OpenSea	CAGAATTGATCACATGCCCCAGACTAAACTGTAAAAGGTATTGGGAAATAGTGGGATGTA[CG]TGGAATAGTTAGTTAGTTAGTTAGTTAGTTAGTTAGTTAGTTAGTTATTTTTAAGAGATG	CGTGGAATAGTTAGTTAGTTAGTTAGTTAGTTAGTTAGTTAGTTAGTTAT																	chr2:231549000-231549355	3								0.603722	0.650133	0.0464118	8.62565
cg00936935	chr10	52271899	+	16766526		CAAATACCCTATTACCATATTCAACTACTCTATAATATACTTCTTAAACC		II										OpenSea	TTGTGAAACAGATGGGTCATAATAGGAAAGATACCAATCAAAGGCATGGGGAAGGCTATC[CG]GTTCAAGAAGCATACCACAGAGTAGCTGAATATGGCAACAGGGTACTTGGGCACCTGAGA	CGGTTCAAGAAGCATACCACAGAGTAGCTGAATATGGCAACAGGGTACTT	SGMS1	NM_147156	5'UTR				TRUE				SGMS1	ENST00000361781.2	5'UTR	SGMS1	ENST00000361781.2	5'UTR	chr10:52271325-52272250	3						TRUE		0.609142	0.537983	-0.071159	-7.03657
cg00944873	chr6	24646780	-	87645139		AAAATAACTCAAAAAAACCRTAAATACACTACCTAAATCAAACACCCTTC		II									chr6:24645931-24646591	S_Shore	ACACCCGGGCCAGGGTGGCTCAAGGGAGCCGTGGGTGCACTGCCTGGGTCAAACACCCTT[CG]CGAATGTGTCCCCCAGCTTGTCCCCAGCTTGTGTCACCCCAGCTACACAAGTTCCATTCT	GGGTGGCTCAAGGGAGCCGTGGGTGCACTGCCTGGGTCAAACACCCTTCG	KIAA0319;KIAA0319;KIAA0319;KIAA0319;KIAA0319	NM_001168375;NM_001168376;NM_001168374;NM_001168377;NM_014809	TSS1500;TSS1500;TSS1500;TSS1500;TSS1500				TRUE		6:24645905-24646847	Promoter_Associated_Cell_type_specific	KIAA0319;KIAA0319;KIAA0319	ENST00000543707.1;ENST00000430948.2;ENST00000535378.1	TSS1500;TSS1500;TSS1500	KIAA0319;KIAA0319;KIAA0319	ENST00000543707.1;ENST00000430948.2;ENST00000537886.1	TSS1500;TSS1500;TSS1500	chr6:24646585-24646935	3								0.30704	0.345342	0.0383017	5.74386
cg00949783	chr7	110214316	+	6624476		TTAAACAAATTTCTTTCTAACTCTAAATCTCTAATCTCTCTTTCCTTACC		II										OpenSea	ATTTACATCTCAAACTGGGCAGAGAAAAAATTTACAATAGCAGATTTTTTAAAGTAAACA[CG]GTAAGGAAAGAGAGACCAGAGACCTAGAGTCAGAAAGAAACCTGTCTAAAGTTCAGTCAA	CGGTAAGGAAAGAGAGACCAGAGACCTAGAGTCAGAAAGAAACCTGTCTA																			chr7:110213715-110214457	4						0.335475	0.428941	0.0934662	6.94387
cg00951717	chr1	210651095	+	76703931		AAAAAACCTCRATTAAAATAATACAACAAACAACCTTACCTAACTACCTC		II										OpenSea	TAAAATATACATCGTGGGTATCCTACAGGTGGCGCCTGGGTTGTGATTAGTGAGTGATTG[CG]AGGCAGTCAGGCAAGGTTGCTTGCTGCATTATTTTAATCGAGGTTCTTCAGCTGGGAGTG	AAGAACCTCGATTAAAATAATGCAGCAAGCAACCTTGCCTGACTGCCTCG	HHAT;HHAT;HHAT;HHAT;HHAT;HHAT	NM_001170587;NM_001170564;NM_001170588;NM_001170580;NM_018194;NM_001122834	Body;Body;Body;Body;Body;Body														chr1:210650725-210651155	3								0.762017	0.716473	-0.0455443	-6.12798
cg00955413	chr5	114935797	+	58651102		ACCRAAATTCTAAAAATTTACTCTTAACTTCTCTTTTTAAATCAAACTCC		II									chr5:114937613-114938149	N_Shore	AGGGAGAGAGAGGTGGGCAGATCTGGGTAGAGTCAACAGATTTTGTTGGATGCTTGGATG[CG]GAGTCTGACCTAAAAAGAGAAGTCAAGAGTAAATTCCTAGAATTCCGGCCTACTTGAATG	CGGAGTCTGACCTAAAAAGAGAAGTCAAGAGTAAATTCCTAGAATTCCGG	TMED7-TICAM2;TICAM2;TMED7-TICAM2	NM_001164468;NM_021649;NM_001164469	Body;5'UTR;Body				TRUE				TICAM2;TICAM2	ENST00000427199.2;ENST00000513729.1	5'UTR;3'UTR	TICAM2;TICAM2;TMED7-TICAM2	ENST00000427199.2;ENST00000513729.1;ENST00000514548.1	5'UTR;3'UTR;3'UTR	chr5:114935685-114936010	3						TRUE		0.717403	0.525051	-0.192352	-18.7689
cg00958031	chr11	94259284	-	90775478		TTTTTCAATTAAAAAAAATCRACACTTAAAATCTTTCTAACTCCRTACCC		II										OpenSea	CTGCCCTTTTCTTTTTCAGTTGAGAGGAGTCGACACTTGAAGTCTTTCTGGCTCCGTGCC[CG]CTTTGTCTGCCTTCCTCCTTCTGGAATGCACATGCCCTGAGCTGAGGGAGTAAAGTTTCT	CGGGCACGGAGCCAGAAAGACTTCAAGTGTCGACTCCTCTCAACTGAAAA	C11orf97	NM_001190462	Body								RP11-867G2.2	ENST00000542198.1	5'UTR	RP11-867G2.2	ENST00000542198.1	5'UTR	chr11:94259160-94259495	3								0.395838	0.457391	0.061553	6.74791
cg00968475	chrX	101975738	+	95727842		ATTTTCAAACTAATACAACATAAAAAAACACCTACCTACCTTAACATCCC		II										OpenSea	GAAAAGACCTGAGAGGCGGACGACACCTGTGCTCCGCAGAGCAGAACGTGGGAGGAACGG[CG]GGATGTTAAGGTAGGTAGGTGTCTTTCCATGCTGCATCAGCCTGAAAACTAATTTCTCAG	TTTTCAGGCTGATGCAGCATGGAAAGACACCTACCTACCTTAACATCCCG	BHLHB9;BHLHB9;BHLHB9;BHLHB9;BHLHB9;BHLHB9;BHLHB9;BHLHB9;BHLHB9;BHLHB9;BHLHB9;BHLHB9	NM_001142527;NM_001142525;NM_001142526;NM_001142526;NM_030639;NM_001142525;NM_001142528;NM_001142524;NM_030639;NM_001142528;NM_001142524;NM_001142527	5'UTR;5'UTR;1stExon;5'UTR;1stExon;1stExon;1stExon;1stExon;5'UTR;5'UTR;5'UTR;1stExon			DMR		X:101862235-101862576	X:101975400-101975905	Promoter_Associated_Cell_type_specific	BHLHB9;BHLHB9;BHLHB9;BHLHB9;BHLHB9;BHLHB9	ENST00000483294.1;ENST00000457056.1;ENST00000361229.4;ENST00000483294.1;ENST00000457056.1;ENST00000361229.4	1stExon;1stExon;1stExon;5'UTR;5'UTR;5'UTR	BHLHB9;BHLHB9;BHLHB9;BHLHB9;BHLHB9;BHLHB9;BHLHB9;BHLHB9	ENST00000483294.1;ENST00000457056.1;ENST00000361229.4;ENST00000486988.1;ENST00000483294.1;ENST00000457056.1;ENST00000361229.4;ENST00000486988.1	1stExon;1stExon;1stExon;1stExon;5'UTR;5'UTR;5'UTR;5'UTR			chrX:101975094-101976172	6	chrX:101975063-101976294	6	TRUE	TRUE		0.249025	0.306973	0.0579473	6.72515
cg00971426	chr8	80742735	+	68719215		CATTTAACAAAATATAACCCACACCAAACCTATTATACAATACCTTAAAC		II										OpenSea	TCAGGGTCAAAGTCAACAATATAAAAGAAAATATACCTCCGTTTAGTTGAAAAGGACTTA[CG]TTCAAGGCATTGCACAACAGGTCTGGTGTGGGTTACACTCTGTCAAATGGCCCTGTTCAT	CGTTCAAGGCATTGCACAACAGGTCTGGTGTGGGTTACACTCTGTCAAAT	LOC101927040	NR_110954	Body								RP11-26J3.1;RP11-26J3.1	ENST00000502766.2;ENST00000517365.1	3'UTR;3'UTR	RP11-26J3.1;RP11-26J3.1	ENST00000502766.2;ENST00000517365.1	3'UTR;3'UTR	chr8:80742600-80742910	3								0.689121	0.592462	-0.0966591	-7.54927
cg00984060	chr22	40081520	-	57707185		ACRATAAACCCAAAACTTCCCCTTAAAATAAACCTAAAACCTTCTATAAC		II									chr22:40081519-40082390	Island	CCTGGGGGAGGGCGGTGGGCCCAGGGCTTCCCCTTGGAGTGAGCCTGGAGCCTTCTGTGA[CG]GGCAGGGCCGGGTCTGACCTGGGTTTGAGGCGGATGCTAGCTCCTCTCGGGGGACCTCTC	CGGTGGGCCCAGGGCTTCCCCTTGGAGTGAGCCTGGAGCCTTCTGTGACG	CACNA1I;CACNA1I	NM_001003406;NM_021096	Body;Body						22:40081445-40082681	Unclassified_Cell_type_specific							chr22:40080905-40081675	3						TRUE		0.357821	0.288987	-0.0688343	-5.2197
cg00987237	chr4	140770576	+	8795929		ATCAAATCTTATCTTATTTATCTCTACCCCRTATTTCTTATAAACACAAC		II										OpenSea	GGTCCCTAGGAACTTCCTGTAGAAAAGGATTAGAGCAAATAACTGAAAGGAGGGTCCAGA[CG]CTGTGTCTACAAGAAACACGGGGCAGAGACAAATAAGACAAGATCTGACCTCAAAGCTGA	CGCTGTGTCTACAAGAAACACGGGGCAGAGACAAATAAGACAAGATCTGA	MAML3	NM_018717	Body														chr4:140770420-140770710	3								0.436784	0.501325	0.0645413	6.24971
cg00987808	chr12	20523236	-	71728287		TAACAACTCCTCTCTCRACTCTTAAAAACTTAAAACACTTAACAACCRAC		II									chr12:20521616-20523122	S_Shore	CAGGTAAGCACTGGCAACTCCTCTCTCGGCTCTTGGAAACTTGAAACACTTGGCAACCGG[CG]CAGAGTGGAGAGAATCCGAGCGCTGGGAACTAAAGGGAAGATAGCCTAGAAAACTGGTCT	CGCCGGTTGCCAAGTGTTTCAAGTTTCCAAGAGCCGAGAGAGGAGTTGCC	PDE3A	NM_000921	Body								RP11-284H19.1	ENST00000535755.1	TSS200	RP11-284H19.1;PDE3A	ENST00000535755.1;ENST00000542675.1	TSS200;5'UTR	chr12:20522945-20523335	3								0.116296	0.14435	0.0280544	6.67951
cg00994824	chr20	20196910	+	91789119		ACATCACACRTCAATATAAAAATAAATCACRTACTTTTAATTTCTCACAC		II										OpenSea	TATGGGAGGCGCCAGATGGTGTCATTAACACGAACACTGGGACTGTTTACCGCTGACGTG[CG]TGTGAGAAATTAAAAGTACGTGACCTATCTTTACACTGACGTGTGATGTCAGTGGTGAAC	CATCACACGTCAGTGTAAAGATAGGTCACGTACTTTTAATTTCTCACACG	CFAP61	NM_015585	Body		chr20:20196841-20196841		TRUE				RP5-1178H5.2;C20orf26;C20orf26	ENST00000443692.1;ENST00000389656.3;ENST00000377297.1	TSS1500;5'UTR;3'UTR	RP5-1178H5.2;C20orf26;C20orf26;C20orf26	ENST00000443692.1;ENST00000389656.3;ENST00000377297.1;ENST00000468719.1	TSS1500;5'UTR;3'UTR;5'UTR	chr20:20196725-20196970	3								0.313527	0.359688	0.0461611	6.23657
cg01007323	chr11	91128199	-	13618834		TAAAACACAACATTAAATACTTCAACTATTCCCCAAATAAAACACAAACC		II										OpenSea	ACTAACTTTTCTGAGACACAGCATTAAATGCTTCAACTATTCCCCAAATAAAACACAGAC[CG]CATTTCCAAAGTTACTAGCTTTGTCCTCCTGCAAACAGATACATGTTTGGCATCATTTAC	CGGTCTGTGTTTTATTTGGGGAATAGTTGAAGCATTTAATGCTGTGTCTC																	chr11:91128160-91128310	3								0.285556	0.343224	0.0576673	7.45288
cg01008046	chr11	74108629	+	97646420		CTAACCRCTATCCRCTTTAATTCTAATCTAATATATTTCCTCCTTCTATC		II			rs144626232	0.011					chr11:74108894-74109937	N_Shore	AACAGCAAAAGGTGATACTAGACAATACCAGGGAGTGATAAAAGGCCAGCAACTACCTAG[CG]ACAGAAGGAGGAAACACACCAGACCAGAACTAAAGCGGATAGCGGTTAGAAACGCCCAGT	TAACCGCTATCCGCTTTAGTTCTGGTCTGGTGTGTTTCCTCCTTCTGTCG	PGM2L1	NM_173582	Body						11:74108526-74108792	Promoter_Associated_Cell_type_specific	RP11-702H23.4;RP11-702H23.4;RP11-702H23.4	ENST00000533008.1;ENST00000531906.1;ENST00000531906.1	TSS200;1stExon;5'UTR	RP11-702H23.4;RP11-702H23.4;PGM2L1;RP11-702H23.4	ENST00000533008.1;ENST00000531906.1;ENST00000538908.1;ENST00000531906.1	TSS200;1stExon;5'UTR;5'UTR	chr11:74108520-74110275	3								0.421344	0.318145	-0.103199	-9.717
cg01021552	chr16	65046268	+	5754888		TATTTTCTTTCATTAAAATTCCCAAAAAAATCTAATTCACCCACCTCCTC		II										OpenSea	CCCAGTTCAGTGACAACTAAATCATAAACCAACCATTGATTGTTTCAGCCTAGTTCAAAA[CG]AGGAGGTGGGTGAATCAGATTTCTTTGGGAACTTCAATGAAAGAAAACAAGAACCTTCTG	CGAGGAGGTGGGTGAATCAGATTTCTTTGGGAACTTCAATGAAAGAAAAC	CDH11	NM_001797	5'UTR				TRUE				CDH11;CDH11;CDH11;CDH11;CDH11	ENST00000566827.1;ENST00000569624.1;ENST00000536902.1;ENST00000394156.3;ENST00000268603.4	5'UTR;3'UTR;5'UTR;5'UTR;5'UTR	CDH11;CDH11;CDH11;CDH11;CDH11;CDH11;CDH11;CDH11;CDH11;CDH11;CDH11;CDH11;CDH11	ENST00000562712.1;ENST00000562882.1;ENST00000567934.1;ENST00000566827.1;ENST00000569624.1;ENST00000568340.1;ENST00000536902.1;ENST00000394156.3;ENST00000562998.1;ENST00000562325.1;ENST00000268603.4;ENST00000564317.1;ENST00000565210.1	5'UTR;5'UTR;5'UTR;5'UTR;3'UTR;3'UTR;5'UTR;5'UTR;5'UTR;5'UTR;5'UTR;5'UTR;3'UTR								TRUE		0.289088	0.365495	0.076407	6.61058
cg01034232	chr7	4031943	-	14661275		CCTACACCCATATACRAAACTCAAAATACATCTCTAAATAAAAAATACAC		II										OpenSea	CTTGAACTGAGCCTGCACCCATGTACGGGACTCAAGGTGCATCTCTGGATGGGAGATACA[CG]TGGCCCTCTGCAGGCATGCCAGGGTTTGCCTCTCTGAGAAGTTTGATGGTTCTCCTGTCC	CTGCACCCATGTACGGGACTCAAGGTGCATCTCTGGATGGGAGATACACG	SDK1	NM_152744	Body								SDK1	ENST00000446104.1	5'UTR	SDK1	ENST00000446104.1	5'UTR					chr7:4031280-4032167	6				0.399609	0.492212	0.0926023	8.36822
cg01035956	chr5	180627729	-	40619921		ATATCATATTCTATTCTTTCCATTAACAACATACACCRAATTTTTTACTC		II									chr5:180630981-180632569	N_Shelf	GCGGCATGCAAGTGTCATATTCTGTTCTTTCCATTAACAGCATACACCGGATTTTTTACT[CG]AGTTTTCAGATGCAGACTCATGCCCTGATCTCTTGATTTTTTATGTGAACACACGTTTGG	TGTCATATTCTGTTCTTTCCATTAACAGCATACACCGGATTTTTTACTCG	TRIM7;TRIM7;TRIM7;TRIM7;TRIM7;TRIM7	NM_203297;NM_203293;NM_203294;NM_203295;NM_203296;NM_203297	5'UTR;Body;5'UTR;5'UTR;5'UTR;1stExon								CTC-338M12.6;CTC-338M12.6;CTC-338M12.6;CTC-338M12.6;TRIM7;TRIM7;TRIM7;CTC-338M12.6	ENST00000509080.1;ENST00000502812.2;ENST00000511517.1;ENST00000419707.2;ENST00000393319.3;ENST00000393315.1;ENST00000393319.3;ENST00000514784.1	5'UTR;5'UTR;5'UTR;5'UTR;1stExon;5'UTR;5'UTR;TSS200	CTC-338M12.6;CTC-338M12.6;CTC-338M12.6;CTC-338M12.6;TRIM7;TRIM7;TRIM7;CTC-338M12.6	ENST00000509080.1;ENST00000502812.2;ENST00000511517.1;ENST00000419707.2;ENST00000393319.3;ENST00000393315.1;ENST00000393319.3;ENST00000514784.1	5'UTR;5'UTR;5'UTR;5'UTR;1stExon;5'UTR;5'UTR;TSS200								TRUE		0.446725	0.502919	0.0561934	5.46894
cg01036731	chr14	87789517	-	89718130		AAAAATTCTATTCACACTATTTAATCAACAAAACTCTAACCTCTAATTCC		II										OpenSea	CGTCATCAGATGGGAATTCTATTCACACTATTTGATCAGCAAGGCTCTAACCTCTGATTC[CG]TTCCTAAGGTGTGCTCTCAACAACACAAAAGAGCACTCTGCAGGCATTAACAGAAAAATT	CGGAATCAGAGGTTAGAGCCTTGCTGATCAAATAGTGTGAATAGAATTCC											RP11-594C13.2	ENST00000555990.1	TSS1500	RP11-594C13.2	ENST00000555990.1	TSS1500										0.56221	0.481307	-0.0809031	-6.00963
cg01041830	chr3	184087399	+	76804971		ATAACCTACACACTATTACTTATAATTCRTTTATCTCACTCTCATTTATC		II			rs9849502	0.164384						OpenSea	GAATTTTTATGAAATCCTAGAACCTTTCCATGGGGTGGGTTTTTTTGTGGGGTTGGAGAA[CG]ACAAATGAGAGTGAGACAAACGAATTACAAGTAATAGTGTGTAGGTTATCATAGACTGTC	CGACAAATGAGAGTGAGACAAACGAATTACAAGTAATAGTGTGTAGGTTA																					chr3:184085613-184091708	6				0.786644	0.738806	-0.0478389	-6.13983
cg01070907	chr14	100684433	+	52780188		ATAAAAAAACCTATTTCCAAAACACTAAAACTAATAACCAAAACCCTACC		II									chr14:100680269-100680947	S_Shelf	GGTTGAGTCTCCCCCGCTTGCCCATGCTTCCAGGAGCACACTCTCCTGACTTGATGCAGC[CG]GCAGGGCTCTGGCCACCAGCCTTAGTGCTTTGGAAACAGGTCCCCCCACTTCTGCCCTTC	CGGCAGGGCTCTGGCCACCAGCCTTAGTGCTTTGGAAACAGGTCCCCCCA											RP11-638I2.4;RP11-638I2.3	ENST00000554537.1;ENST00000553860.1	3'UTR;3'UTR	RP11-638I2.4;RP11-638I2.3	ENST00000554537.1;ENST00000553860.1	3'UTR;3'UTR								TRUE		0.60017	0.679987	0.0798177	11.1871
cg01072015	chr7	29524999	-	99631980		ATAACAACAACACATTAAACCATACTAAAAACAAAACTCTATACAACAAC		II										OpenSea	CTTTCAAAACTATGACAGCAGCACATTAAACCATGCTAAGGACAGGGCTCTGTGCAACAG[CG]CAGGTCACATGCGCCCTGAAGCTGACCCTGTGGTGATGTATAAAAAAACAGGAGTAAAAG	TGACAGCAGCACATTAAACCATGCTAAGGACAGGGCTCTGTGCAACAGCG	CHN2;CHN2;CHN2;CHN2;CHN2;CHN2;CHN2;CHN2;CHN2;CHN2;CHN2;CHN2;CHN2;CHN2;CHN2;CHN2	NR_120525;NR_120524;NM_001293075;NM_001293073;NM_001293079;NM_001293078;NM_001293080;NM_001039936;NM_001293076;NM_001293077;NM_001293081;NM_001293071;NM_001293069;NM_004067;NM_001293070;NM_001293072	Body;Body;Body;Body;Body;Body;Body;Body;Body;Body;Body;Body;Body;Body;Body;Body								CHN2	ENST00000410098.1	5'UTR	CHN2;CHN2;CHN2;CHN2	ENST00000412711.2;ENST00000467441.1;ENST00000493906.1;ENST00000410098.1	5'UTR;5'UTR;5'UTR;5'UTR					chr7:29524653-29525837	4				0.575368	0.634906	0.0595379	6.84581
cg01083505	chr7	116639595	-	7742571		ATTTAAAAAAAACAAATAAACATCATACCTCTATAACCCTCAAAAACCAC		II										OpenSea	AACAGCTCTGAATTTGGGAGGAGCAAATAGACATCATACCTCTGTGGCCCTCAAAGGCCA[CG]CAGAGCATTGTGAGTGATGGCATACCAGCCACTGGACATTCTTCTTTTGTTAATAAAACA	TTTGGGAGGAGCAAATAGACATCATACCTCTGTGGCCCTCAAAGGCCACG	ST7;ST7	NM_021908;NM_018412	Body;Body											ST7;ST7;ST7-OT4	ENST00000417919.1;ENST00000421345.1;ENST00000471110.1	5'UTR;5'UTR;5'UTR	chr7:116639300-116639795	3								0.817699	0.715235	-0.102464	-8.20205
cg01087517	chr3	52821552	-	9747509		AAAAAAACRACTAAACCCAAACCTATTATAAACAAAACTACATACCTTTC		II										OpenSea	CTGAGACCCCCAGAGGGACGGCTGGGCCCAGGCCTGTTGTGGACAGAGCTGCATGCCTTT[CG]TGTGGGGCACCGTGGGTGACACTGTCTTCGATAATATGTCCTTGTCTTCTACAGAGATGC	GAGGGACGGCTGGGCCCAGGCCTGTTGTGGACAGAGCTGCATGCCTTTCG	ITIH1;ITIH1;ITIH1;ITIH1	NM_002215;NM_001166434;NM_001166436;NM_001166435	Body;Body;Body;Body								ITIH1	ENST00000405128.3	TSS1500	ITIH1;ITIH1	ENST00000405128.3;ENST00000482836.1	TSS1500;TSS1500	chr3:52821285-52821735	3								0.451527	0.488939	0.0374116	5.10794
cg01087690	chr11	131533670	-	88609575		TTTTATTACCTTTTTTTTCTTTTTTAACTAAAACTTACCAAATATCAAAC		II										OpenSea	GACAAGGATGTTTTTGTTACCTTTTTTTTCTTTTTTAGCTAAGGCTTACCAAGTGTCAGA[CG]TCTTACTAAACAATACACACACACACACAGAGATTTCTTATTTTCAAAGTAATTCTATGA	CGTCTGACACTTGGTAAGCCTTAGCTAAAAAAGAAAAAAAAGGTAACAAA	C11orf39;NTM	NR_126159;NM_001048209	TSS1500;Body								C11orf39;AP003039.3	ENST00000536853.1;ENST00000416725.1	TSS1500;TSS200	C11orf39;AP003039.3	ENST00000536853.1;ENST00000416725.1	TSS1500;TSS200										0.749302	0.666634	-0.0826679	-6.01807
cg01090565	chr10	81704187	+	40677968		CATAACTATCCCTACAACTCATACTTCACCTCCTTCAAAACTTTACTCCC		II			rs17879471	0.010638						OpenSea	TTGGGGGTAGGGTCTGTTTTTGGTAGGGTGGTCGGGGAGTGCCTCACTGAGAAGGTGATC[CG]GGAGTAAAGTCCTGAAGGAGGTGAAGTATGAGCTGCAGGGACAGCTATGAGAAGAGCAAA	CGGGAGTAAAGTCCTGAAGGAGGTGAAGTATGAGCTGCAGGGACAGCTAT	SFTPD	NM_003019	Body											MBL1P	ENST00000421889.1	5'UTR	chr10:81703965-81704395	3						TRUE		0.578452	0.539801	-0.0386505	-5.06203
cg01091117	chr5	40682333	+	76669968		AAATCACCATCCCTAACATTTCAAATTTTACAATTCACAATTCACAATAC		II									chr5:40679502-40682081	S_Shore	CCCGCCCCCTCTGTTAGACGTGGAGGGGAGCCTGCTGTAGTGTGACTTAGCCCATTCCTC[CG]TACTGTGAACTGTGAACTGCAAAACCTGAAATGTCAGGGATGGTGATCTGTTCGTTGTAA	GATCACCATCCCTGACATTTCAGGTTTTGCAGTTCACAGTTCACAGTACG	PTGER4	NM_000958	Body											PTGER4;PTGER4;PTGER4	ENST00000512578.1;ENST00000509543.1;ENST00000513635.1	5'UTR;5'UTR;5'UTR	chr5:40680660-40682490	3						TRUE		0.672733	0.584496	-0.0882371	-10.7964
cg01093476	chr5	32020512	+	23734533		TCCTAAAATACATAATACAAAAATAAACCACRTTACCCTATTCCCACTTC		II										OpenSea	AGAAATGAAACTGAAATAAAAATTTCTTCTGCCATAGACAAAATTATGGCAATAACCACA[CG]AAGTGGGAACAGGGTAACGTGGCTCATTTTTGCATCATGTATCTCAGGATAACTCTGTTT	CCTGAGATACATGATGCAAAAATGAGCCACGTTACCCTGTTCCCACTTCG	PDZD2	NM_178140	Body											PDZD2	ENST00000502489.1	5'UTR	chr5:32020425-32020755	3								0.80237	0.763873	-0.0384978	-5.26664
cg01106338	chr18	44790514	+	32703824		CRTAAAAAACAACAAAAAACAACACACACRAAACCCTAAACTAAATCTTC		II									chr18:44789742-44790678	Island	GCGGGTGTGGCGCAAAGTGTGCGGGGTGTGGCGCAAAGTGCGCGGACCCGGGTCCTGGAC[CG]AAGATTTAGCCCAGGGTTTCGTGTGTGTTGCTCCCTGTTGCTTTCTACGGGGTCTGCGCT	GTAGAAAGCAACAGGGAGCAACACACACGAAACCCTGGGCTAAATCTTCG								18:43043411-43044764									chr18:44789605-44790675	3						TRUE		0.203849	0.24528	0.0414313	8.35087
cg01111138	chr19	11896169	+	94706545		ATCCACACCCTAAAAAAATTATATATAAATATTAATACCATCCTCACCAC		II										OpenSea	AAAAGAAAAAAAAAACTGCTTTGCACCGATTTGCAGAAAAAGAGACAACGAACTCCCTCT[CG]TGGTGAGGATGGCATTAACATCCACACATAACTCCTTTAGGGTGTGGATTTCTGAATTGT	CGTGGTGAGGATGGCATTAACATCCACACATAACTCCTTTAGGGTGTGGA																	chr19:11896060-11896315	3								0.621976	0.572616	-0.04936	-5.05889
cg01127059	chr16	3022847	+	50612926		CTTAAAAACTAAAACCCCTCRAAAACTCCCATAATCTTCTCTACCTAACC		II									chr16:3016646-3020326	S_Shelf	CCATGTTGCCACATGAGCAAGCTTGGGTGCTCCCAAGGTTCAAATACTTTTTATTAGACA[CG]GCCAGGCAGAGAAGACCATGGGAGTTCCCGAGGGGCCCCAGCTTTCAAGGGCGACGGGAG	CGGCCAGGCAGAGAAGACCATGGGAGTTCCCGAGGGGCCCCAGCTTTCAA	PKMYT1;PKMYT1;PAQR4	NM_004203;NM_182687;NM_152341	3'UTR;3'UTR;3'UTR								PAQR4;PAQR4;PKMYT1;PKMYT1;PKMYT1	ENST00000293978.8;ENST00000318782.8;ENST00000262300.8;ENST00000440027.2;ENST00000402679.2	3'UTR;3'UTR;3'UTR;3'UTR;3'UTR	PKMYT1;PAQR4;PAQR4;PKMYT1;PKMYT1;PKMYT1;PKMYT1;PKMYT1;PKMYT1	ENST00000574333.1;ENST00000293978.8;ENST00000318782.8;ENST00000262300.8;ENST00000440027.2;ENST00000575040.1;ENST00000575981.1;ENST00000574680.1;ENST00000402679.2	3'UTR;3'UTR;3'UTR;3'UTR;3'UTR;3'UTR;3'UTR;3'UTR;3'UTR	chr16:3022160-3022890	3						TRUE		0.411178	0.450151	0.0389727	5.81035
cg01127994	chr16	322773	-	50740846		CAAAAACTTAAAAAAACTACACCAAATACCCTCTAAATAAACCAAATAAC		II									chr16:324797-326177	N_Shelf	CCGGGAGTGAGCAGGGGCTTGGGGAGGCTGCACCAAGTGCCCTCTGGGTGGACCAAATGA[CG]GACAGATGGGCAGTCCCATGGTGCGTCCAGCAGGGTGCAGCCGGTGTGCAGGGTGAGAGG	AGGGGCTTGGGGAGGCTGCACCAAGTGCCCTCTGGGTGGACCAAATGACG	RGS11;RGS11	NM_183337;NM_003834	Body;Body						16:322612-322803	Unclassified_Cell_type_specific				RGS11;RGS11;RGS11;RGS11	ENST00000168869.8;ENST00000477143.1;ENST00000481672.1;ENST00000493449.1	3'UTR;3'UTR;3'UTR;3'UTR	chr16:322665-322935	3						TRUE		0.488216	0.533412	0.0451961	7.90583
cg01137619	chr2	121278904	+	83640957		AATCCAATTTAATAAACTATACACTTTCCACRTTACTCTAAATAACAACC		II									chr2:121279842-121280183	N_Shore	CATATTCAGGCACCACCTACCCCATCAGTTTCTTCAATCTCATCCCCGACCCTGGAGCTG[CG]GCTGTCACCCAGAGCAACGTGGAAAGTGTATAGTCTATCAAACTGGATTAAACGGCATTG	CGGCTGTCACCCAGAGCAACGTGGAAAGTGTATAGTCTATCAAACTGGAT									2:121278318-121279685	Unclassified							chr2:121278840-121279255	3								0.498891	0.413486	-0.0854055	-5.16543
cg01139553	chr3	193493033	+	78738530	55639963	CATTACAACACAACTACTCTTCCCAAAACACAAACCTTATCATTCCCTCA	CATTACGACACAACTACTCTTCCCAAAACACAAACCTTATCATTCCCTCG	I	C	Grn								OpenSea	AAGGTTGCAGGTTTGCAGCTTTATTCTAGAGTCAAGAAAGAACTGGGAAAGGATTTCAAG[CG]AGGGAATGACAAGGTCTGTGTCTTGGGAAGAGCAGCTGTGCCGTAATGTGGAGAATGCAT	CATTACGGCACAGCTGCTCTTCCCAAGACACAGACCTTGTCATTCCCTCG							TRUE														chr3:193492966-193494502	5		TRUE		0.715513	0.647903	-0.0676097	-11.0981
cg01147067	chr17	78233766	-	16631555		RCCRAAAATTATTTCAAAATAAAAATCCCCTCTAAAATACRCAAAAAAAC		II									chr17:78233888-78235283	N_Shore	TGGGGTTCCGCGCCGGGAATTGTTTCAGGATGAGGGTCCCCTCTGGAATGCGCAGAGGGG[CG]CAGTGTCCAGAGAGGGACGGGATGAAGGGGTGAGAGGAGAAGGAAGAAAAAGAAAGTGGG	CGCCCCTCTGCGCATTCCAGAGGGGACCCTCATCCTGAAACAATTCCCGG	RNF213;RNF213	NM_001256071;NM_020954	TSS1500;TSS1500					17:75848246-75849820			RNF213;RNF213;RNF213	ENST00000508628.2;ENST00000456466.1;ENST00000319921.4	TSS1500;TSS1500;TSS1500	RNF213;RNF213;RNF213	ENST00000508628.2;ENST00000456466.1;ENST00000319921.4	TSS1500;TSS1500;TSS1500	chr17:78233545-78233875	3								0.607446	0.526124	-0.0813217	-6.94002
cg01147106	chr17	8269762	+	22658892		CTCAAACACTTAAAAACATATCCTATTCCTAACACAATTCAATACATTTC		II										OpenSea	GCCAACTCTTGCATTTTGTTCCAGAAACCTTGATTATTTCCCTGACTATTGGTCACTTCC[CG]AAATGCACTGAACTGTGCCAGGAATAGGATATGTTTTTAAGTGCTTGAGACACAGACAAG	TCAAGCACTTAAAAACATATCCTATTCCTGGCACAGTTCAGTGCATTTCG																	chr17:8269525-8269975	3								0.675875	0.566322	-0.109553	-10.1984
cg01151886	chr7	151548914	-	16609971		CACRTCCAAAATACCTTACTCTATATCATCATCRTCTATAAAATATACAC		II			rs76367112	0.024761						OpenSea	CCTCCACAGCTCACGTCCAAAATGCCTTACTCTGTATCATCATCGTCTATGAAATGTGCA[CG]TCCTCACTCCCATCACTGCTAAAACACTGCTCAGACTCAACTTCCCCAGGGGAGTTCACA	ACGTCCAAAATGCCTTACTCTGTATCATCATCGTCTATGAAATGTGCACG	PRKAG2	NM_016203	Body		chr7:151548901-151548901									PRKAG2;PRKAG2	ENST00000474383.1;ENST00000481434.1	3'UTR;3'UTR	chr7:151548200-151549230	3								0.556029	0.49619	-0.0598391	-8.17325
cg01154429	chr10	48393869	-	71772131		RTCTTACCTATTACATCACAAATATTATCTTTTCAATAACCAAAACCCTC		II										OpenSea	CAGGAAGGAGCGTCTTGCCTATTGCATCACAGATGTTGTCTTTTCAGTGGCCAAAGCCCT[CG]TCTGTCTATTGTTTTATGTTAGTTTTCCCCTCGATGTTTTATAATGGAAATGTTCAAGTG	CGAGGGCTTTGGCCACTGAAAAGACAACATCTGTGATGCAATAGGCAAGA																					chr10:48393656-48394486	3				0.726391	0.679039	-0.0473514	-6.23145
cg01156852	chr3	185905913	+	25641214		TAAATCAATACCCAATAATAAATACCCTCAAATAAATATCAACAAACCTC		II										OpenSea	TCGGATGACGAGTCAGCATATCCGCAGAGCATGGAGTCCTTGCTGGGCTGTGGGGCCTTA[CG]AGGCCTGCTGACATCCACCTGAGGGCACCTACTACTGGGCATTGACCTAAAACAATTATC	CGAGGCCTGCTGACATCCACCTGAGGGCACCTACTACTGGGCATTGACCT	DGKG;DGKG;DGKG	NM_001080745;NM_001080744;NM_001346	Body;Body;Body						3:185905886-185906009	Gene_Associated_Cell_type_specific				DGKG;DGKG	ENST00000490452.1;ENST00000480809.1	3'UTR;3'UTR					chr3:185905672-185906051	3				0.737685	0.659378	-0.0783073	-7.56939
cg01162224	chr16	87855236	+	51677249		TTTAAATATAAAAATACTATACRTAACCTTACTCTCCTTTTTTCATTATC		II					rs76658315	0.025174				OpenSea	ATAATTTTGCAAAGGCGGTTTCAGGACAGGGCAGGAAGTTGTCTGTAACCAGCAGGTGCT[CG]ACAATGAAAAAAGGAGAGTAAGGCCACGCACAGCATCTCCACATCTAAAGTCCCGAGGAG	TTAGATGTGGAGATGCTGTGCGTGGCCTTACTCTCCTTTTTTCATTGTCG							TRUE		16:87855094-87855695	Unclassified							chr16:87855085-87855575	3						TRUE		0.551941	0.627834	0.0758929	7.35512
cg01170214	chr14	95514454	+	83722570		ACAAAAACATAATCAAACAAAACTAAACAATATCCATAAATCCTAAAACC		II										OpenSea	CCCTAGTCTAGGATGCTTGGTGCTGACAGCCCTGGATAACTAACACTAAAGGGTCTTGGG[CG]GTTCCAGGATCCATGGACACTGCTCAGCCTTGTTTGACTATGTTTTTGTCATTAGAAGCA	CAAAAACATAGTCAAACAAGGCTGAGCAGTGTCCATGGATCCTGGAACCG											RP11-991C1.2	ENST00000554033.1	TSS200	RP11-991C1.2	ENST00000554033.1	TSS200										0.665486	0.584087	-0.0813989	-5.98779
cg01175791	chr8	134591016	+	96739959		TTCCAATAACRCATACTCCACTTATAATAAATAACCTATACAAACATACC		II										OpenSea	TATCTAAACATATCTAGACATAGAAAAGGTACTATAGAAAAACAGTATAAAAGATAAAAA[CG]GTATGCCTGTATAGGCCACTTACCATAAGTGGAGCATGCGTTACTGGAAGTTGCTCTAGG	CGGTATGCCTGTATAGGCCACTTACCATAAGTGGAGCATGCGTTACTGGA																	chr8:134590920-134591190	3								0.795617	0.765323	-0.030294	-5.87843
cg01176103	chr12	109204856	-	43796550		CCTATAATCACTCCCACTAATACTTCATAAACTAAACTCCCCAATCAAAC		II										OpenSea	GCAGCATATCTCCTGTAATCACTCCCACTGATACTTCATGAGCTAAACTCCCCAATCAGA[CG]TCCAAAACATACCCTCCCTCGTGCCCTCTCACTCGAGGGCAATATGATTTCTCCCGCTGT	CTGTAATCACTCCCACTGATACTTCATGAGCTAAACTCCCCAATCAGACG	SSH1;SSH1;SSH1	NM_001161331;NM_001161330;NM_018984	Body;Body;Body					12:107728647-107729063			SSH1	ENST00000360239.3	5'UTR	SSH1;SSH1;SSH1;SSH1	ENST00000547862.1;ENST00000548522.1;ENST00000547381.1;ENST00000360239.3	3'UTR;3'UTR;3'UTR;5'UTR	chr12:109204345-109204935	3						TRUE		0.688994	0.647745	-0.0412491	-5.50986
cg01177709	chr4	47465011	+	62603585		ACATTCATTTATTCAACCAATTTTTCATTAAAATCTACCATAAATTAAAC		II									chr4:47465510-47465819	N_Shore	AAGATGCTCCACCAGGGCACAGGCTGTGTCTCACTCACCATTTACCTCATCCCATCGGGG[CG]CTCAATCTATGGTAGACTTCAATGAAAAACTGGCTGAACAAATGAATGTGGTTGCTTTTT	CATTCATTTGTTCAGCCAGTTTTTCATTGAAGTCTACCATAGATTGAGCG	COMMD8	NM_017845	Body						4:47464973-47466117	Promoter_Associated				COMMD8	ENST00000509220.1	3'UTR	chr4:47464900-47465295	3						TRUE		0.368236	0.457217	0.088981	11.7715
cg01178830	chr11	61137303	+	61709198		CAAACTTAAAATAAAATTACATACTAAAACTTTCCCRCTCTACCACTAAC		II										OpenSea	TGGTTACTCAGCTCTAGTTTGCAGATTTACTTCCCACAGACTAGCCTGGATCTGCTCACA[CG]CCAGTGGCAGAGCGGGAAAGTCCCAGTATGCAACCCCATTTCAAGCCTGTGCTTGTCTTG	CGCCAGTGGCAGAGCGGGAAAGTCCCAGTATGCAACCCCATTTCAAGCCT																	chr11:61137025-61137510	3								0.600067	0.690321	0.0902544	8.60913
cg01180108	chr9	129525865	-	64758210		ATATCACTTCCTCTACTTACTATTAATCAAAACAAAACACAAAACCACCC		II			rs7847279	0.023006						OpenSea	GAACTGACATCATATCACTTCCTCTGCTTGCTATTGGTCAAGGCAAGACACAAGGCCACC[CG]TATTGGAGGAGAGGAGAAACAGACCCCACCTCCTAGTGGGCAGAGCCATCAGGCACGAGA	CGGGTGGCCTTGTGTCTTGCCTTGACCAATAGCAAGCAGAGGAAGTGATA					chr9:129525777-129525777												chr9:129525700-129525975	3								0.61328	0.577354	-0.0359256	-7.16842
cg01182430	chr18	75680550	+	13751157		TATATCCAAACCACCTAATAAAACAAACTCACRAACAAAATTATATAAAC		II			rs79381274	0.013032						OpenSea	ACAGTGCCCGATGCCAAGCTCCAGGTAGAGCTGCAGCCCGATGGCTTGGTGGCCTCATCA[CG]CCCACACAACCCTGCCCGTGAGCTTGTTTCATCAGGTGGTTTGGATATAGGGGACACGGC	CGCCCACACAACCCTGCCCGTGAGCTTGTTTCATCAGGTGGTTTGGATAT						CDMR															chr18:75678234-75706180	6		TRUE		0.54369	0.588632	0.0449416	6.28844
cg01182895	chr10	13512177	+	76774965		CTCCATATATACCAACTATAACCCTAAAAATAAAAAACAATATTTTCTAC		II			rs4748036	0.388199					chr10:13513907-13514169	N_Shore	TGGTGAGCATCTCTGATGAGCCACACAATTCAGGGAGTTAAATAAAGAAGAGATGGACCA[CG]CAGAAAACACTGCTTTCTATTTTCAGGGCCACAGCTGGCACATATGGAGCCATTGTTCAG	CGCAGAAAACACTGCTTTCTATTTTCAGGGCCACAGCTGGCACATATGGA	BEND7;BEND7	NM_152751;NM_001100912	Body;Body											BEND7	ENST00000469555.1	3'UTR					chr10:13512079-13512801	6		TRUE		0.840952	0.766018	-0.0749335	-6.16976
cg01190276	chr3	24284272	+	31808975		AAATCATCAAACCTTAAAATCAATCTCATTCTTTAACTAAATACAAACAC		II										OpenSea	TATTACAATAAGCCCTTTCTTAGGTGCAGAGAGAAAGCCTTGCTCTCACATTCAGAGGCT[CG]TGTTTGCATCCAGCCAAAGAATGAGATTGACCTCAAGGTCTGATGATCCAGGTGGGCTCC	GATCATCAGACCTTGAGGTCAATCTCATTCTTTGGCTGGATGCAAACACG	THRB;THRB;THRB	NM_000461;NM_001128176;NM_001128177	5'UTR;5'UTR;5'UTR				TRUE				THRB;THRB;THRB;THRB	ENST00000416811.2;ENST00000396671.2;ENST00000416420.1;ENST00000356447.4	5'UTR;5'UTR;5'UTR;5'UTR	THRB;THRB;THRB;THRB;THRB;THRB;THRB;THRB;THRB;THRB;THRB;THRB	ENST00000413780.1;ENST00000416811.2;ENST00000415021.1;ENST00000447875.1;ENST00000428492.1;ENST00000396671.2;ENST00000431815.1;ENST00000418247.1;ENST00000416420.1;ENST00000356447.4;ENST00000453729.2;ENST00000447414.1	5'UTR;5'UTR;5'UTR;5'UTR;5'UTR;5'UTR;5'UTR;5'UTR;5'UTR;5'UTR;5'UTR;5'UTR								TRUE		0.728935	0.766704	0.0377688	5.34016
cg01200393	chr16	81843488	+	36675590		ACATTACATCTTAAATACTATAAACTACACAATATACATCTCAACCACAC		II										OpenSea	GGCCGGGGCGGGGGGTGGGGTCAGAAACCAGCTCAAGCAAAAAAAGAGAATTTACTGGAA[CG]TGTGGCTGAGATGCATACTGTGTAGCTCACAGCATCCAAGATGCAATGCCTTTCCCATGC	CGTGTGGCTGAGATGCATACTGTGTAGCTCACAGCATCCAAGATGCAATG	PLCG2	NM_002661	Body								PLCG2	ENST00000565400.1	5'UTR	PLCG2;PLCG2;PLCG2	ENST00000569929.1;ENST00000565400.1;ENST00000567980.1	5'UTR;5'UTR;5'UTR			chr16:81842383-81843540	6	chr16:81839853-81845404	6				0.521499	0.467026	-0.0544727	-7.58624
cg01210325	chr12	2944760	-	12678145		CTAAATTCTAAATTCCAAAAAATAACAAAAACAACTCTAAATCTTCCCAC		II										OpenSea	ACTAATTGACTCTGGATTCTGGGTTCCAGGGAATGACAGGAACAACTCTGAATCTTCCCA[CG]AGTAGAAATTGTCCCTGGCATCTCAGTCTCCTTTATATGACTCTCCTCAAGTCCTGGCTC	CGTGGGAAGATTCAGAGTTGTTCCTGTCATTCCCTGGAACCCAGAATCCA	NRIP2;LOC100507424	NM_031474;NR_038933	TSS1500;TSS1500								NRIP2;NRIP2	ENST00000546074.1;ENST00000337508.4	TSS1500;TSS1500	ITFG2;NRIP2;NRIP2;ITFG2;NRIP2;NRIP2	ENST00000552005.1;ENST00000546074.1;ENST00000337508.4;ENST00000537710.1;ENST00000542386.1;ENST00000542990.1	5'UTR;TSS1500;TSS1500;TSS1500;TSS200;TSS200			chr12:2943054-2944815	6	chr12:2941473-2944812	6				0.195749	0.236999	0.0412503	9.45052
cg01212010	chr10	103484797	+	69721954		CAAATATTTATTTCAAAAAAAACAACTCAAATCAAAATTATCCATAATAC		II										OpenSea	CTTTATCTCTACTCCTTCCCTCCTCCTCCCCAGTGCACAGGTCAGGCATTCAAGGGTGGA[CG]TATCATGGACAACTCTGATTTGAGTTGTTTTCTCTGAAACAAATATTTGCATATGTGACC	AAATATTTGTTTCAGAGAAAACAACTCAAATCAGAGTTGTCCATGATACG							TRUE										chr10:103484745-103484895	3						TRUE		0.538934	0.441818	-0.0971161	-6.83906
cg01216199	chr12	49012378	-	11765887		TTACCAATTTCTTCTACTCAAAAACTCTTATATCTATCTACAATACTACC		II										OpenSea	AATGAAGATGTTTGCCAGTTTCTTCTACTCAGGAGCTCTTGTGTCTGTCTGCAATGCTGC[CG]CTTCTCGGGTGCTGTAGAAAGCTGCGGTACTGGAGTTCCACCTAGTGTTTGTCTGTGGTA	CGGCAGCATTGCAGACAGACACAAGAGCTCCTGAGTAGAAGAAACTGGCA									12:49011954-49012618	Unclassified							chr12:49012200-49012515	3								0.0867326	0.134399	0.0476664	5.69629
cg01218903	chr17	74911481	-	47693949	26745276	CAAAAATCAAACACTCCTCTCTAACAATTTCTATTTTATCTTCAATACCA	CGAAAATCGAACACTCCTCTCTAACGATTTCTATTTTATCTTCGATACCG	I	A	Red								OpenSea	TGGGCTGGGGGCCGGGGATCGGGCACTCCTCTCTGACGGTTTCTATTTTATCTTCGATGC[CG]GAGGGGAGAGCATTTCCCACAAGCCAGGTGGAGGCAGCGGGAGACGCGAGGAAGTGGACA	CGGCATCGAAGATAAAATAGAAACCGTCAGAGAGGAGTGCCCGATCCCCG	MGAT5B;MGAT5B	NM_144677;NM_198955	Body;Body					17:72423070-72423143									chr17:74911045-74911495	3						TRUE		0.780444	0.742397	-0.0380466	-5.17793
cg01220572	chr3	51137653	+	89716164		ACTTTTTACTACCTTACAATATCTACCTACTTTATTCATTTAACAACACC		II										OpenSea	AGCCCCTGACAGTCTGGCCCTCCTACAGTTAACACTGAGCAAAATCCAAAAACTACCTGA[CG]GTGCTGCCAAATGAATAAAGCAGGCAGATATTGTAAGGCAGTAAAAAGTTGGAGAAAAAG	CGGTGCTGCCAAATGAATAAAGCAGGCAGATATTGTAAGGCAGTAAAAAG	DOCK3	NM_004947	Body																chr3:51137624-51138124	6	chr3:51137432-51138247	6				0.611546	0.670011	0.0584655	5.73008
cg01225400	chr4	7328080	-	79623374		AAATCATAATATAACCCTAACATCRAATAACTACTTACTTCTATCTCCTC		II										OpenSea	CTTGAGTCCACAGGTCATAGTGTGACCCTGGCATCGGGTGGCTGCTTGCTTCTGTCTCCT[CG]TCTGTAAAGTGGGTACAGCAGTGCCCCCCTCTTGGTTGTGAGACTGCAGTGGTGATGCCA	CGAGGAGACAGAAGCAAGCAGCCACCCGATGCCAGGGTCACACTATGACC	SORCS2	NM_020777	Body																chr4:7327817-7329690	6						0.654204	0.564115	-0.090089	-7.20546
cg01236404	chr6	168461589	-	16606234		CAAACATCTCTCTAAATTCCCTAAACCAAAAATTAACCTTAATACCTAAC		II										OpenSea	GGGCACGTCCACAGACATCTCTCTGGATTCCCTGAGCCAGGAGTTGGCCTTGATGCCTGA[CG]TGTAGGAACTGCCGTGGCTGTCGGCGGAGTGGCGTGAGAGGCAGTGGGGGCAGTGCTGGC	CGTCAGGCATCAAGGCCAACTCCTGGCTCAGGGAATCCAGAGAGATGTCT	FRMD1;FRMD1;FRMD1	NR_110312;NM_001122841;NM_024919	Body;Body;Body								FRMD1	ENST00000432403.1	3'UTR	FRMD1;FRMD1;FRMD1;FRMD1;FRMD1	ENST00000432403.1;ENST00000358587.1;ENST00000468647.1;ENST00000509157.1;ENST00000336070.7	3'UTR;3'UTR;3'UTR;3'UTR;3'UTR			chr6:168458946-168466240	6	chr6:168461028-168461748	6				0.837167	0.783378	-0.053789	-5.84362
cg01243068	chr7	99274390	+	89783154		TATAAAAATAAAAACTCCATAACTCCTCCAAAACCTCTCTATAAATAAAC		II										OpenSea	GTTTATGCTTTTTCTTCCCTCTAAGCTCTGACCCTGTTTTAGGATCTAGCCCTTCTTAAA[CG]TTCATTCACAGAGAGGCCTTGGAGGAGTCATGGAGTCCTTATTTCTACAGATTGACAACT	CGTTCATTCACAGAGAGGCCTTGGAGGAGTCATGGAGTCCTTATTTCTAC	CYP3A5;CYP3A5;CYP3A5;CYP3A5;CYP3A5	NM_001291830;NR_033807;NM_000777;NM_001291829;NM_001190484	5'UTR;Body;Body;5'UTR;Body								CYP3A5;CYP3A5	ENST00000343703.5;ENST00000480723.1	5'UTR;3'UTR	CYP3A5;CYP3A5;CYP3A5;CYP3A5;CYP3A5;CYP3A5;CYP3A5;CYP3A5;CYP3A5;CYP3A5	ENST00000489231.1;ENST00000343703.5;ENST00000469887.1;ENST00000461920.1;ENST00000463364.1;ENST00000481825.1;ENST00000466061.1;ENST00000480723.1;ENST00000463907.1;ENST00000469622.1	3'UTR;5'UTR;TSS200;3'UTR;3'UTR;3'UTR;3'UTR;3'UTR;3'UTR;3'UTR										0.544958	0.490013	-0.0549449	-7.0275
cg01256846	chr15	90456541	-	8610844		CTAAAAAAAATTAAATAATCAACTTAAAAACTATCCATTATACCCCRCCC		II									chr15:90455562-90456263	S_Shore	GAGAACAGCCACTGGGGAGGATTGGGTGGTCAGCTTAGAAGCTGTCCATTATGCCCCGCC[CG]CGGCCCTACAATGGCTGAGTCAGGTATCCCAGGGATCTGTGACGAGGGAGCTGGGGCATG	CGGGCGGGGCATAATGGACAGCTTCTAAGCTGACCACCCAATCCTCCCCA	C15orf38	NM_182616	TSS1500				TRUE				C15orf38;C15orf38-AP3S2;C15orf38	ENST00000460685.1;ENST00000398333.3;ENST00000357484.5	TSS1500;TSS1500;TSS1500	C15orf38;C15orf38-AP3S2;C15orf38	ENST00000460685.1;ENST00000398333.3;ENST00000357484.5	TSS1500;TSS1500;TSS1500	chr15:90456365-90456635	3						TRUE		0.477345	0.405857	-0.0714883	-5.01528
cg01263474	chr3	171364815	-	5774847		TCTACCAAACCACTTAACTCTTCCAATCAAAATTATTTTATTCTTACCTC		II										OpenSea	TGGCTATTTCCTCTGCCAAGCCACTTGGCTCTTCCAGTCAGAGTTGTTTTATTCTTGCCT[CG]GCACTCATAGCACATGGCCAGGATGTCTGTTCTGCACTCTTTCTGCTTTACACGATAGTG	CTGCCAAGCCACTTGGCTCTTCCAGTCAGAGTTGTTTTATTCTTGCCTCG	PLD1;PLD1	NM_002662;NM_001130081	Body;Body								PLD1	ENST00000342215.6	3'UTR	PLD1;PLD1	ENST00000342215.6;ENST00000465816.2	3'UTR;3'UTR	chr3:171364525-171364950	3								0.551128	0.600501	0.0493727	6.94715
cg01267675	chr4	109478205	+	21785261		AACTTTCCTACTATTATTATATATTCTACTTTCAAACTACTCACTAACCC		II										OpenSea	TAGAGTGGTAGCGATGGAGAGCAGAGAGGTGGTTCCCAGAGCAGCAGTCATGAGAGGAGA[CG]GGCCAGTGAGCAGCCTGAAAGCAGAACACACAACAACAGCAGGAAAGCTACAACAGCTGC	CGGGCCAGTGAGCAGCCTGAAAGCAGAACACACAACAACAGCAGGAAAGC	RPL34-AS1;RPL34-AS1	NR_026968;NR_026968	ExonBnd;Body								RP11-462C24.1	ENST00000507248.1	3'UTR	RP11-462C24.1;RP11-462C24.1;RP11-462C24.1	ENST00000450161.2;ENST00000506795.1;ENST00000509984.1	3'UTR;3'UTR;3'UTR	chr4:109478145-109478315	3								0.737444	0.660154	-0.0772896	-5.49326
cg01267843	chr7	136609586	-	25698170		AAAACTCCTTCTTATAATAAACCACATTTTACTTTTCATAACTTTCATCC		II										OpenSea	CCAATTGTCATGAAGCTCCTTCTTATGGTGAGCCACATTTTGCTTTTCATAACTTTCATC[CG]TTTTTCATGGTGCTATCTTCTGGGCGTAACACAGAGTATTTCATAAGGAGTATTAATATT	CGGATGAAAGTTATGAAAAGCAAAATGTGGCTCACCATAAGAAGGAGCTT	CHRM2;CHRM2;CHRM2;CHRM2;CHRM2;CHRM2;CHRM2;CHRM2;LOC349160	NM_001006627;NM_001006630;NM_000739;NM_001006632;NM_001006631;NM_001006626;NM_001006629;NM_001006628;NR_046103	5'UTR;5'UTR;5'UTR;5'UTR;5'UTR;5'UTR;5'UTR;5'UTR;Body								AC009264.1;CHRM2;CHRM2;CHRM2	ENST00000439694.1;ENST00000445907.2;ENST00000320658.5;ENST00000401861.1	3'UTR;5'UTR;5'UTR;5'UTR	AC009264.1;CHRM2;CHRM2;CHRM2;AC009264.1	ENST00000439694.1;ENST00000445907.2;ENST00000320658.5;ENST00000401861.1;ENST00000425981.1	3'UTR;5'UTR;5'UTR;5'UTR;3'UTR					chr7:136609406-136610870	6				0.460546	0.525916	0.0653709	5.56339
cg01273336	chr13	67872416	-	38660875		TCTAACTAACAAAAAATTTTCACCTTTATTTATTTCTCTCCTTTAAAAAC		II										OpenSea	AAATCTTACCTTCTAACTGGCAGAAAATTTTCACCTTTGTTTATTTCTCTCCTTTGGGAA[CG]TCTCTCCCCTGGTTCAAAGGAAAAGTCATTCCTGTGCCCACTGGCAACCTCCTTTTCATT	CTAACTGGCAGAAAATTTTCACCTTTGTTTATTTCTCTCCTTTGGGAACG							TRUE																	TRUE		0.670779	0.747563	0.0767839	8.62077
cg01274809	chr10	34526008	+	2787955		TTAAAAATTTACAAACACATACTCATTCTCACAACCCAACAATATATATC		II										OpenSea	CAGATGCTGAGGTCAAGACAACTAGCCTTTTACAGCTAATACAAAACCTATTACAGCCCT[CG]ATACACATTGCTGGGTTGTGAGAATGAGCATGTGTCTGTAAACTCTTAACCACAGATGAG	TAAGAGTTTACAGACACATGCTCATTCTCACAACCCAGCAATGTGTATCG	PARD3;PARD3;PARD3;PARD3;PARD3;PARD3;PARD3;PARD3	NM_001184786;NM_001184791;NM_019619;NM_001184789;NM_001184790;NM_001184788;NM_001184787;NM_001184785	Body;Body;Body;Body;Body;Body;Body;Body				TRUE										chr10:34525905-34526170	3								0.466309	0.533948	0.0676389	5.43211
cg01281501	chr12	131494451	+	99615883		ACACTATTAAAAATCAAACCAACAAAAAATCTACCAAAAAACAATACAAC		II										OpenSea	ACTGCCAGATAAAGTGAACATGGCAAATGATAAGAGCTGAGAGTGTAGGTGAAGCCTATG[CG]TTGTACTGTTTTCTGGCAGATTTCCTGCTGGTTTGACTTTTAACAGTGCAAAGCTGCGGG	CACTGTTAAAAGTCAAACCAGCAGGAAATCTGCCAGAAAACAGTACAACG	GPR133	NM_198827	Body					12:130060098-130060596											chr12:131494233-131496242	6				TRUE		0.449923	0.502829	0.0529056	8.06827
cg01286133	chr21	27540106	-	10622536		TTTTCATTTCCTCAATCAAAACCAATATTATTCCATCTAATAACTTCTCC		II									chr21:27541893-27543524	N_Shore	TTGCATGTTCCTTTTCATTTCCTCAGTCAGGACCAGTATTATTCCATCTAGTAACTTCTC[CG]CAGTACTAATAGCCTTGCAAATGTCGTTCAGGAGCCTCTGCTGGTTCCGGTGACAAGAGA	CGGAGAAGTTACTAGATGGAATAATACTGGTCCTGACTGAGGAAATGAAA	APP;APP;APP;APP;APP	NM_201413;NM_000484;NM_201414;NM_001136129;NM_001136130	Body;Body;Body;Body;Body			RDMR					AP001439.2;APP;APP	ENST00000455275.1;ENST00000474136.1;ENST00000448388.2	5'UTR;3'UTR;5'UTR	AP001439.2;APP;APP;APP	ENST00000455275.1;ENST00000474136.1;ENST00000466453.1;ENST00000448388.2	5'UTR;3'UTR;3'UTR;5'UTR	chr21:27540000-27540210	3						TRUE		0.739688	0.767958	0.0282705	5.74048
cg01286319	chr19	2695343	+	69695523		ATCTAAATCAAAAAAACCTAAACCCAAAATAACACAAAAATAAAAACCTC		II										OpenSea	ACCCCCCTGGACGACTTCTTATCACCCCTGCACCTATTCAGCTCCTAGAACACACAGGCC[CG]AGGCCCCCACCTCTGTGCCACCCTGGGCTCAGGCCCCTCTGACCCAGACTGCCATCTCCA	TCTGGGTCAGAGGGGCCTGAGCCCAGGGTGGCACAGAGGTGGGGGCCTCG	GNG7	NM_052847	5'UTR		chr19:2695163-2695163	CDMR					GNG7	ENST00000382159.2	5'UTR	GNG7	ENST00000382159.2	5'UTR			chr19:2695079-2695837	6				TRUE		0.274182	0.225584	-0.0485979	-6.09275
cg01300338	chr13	108334488	-	33613521		ACAAAATTAAAATATACTAATCCTAACCAAACCCTACTTTCTCCTAAATC		II										OpenSea	CTGGACAAGTTACAAGGTTGAAATATGCTGGTCCTAACCAGACCCTGCTTTCTCCTAGGT[CG]TGCAAACTTCTCTTCAGGCCCGCATTGATTCCTCTAACCCTCTAACAACTCTGTGAAAAG	CGACCTAGGAGAAAGCAGGGTCTGGTTAGGACCAGCATATTTCAACCTTG	FAM155A	NM_001080396	Body																							0.764783	0.713639	-0.0511435	-5.79309
cg01325271	chr5	179247603	+	95624441		CTCATACAAACCTAAACTCCAACCTCTACACCTAAAATCAAAATACTAAC		II			rs116436326	0.015204					chr5:179247784-179248711	N_Shore	TGAGGATATTGCTGAGTCATGGCCAGGCCCAAGCCTGGGAGGGGCGAGGGGCTGGACCCC[CG]CCAGTACCCTGATCCCAGGTGCAGAGGCTGGAGCCCAGGCCTGTATGAGTGCCAGGGCCG	TCATACAGGCCTGGGCTCCAGCCTCTGCACCTGGGATCAGGGTACTGGCG	SQSTM1;SQSTM1;SQSTM1	NM_001142298;NM_001142299;NM_003900	5'UTR;5'UTR;TSS1500								SQSTM1;SQSTM1;SQSTM1;SQSTM1;SQSTM1	ENST00000454378.2;ENST00000402874.3;ENST00000510187.1;ENST00000389805.4;ENST00000376929.3	TSS1500;TSS1500;TSS1500;TSS200;5'UTR	SQSTM1;SQSTM1;SQSTM1;SQSTM1;SQSTM1;SQSTM1;SQSTM1;SQSTM1;SQSTM1;SQSTM1	ENST00000422245.1;ENST00000481335.1;ENST00000508284.1;ENST00000453046.1;ENST00000402874.3;ENST00000510187.1;ENST00000464493.1;ENST00000389805.4;ENST00000376929.3;ENST00000514093.1	5'UTR;5'UTR;TSS1500;TSS1500;TSS1500;TSS1500;TSS200;TSS200;5'UTR;5'UTR	chr5:179247100-179247655	3						TRUE		0.24228	0.288186	0.045906	6.7051
cg01328473	chr2	1711966	-	9688162		ACTAAAACTAAAATCRTAAAACTAAACTAACTATCRACATATACCCTAAC		II			rs62116634	0.239398						OpenSea	GAGCTGGCCTTGCTGGAGCTGAGATCGTGGGGCTGGGCTGGCTGTCGGCATGTGCCCTGG[CG]CAGGCCCAGGTCTCATCACGCACCCTCTGTCCCTGCCATTGTTCTGCAATTAGTTAAGAG	CGCCAGGGCACATGCCGACAGCCAGCCCAGCCCCACGATCTCAGCTCCAG	PXDN	NM_012293	Body				TRUE	2:1690658-1690994						PXDN	ENST00000485177.1	3'UTR	chr2:1711560-1712090	3						TRUE		0.332152	0.383159	0.0510061	5.2794
cg01333535	chr8	134115205	+	3732495		CTATCACCAAAAACTAAATATTCCTATACTAAAACTCRTACCAACRCCTC		II			rs16904835	0.01167						OpenSea	GTGGGTAGCAGTAGGGGGAGGGCAGCCCATGTGGGAGTTGGAAAGCAGCACCTGGCAGCC[CG]AGGCGCTGGCACGAGCCCCAGCACAGGAATATCCAGTCTTTGGTGACAGATTATAGTAAG	TGTCACCAAAGACTGGATATTCCTGTGCTGGGGCTCGTGCCAGCGCCTCG	SLA;SLA;SLA;SLA;SLA;SLA;TG;SLA;SLA	NM_001045557;NM_001045556;NM_001282965;NM_001282964;NM_001045557;NM_001282964;NM_003235;NM_001282965;NM_001045556	1stExon;1stExon;1stExon;1stExon;5'UTR;5'UTR;Body;5'UTR;5'UTR								SLA;SLA;SLA;SLA;SLA;SLA	ENST00000338087.5;ENST00000517648.1;ENST00000524345.1;ENST00000518565.1;ENST00000395352.3;ENST00000338087.5	1stExon;TSS1500;TSS1500;TSS200;TSS200;5'UTR	SLA;SLA;SLA;SLA;SLA;SLA;SLA;SLA;SLA;SLA;TG;TG;TG;SLA	ENST00000338087.5;ENST00000522119.1;ENST00000523610.1;ENST00000521302.1;ENST00000519747.1;ENST00000517648.1;ENST00000524345.1;ENST00000519341.1;ENST00000518565.1;ENST00000395352.3;ENST00000522996.1;ENST00000522809.1;ENST00000523756.1;ENST00000338087.5	1stExon;TSS1500;TSS1500;TSS1500;TSS1500;TSS1500;TSS1500;TSS1500;TSS200;TSS200;5'UTR;5'UTR;3'UTR;5'UTR	chr8:134114880-134115515	3								0.479342	0.433604	-0.0457382	-5.82106
cg01340286	chrX	145075195	+	90652965		AACCTTAATTAACCATATAAACCTCAAACATCRTCRAAATATTCTAAATC		II										OpenSea	TTATCTTCATCTTGTCTTTCTCATCTATAACCTGCATGTGTTCATGTTGTTAGGGACAGA[CG]ATTTAGAATATCTCGACGATGCCTGAGGTCCACATGGCCAACTAAGGTCTCCTGGTATCA	ACCTTAGTTGGCCATGTGGACCTCAGGCATCGTCGAGATATTCTAAATCG	MIR892C	NR_106783	TSS1500								AL445258.2	ENST00000516410.1	TSS1500	AL445258.2	ENST00000516410.1	TSS1500										0.505833	0.595876	0.0900425	9.42375
cg01342746	chr4	44449571	+	93737272		ACRACAAAATCTAAAACAACTACACCRAATACATTTTCTTCCRTAAATTC		II									chr4:44449386-44451133	Island	GGGGCTCAAACTGGCGGCGGCTCAGCAGGGGGCGAGGGGTGCTGGGAAACGCCGGGGCTG[CG]AACTTACGGAAGAAAATGTACTCGGTGTAGCTGCTCCAGATCTTGTCGTCGCGGTACTGG	CGACAAGATCTGGAGCAGCTACACCGAGTACATTTTCTTCCGTAAGTTCG	KCTD8	NM_198353	Body					4:44144144-44145890									chr4:44449365-44451195	3						TRUE		0.10415	0.145093	0.0409434	8.29133
cg01345432	chr11	26251240	-	15753131		TTCTTTACTTTATAAACCATTACTTCTTCATCAACAACATTTCCTAAATC		II										OpenSea	CTTGCCTTTTTTTCTTTACTTTATGAACCATTGCTTCTTCATCAGCAACATTTCCTGGGT[CG]ACAGCACATGTTTTTAATTGTTGTTTAAAATAAGCACCCTCTACATCAACAAGAAGTTAG	CGACCCAGGAAATGTTGCTGATGAAGAAGCAATGGTTCATAAAGTAAAGA							TRUE				ANO3	ENST00000537978.1	5'UTR	ANO3	ENST00000537978.1	5'UTR			chr11:26250749-26251290	3	chr11:26250005-26251895	6				0.194107	0.121128	-0.0729793	-6.55252
cg01345533	chr7	73771429	-	14808899		AACTCTCCTAAAATAAAAAATTTCCTAAATCTCAAACATCAAAATTCCCC		II										OpenSea	TATCAGGAGCTGACTCTCCTGAGATGGGGAGTTTCCTGAATCTCAAACATCAAGATTCCC[CG]CTGGGTGAGTCAGCAGGGGCCAGGATGTCAGAGTACTGGCAGGGGAAGAGCAGGACCCTG	CGGGGAATCTTGATGTTTGAGATTCAGGAAACTCCCCATCTCAGGAGAGT	CLIP2;CLIP2	NM_003388;NM_032421	Body;Body								CLIP2	ENST00000537700.1	5'UTR	CLIP2	ENST00000537700.1	5'UTR	chr7:73771240-73771595	3								0.489474	0.550458	0.0609839	4.93972
cg01353677	chr17	1613997	+	59774889		AAACTACRCTAACCTCTACCTTACAAAATATAACRATAAATAATAATAAC		II									chr17:1613226-1614110	Island	CCCGGGCCCCACCCACGAACCTTGACCTCTTCCCGGCTCCCGCGACTTTCACCTGCTGAG[CG]TCATCACCACCCACCGCCACACCCTGCAAGGCAGAGGCTAGCGCAGCCCACTCGTACCTG	GGCTGCGCTAGCCTCTGCCTTGCAGGGTGTGGCGGTGGGTGGTGATGACG	TLCD2	NM_001164407	TSS1500					17:1560035-1560911			TLCD2	ENST00000330676.6	TSS1500	TLCD2	ENST00000330676.6	TSS1500	chr17:1612705-1614775	3								0.232005	0.17058	-0.0614256	-5.74536
cg01354588	chr15	71657141	+	24647122		AATCAACTTCCAACAATTTCATACTATTTCCCATTTACTTTAACCACAAC		II										OpenSea	GTTTTCTTTTTAGCCTTTGCATAGCGCTGAGCTTTAAAGCGTGTCTTGGTAAGGGGCACA[CG]TTGTGGTCAAAGTAAATGGGAAACAGTATGAAATTGCTGGAAGCTGATTCTGGGGGTGGG	ATCAGCTTCCAGCAATTTCATACTGTTTCCCATTTACTTTGACCACAACG	THSD4	NM_024817	Body				TRUE														chr15:71655553-71657385	3		TRUE		0.648517	0.710517	0.062	7.19067
cg01356829	chr1	67772896	-	25723237		TACCTAAAAACACCACTTATAACACRAAACCTATACRAAAATAATAACAC		II									chr1:67773329-67773767	N_Shore	GTTTTCCCTCTTGCCTGAGAACACCACTTATAACACGGGACCTATACGGGAGTGGTGACA[CG]CCATCTGTTCAAGTTTAACTTTTTTCTCATTTTTTAGACAGCAAATACAAATGGAAGTTC	GCCTGAGAACACCACTTATAACACGGGACCTATACGGGAGTGGTGACACG	IL12RB2	NM_001559	TSS200								IL12RB2;IL12RB2;IL12RB2	ENST00000541374.1;ENST00000544434.1;ENST00000371000.1	TSS1500;TSS1500;TSS200	IL12RB2;IL12RB2;IL12RB2	ENST00000541374.1;ENST00000544434.1;ENST00000371000.1	TSS1500;TSS1500;TSS200	chr1:67772745-67774195	3					TRUE	TRUE		0.484069	0.520249	0.0361794	4.93722
cg01366416	chr1	4000273	-	4737140		AAAACTTACTCCAAATCAAACAACTAATAAACAACAAAACCRATACTAAC		II										OpenSea	AGAGAAGTTAAGAAACTTGCTCCAAGTCAAACAGCTGGTGAGCAACAGAGCCGGTGCTGA[CG]CCTGTGTCCCTGGGACAGGCCATGTCCCTGGCAGCCCTAAACCAGGACACCCACCTGGCT	AAACTTGCTCCAAGTCAAACAGCTGGTGAGCAACAGAGCCGGTGCTGACG	LINC01346	NR_040065	TSS1500								RP13-614K11.1;RP13-614K11.1	ENST00000456897.1;ENST00000412674.1	TSS1500;TSS1500	RP13-614K11.1;RP13-614K11.1	ENST00000456897.1;ENST00000412674.1	TSS1500;TSS1500			chr1:3999923-4000740	6						0.389946	0.439746	0.0497999	6.54889
cg01367204	chr19	12998414	+	43739128		AACRTCTAAAATATCTAATAATACTTAACRAAAAACTCRTACCAAATCCC		II									chr19:12996086-12997039	S_Shore	CCTGATTGAGGCTCCACAGCCCTCCCCCTCCCCAGTAAACAGCAACAACCGTGCTGATGG[CG]GGACTTGGCACGAGCTCCCCGCCAAGCATTATCAGACACCCCAGACGTTGGAGGCTGCTA	CGGGACTTGGCACGAGCTCCCCGCCAAGCATTATCAGACACCCCAGACGT	KLF1	NM_006563	TSS1500								KLF1	ENST00000264834.3	TSS1500	KLF1	ENST00000264834.3	TSS1500					chr19:12990937-12999404	6				0.546403	0.501264	-0.0451384	-7.86702
cg01373667	chr11	11451344	-	63688831		CCTTCACACCATACACTAAACACCAAATATATTCAAAAATAAAACCACAC		II										OpenSea	AGAGCTCTGGCCCTTCACACCATGCACTGGACACCAAATATGTTCAAAAGTGAAGCCACA[CG]TTATTCCTGAAACTAAAGCTTCTCTAACAGAGCTGTGAATCATTAGGAATGCTTTTTAAG	CGTGTGGCTTCACTTTTGAACATATTTGGTGTCCAGTGCATGGTGTGAAG	GALNT18	NM_198516	Body																chr11:11448692-11451453	4						0.791508	0.734946	-0.0565624	-6.47347
cg01375075	chr15	66158565	-	78799295		TAAAAATATCTCCAAATATTATCAAATATCTCTAAAAACCAAATTAACCC		II									chr15:66161549-66162593	N_Shelf	AGTAGTGACACTAAAAATGTCTCCAGATATTATCAAATGTCTCTGGGGACCAAATTGACC[CG]TTGAAAATCATTGCATTTGGCCAGGTGCAGTGGCTTATTCCTGTAATCTCAGCACTTTTG	CGGGTCAATTTGGTCCCCAGAGACATTTGATAATATCTGGAGACATTTTT														RAB11A;RAB11A	ENST00000568850.1;ENST00000569304.1	5'UTR;5'UTR								TRUE		0.794694	0.739276	-0.0554181	-6.53885
cg01380261	chr16	2743299	+	40673849		CAATACRATAATACCAACAACAAACCAACTAATACAACTACTACCATCAC		II									chr16:2746527-2746794	N_Shelf	GTGTGGGGAGTGGGGTCTGTTCGCCTCCTCCCTGTTCCCTCCCTGCAGCGGCAGGTATCA[CG]TGATGGCAGCAGCTGCACCAGTTGGCCTGCTGCTGGCATCACCGCACTGGGCCAGCTGTG	CGTGATGGCAGCAGCTGCACCAGTTGGCCTGCTGCTGGCATCACCGCACT	KCTD5	NM_018992	Body		chr16:2743231-2743231						KCTD5	ENST00000569689.1	5'UTR	KCTD5;KCTD5;KCTD5	ENST00000570005.1;ENST00000564246.1;ENST00000569689.1	5'UTR;5'UTR;5'UTR	chr16:2743280-2743555	3								0.617782	0.574796	-0.0429859	-8.28919
cg01381545	chrX	19140538	-	88672594		CRTAACCRACTATACRAATCTAAATCTCAAAACCCCAAAAAACCAAACCC		II									chrX:19139937-19140629	Island	CCTCCAGCGCCCGTGGCCGGCTGTGCGAGTCTGGGTCTCAGGACCCCAAGGGGCCAGACC[CG]TCCTGGCGCCGAGCGCTTACCTGCCGCTCGCGTCCTCGGGGCTGGCTGCTGGCGCCGTCC	CGGGTCTGGCCCCTTGGGGTCCTGAGACCCAGACTCGCACAGCCGGCCAC	GPR64;GPR64;GPR64;GPR64	NM_005756;NM_001079858;NM_001079859;NM_001079860	5'UTR;5'UTR;5'UTR;5'UTR					X:19049688-19051204	X:19140438-19140603	Unclassified_Cell_type_specific	GPR64;GPR64;GPR64;GPR64	ENST00000357991.3;ENST00000356606.4;ENST00000360279.4;ENST00000379878.3	5'UTR;5'UTR;5'UTR;5'UTR	GPR64;GPR64;GPR64;GPR64	ENST00000357991.3;ENST00000356606.4;ENST00000357544.3;ENST00000379873.2	5'UTR;5'UTR;5'UTR;5'UTR	chrX:19140240-19140790	3						TRUE		0.373117	0.449765	0.0766481	6.28259
cg01388889	chr13	112508206	-	49709586		ATCTAAAACCCTTACAAACAACTATTATCTTAATAAATAACCTAATAAAC		II										OpenSea	GACAAGTGGATGTCTAGAACCCTTGCAGGCAACTATTATCTTGATAAATAGCCTGGTGGA[CG]CACAGCCTCCCGTGTCCCCGCCTCAGAGCGCGGGAGTGCAGGTCCCATCCCACAAACAGC	TCTAGAACCCTTGCAGGCAACTATTATCTTGATAAATAGCCTGGTGGACG								13:111556128-111556356									chr13:112507985-112509435	3						TRUE		0.175352	0.229893	0.0545413	10.8313
cg01393971	chr3	8530432	+	66709120		ATTTTCTCAAAAAACATAACCTTCTATTTTTTCCCACTCCTTATATTCCC		II										OpenSea	AAGATTTCCAAATTAGTTCAAAATGATCTAACATCTAGACAGAAGGTACATAACGGAGGA[CG]GGAACATAAGGAGTGGGAAAAAATAGAAGGTTATGTTCTTTGAGAAAACAATTTATTTTC	CGGGAACATAAGGAGTGGGAAAAAATAGAAGGTTATGTTCTTTGAGAAAA	LMCD1-AS1	NR_033378	Body											AC087859.1;AC087859.1;AC087859.1	ENST00000446281.1;ENST00000452802.1;ENST00000420095.1	3'UTR;3'UTR;3'UTR	chr3:8530060-8530455	3								0.792897	0.685306	-0.107591	-6.65337
cg01395831	chr10	13748597	-	96740257		AAACAACRTAACACAACTACTTTAATAACAAATTCATTTTCRCATTAACC		II										OpenSea	CTCCTGGAATAAAACAACGTAGCACAACTGCTTTGGTGACAAATTCATTTTCGCATTGAC[CG]TCCTGCCTGAAATACTTTTAGAAGCTCTAATGAGGGATTCTTCAGACTCTTCTATAGCAA	CGGTCAATGCGAAAATGAATTTGTCACCAAAGCAGTTGTGCTACGTTGTT	FRMD4A	NM_018027	Body				TRUE				FRMD4A	ENST00000492155.1	3'UTR	FRMD4A;FRMD4A	ENST00000492155.1;ENST00000477221.1	3'UTR;3'UTR	chr10:13748565-13748955	3								0.587609	0.644604	0.0569952	6.97586
cg01396274	chr21	44096729	-	93804920		TCCCTTAAAATCCATCCAAATAATTATATACACCTTTTCCTTACTAAACC		II										OpenSea	ACTGGCATCATTCCCTTGAGATCCATCCAAGTGGTTGTGTGCACCTTTTCCTTGCTGAGC[CG]TGTTCCATGTTGTGGGCCGACCCCAGTTTAGCACTCGCCCATTGGAGGGTTGGAGGGCAT	CGGCTCAGCAAGGAAAAGGTGCACACAACCACTTGGATGGATCTCAAGGG	PDE9A;PDE9A;PDE9A;PDE9A;PDE9A;PDE9A;PDE9A;PDE9A;PDE9A;PDE9A;PDE9A;PDE9A;PDE9A;PDE9A;PDE9A;PDE9A;PDE9A;PDE9A;PDE9A;PDE9A	NM_001001576;NM_001001580;NM_001001572;NM_001001579;NM_001001584;NM_001001585;NM_001001573;NM_002606;NM_001001570;NM_001001574;NM_001001569;NM_001001568;NM_001001567;NM_001001583;NM_001001582;NM_001001581;NM_001001575;NM_001001578;NM_001001577;NM_001001571	5'UTR;5'UTR;5'UTR;5'UTR;5'UTR;5'UTR;5'UTR;Body;Body;Body;Body;Body;Body;Body;Body;Body;Body;Body;Body;Body								PDE9A;PDE9A	ENST00000539837.1;ENST00000470987.1	5'UTR;5'UTR	PDE9A;PDE9A;PDE9A;PDE9A;PDE9A;PDE9A	ENST00000472401.1;ENST00000539837.1;ENST00000486902.1;ENST00000460905.1;ENST00000470987.1;ENST00000468805.1	5'UTR;5'UTR;5'UTR;5'UTR;5'UTR;5'UTR			chr21:44096704-44097326	6						0.823474	0.756902	-0.0665722	-6.35925
cg01399981	chr16	87812658	+	56798957	81748133	ATAAAAAATCCAAATCCCATAACCTAAAACATTCATTTCTCCAAAACTCA	ATAAAAAATCCGAATCCCATAACCTAAAACGTTCATTTCTCCGAAACTCG	I	A	Red							chr16:87812833-87813070	N_Shore	CGCCAGCTCCAGAAGCCAAGCCAGGGGCTCTTCGAGACATGGTCCCACCAGAGGAGAGAC[CG]AGCCTCGGAGAAATGAACGTCCTAGGCCATGGGACTCGGACCCCTCACCCCACCCGCCAC	GTGAGGGGTCCGAGTCCCATGGCCTAGGACGTTCATTTCTCCGAGGCTCG							TRUE	16:86370131-86370542	16:87812455-87813236	Promoter_Associated	RP4-536B24.4;RP4-536B24.4	ENST00000563993.1;ENST00000563993.1	3'UTR;1stExon	RP4-536B24.4;RP4-536B24.4;RP4-536B24.4;RP4-536B24.4	ENST00000563993.1;ENST00000570159.1;ENST00000570159.1;ENST00000563993.1	3'UTR;3'UTR;1stExon;1stExon			chr16:87812435-87813241	6	chr16:87811095-87813379	6		TRUE		0.484333	0.418193	-0.0661396	-7.07337
cg01402347	chr4	96472269	+	55710852		TTCACACTAACCACATTACATACAAATAACCACATATATCTCATAACTAC		II									chr4:96469859-96470994	S_Shore	GTGCTGTTCAGCAGAAATTTCTGCAATGAAGAACATGTTCATATCTGTACTTTCTGAGGT[CG]TAGTTATGAGATACATGTGGCTACTTGCATGCAATGTGGCTAGTGTGAATTGGAAATTTT	TCACACTAGCCACATTGCATGCAAGTAGCCACATGTATCTCATAACTACG																	chr4:96472020-96472330	3						TRUE		0.620973	0.552232	-0.0687412	-6.83932
cg01404489	chr7	139166286	-	14766542		CTTAACCTACTTCTCAATCAACCAAACTTTTACCAATTTACCTACTAAAC		II			rs2052026	0.139655					chr7:139167480-139168712	N_Shore	CTGTCAGTGGGCTTGGCCTGCTTCTCAATCAGCCAAGCTTTTGCCAGTTTGCCTGCTGGG[CG]GGGCTCTGACCCCTCCTGGCCGTTGCTCCTTCCAGTCTCTCTACCTAGCAGGGATCCCTA	TTGGCCTGCTTCTCAATCAGCCAAGCTTTTGCCAGTTTGCCTGCTGGGCG	KLRG2	NM_198508	Body														chr7:139166165-139166415	3								0.556251	0.62329	0.0670393	10.1589
cg01412886	chr14	105445253	+	64691147		CCTAAACCCTAAACTCTTAACAAAAATCAACAAAAAAAATAACTCTAAAC		II									chr14:105444319-105445225	S_Shore	CGGGGTGGGCGCCGCGTGCGGGAGCGCCCAGCGCTGGGGGCAGTCCTGGAGCCAGAACCC[CG]CCCAGAGTCATCCTTTCTGCTGATTCTTGTCAAGAGCCTAGGGCCTAGGACACAGCGGCA	CGCCCAGAGTCATCCTTTCTGCTGATTCTTGTCAAGAGCCTAGGGCCTAG	AHNAK2	NM_138420	TSS1500								AHNAK2	ENST00000333244.5	TSS1500	AHNAK2	ENST00000333244.5	TSS1500	chr14:105445060-105445490	3						TRUE		0.331848	0.366465	0.0346175	7.50506
cg01420491	chr2	20834624	-	87697412	59758847	ACATAACATTCCAAAAAAACATCCAACTTCACCACAAAAACCACAACACA	ACGTAACATTCCAAAAAAACATCCAACTTCACCACGAAAACCACAACACG	I	A	Red	rs78497548	0.039341						OpenSea	AACAACCATAAAACGTGGCATTCCAGAGAAACATCCAGCTTCACCACGGAGGCCACAGCA[CG]GGGACCCGGGTGTGGGCTCCCCCTTCCAGGGAGTCTGGGAAGACCAGCTTTGCAGGCAGG	ACGTGGCATTCCAGAGAAACATCCAGCTTCACCACGGAGGCCACAGCACG	HS1BP3	NM_022460	Body				TRUE		2:20834585-20834716	Unclassified	HS1BP3	ENST00000402541.1	3'UTR	HS1BP3;HS1BP3	ENST00000402541.1;ENST00000446825.1	3'UTR;3'UTR	chr2:20834165-20834815	3						TRUE		0.617301	0.543001	-0.0743002	-10.2163
cg01424970	chr19	45116089	+	16744240		ACCTCTTTACTAACAAACCACACTATTTTATTTTCTTTACATCATTTACC		II										OpenSea	GGACTAAGGAGGGAGAGACAGATAATACAAGTGGACAAATAAATAAATCATCTAAAATAG[CG]GTAAATGATGTAAAGAAAACAAAACAGTGTGGCTTGCTAGCAAAGAGGTGGGGAACTGAG	CGGTAAATGATGTAAAGAAAACAAAACAGTGTGGCTTGCTAGCAAAGAGG	IGSF23	NM_001205280	TSS1500								IGSF23	ENST00000402988.1	TSS1500	IGSF23;IGSF23;CEACAM22P	ENST00000402988.1;ENST00000428245.1;ENST00000455455.1	TSS1500;TSS1500;3'UTR					chr19:45115091-45119644	6				0.836176	0.815337	-0.0208392	-8.0468
cg01425680	chr5	174177366	+	69620193		AAAAATTTCAAAATAAAAATCAATAATAAATCACCTTATCACCCTACAAC		II									chr5:174178214-174178928	N_Shore	CACCTTGCTCAAAGAAAGTGGAGCTCTGCCCAGAGATGGAAGTACCTGCTTCCAGAGGCT[CG]TTGCAGGGTGATAAGGTGACCCACCACTGATTCCCACTCTGAAACCCTCAACAGCCCAGA	AGGGTTTCAGAGTGGGAATCAGTGGTGGGTCACCTTATCACCCTGCAACG											CTD-2532K18.1	ENST00000502684.1	TSS1500	CTD-2532K18.1	ENST00000502684.1	TSS1500	chr5:174177045-174177655	3						TRUE		0.484708	0.41778	-0.0669277	-5.85422
cg01427231	chr13	102051141	-	76717336		AAAATAATATCATCTCTACACCATATAACTCTAAAAACAAAATACACAAC		II										OpenSea	GATCAGCCTAAGAAGTGGTATCATCTCTACACCATGTGACTCTGAGGACAGGGTGCACAG[CG]TGGGGAGGGGAGGGGATCAGACTACCCAGTGCATCTTCCTATGTGAGTAACTCATAGCGA	CGCTGTGCACCCTGTCCTCAGAGTCACATGGTGTAGAGATGATACCACTT	NALCN	NM_052867	Body				TRUE				NALCN	ENST00000470333.1	3'UTR	NALCN;NALCN	ENST00000497170.1;ENST00000470333.1	3'UTR;3'UTR			chr13:102050065-102053103	6						0.835663	0.797824	-0.0378387	-5.18656
cg01430604	chr12	131496958	+	4769593		TCCTACAAATCATCACCAATTCACAAAATCTAAAACAAACCAAAATCATC		II										OpenSea	CACATAGAGGAATTGCCGGGTCGAGCAGTCGCGTCTGTTGTTACTCACAGGCCTGAGAAT[CG]ATGACCCTGGTTTGCTCCAGACCCTGTGAACTGGTGATGATCTGCAGGAAGTCGCTTCTG	CGATGACCCTGGTTTGCTCCAGACCCTGTGAACTGGTGATGATCTGCAGG	GPR133	NM_198827	Body					12:130062867-130062974									chr12:131496845-131497135	3						TRUE		0.239413	0.309097	0.069684	6.00189
cg01435109	chr1	23496648	-	12683962		AACAATCCTCCCTATTCTAAATAACCAATAACATTATATTTAACCCTCAC		II										OpenSea	CCCAGCCAGAAAGCAATCCTCCCTGTTCTGAATAACCAATAACATTGTGTTTAACCCTCA[CG]TGGGCATGAACACTACAACTTATAAAGAACTGACCTCCCATTTGTTTCTTAGCACTTCCT	GCAATCCTCCCTGTTCTGAATAACCAATAACATTGTGTTTAACCCTCACG	LUZP1;LUZP1	NM_033631;NM_001142546	TSS1500;TSS1500						1:23496520-23496731	Promoter_Associated	LUZP1;LUZP1;LUZP1	ENST00000314174.5;ENST00000418342.1;ENST00000302291.4	TSS1500;TSS1500;5'UTR	LUZP1;LUZP1;LUZP1;LUZP1	ENST00000314174.5;ENST00000471849.1;ENST00000418342.1;ENST00000302291.4	TSS1500;TSS1500;TSS1500;5'UTR	chr1:23495860-23496755	3						TRUE		0.299937	0.349505	0.0495681	5.94311
cg01435315	chr10	72348420	+	78797447		TACAACATACATATATAATACATATTAACTCCTTTAATCTTCCCAACAAC		II										OpenSea	TTAAAAGTAATGGCAAAAACCGCAATTACTTCTTTTGCACCAACCTTATTTGCCTTACAG[CG]TTGTTGGGAAGACTAAAGGAGCTAATATGTATTACATATGCATGTTGTATGTACATGTCA	ACAACATGCATATGTAATACATATTAGCTCCTTTAGTCTTCCCAACAACG																			chr10:72348369-72348791	5						0.536632	0.461477	-0.0751552	-6.15319
cg01440864	chr17	44892087	+	41672826		AACCCCRTAAAAATCAATAAACTAAACCCAAAAAAACACCTAAAAACTAC		II									chr17:44895800-44897025	N_Shelf	AGCGAGCTGTAATTCCTGCCTGTTACAAGTGTTAACACCTGGCCTGGGGCCTTCCTCCCC[CG]CAGTCTCCAGGTGCCTCCCTGGGCCCAGCCCACTGACCCCCACGGGGTTTGACTGAACAT	ACCCCGTGGGGGTCAGTGGGCTGGGCCCAGGGAGGCACCTGGAGACTGCG	WNT3	NM_030753	Body											WNT3	ENST00000573788.1	3'UTR								TRUE		0.48603	0.42874	-0.0572896	-6.0822
cg01443479	chr2	102854832	+	9751959		RATTTACCAAACACTTTTCACATATATATCTTCATCTTACTTAATCCTCC		II			rs3755282	0.25884						OpenSea	AGGCCCTGGGAAAGACCCAGTCACATTAAATAAAGGGACCGGGAAGGTGTGGTCTTTCCC[CG]GAGGACCAAGCAAGATGAAGATATACATGTGAAAAGTGCTTGGCAAACCGTGGGATGCCA	GTTTGCCAAGCACTTTTCACATGTATATCTTCATCTTGCTTGGTCCTCCG	IL1RL2	NM_003854	Body		chr2:102854655-102854655						IL1RL2	ENST00000481806.1	5'UTR	IL1RL2	ENST00000481806.1	5'UTR	chr2:102854825-102855375	3								0.526034	0.616958	0.0909238	9.85616
cg01458646	chr6	32171330	-	49810872		CCCACCACRCAACTTAAACTTAAAAAACTCCTAACCTTCCCTTAAACAAC		II			rs6907458	0.073575						OpenSea	ATCTGAGGCCACCCACCACGCAGCTTGAGCTTGGGGAGCTCCTGACCTTCCCTTAGGCAA[CG]CCTGTGATTTTTGAAAATTCCATTCATGCTATCAACTGATCCTGCCTTGCCTTTGACTGC	CCACCACGCAGCTTGAGCTTGGGGAGCTCCTGACCTTCCCTTAGGCAACG	NOTCH4	NM_004557	Body											NOTCH4	ENST00000474612.1	3'UTR	chr6:32171300-32171515	3						TRUE		0.221537	0.271605	0.0500673	5.64667
cg01467973	chr9	140339239	-	7776861		TCCRAATCTCATATTAAATAAAATTCAAAACATTACAAACCAAACCAAAC		II									chr9:140335758-140336321	S_Shelf	AAAAGGAAGACTCCGAGTCTCATATTAAGTAAGATTCAAAACATTACAAACCAGGCCAGG[CG]TGGTGGCTCATGCCTGTCATCCCAGCACTTTGGGAGGCCAAGGCACGTGGATCACCTGAA	CGCCTGGCCTGGTTTGTAATGTTTTGAATCTTACTTAATATGAGACTCGG																			chr9:140338782-140339375	6	chr9:140338862-140344170	6				0.6253	0.558056	-0.0672437	-7.09074
cg01468452	chr17	43024214	-	1609937		ATAAATATTCTTTCACTTATTCCTTCATTCAATCAAACATTTAACCAAAC		II			rs139296776	0.0101					chr17:43024658-43025344	N_Shore	TCTTCTGTCATATAAATGTTCTTTCACTTGTTCCTTCATTCAATCAAACATTTGGCCAGG[CG]CAGTGGCTCACATCTGTAATCCCAGCACTTTGGGAGGCCGAAGCGGCGGATCGCCTGAGT	CGCCTGGCCAAATGTTTGATTGAATGAAGGAACAAGTGAAAGAACATTTA	KIF18B;KIF18B	NM_001265577;NM_001264573	5'UTR;5'UTR								KIF18B	ENST00000339151.4	5'UTR	KIF18B	ENST00000339151.4	5'UTR	chr17:43023960-43024330	3								0.423839	0.36719	-0.0566497	-6.1664
cg01477255	chr2	177005665	+	39614246		ATTAAACCCAACTTACCCCACACAAAATTCAAATTACTACTCCTACAAAC		II									chr2:177005364-177005666	Island	GGTTGGCGGGCCACCTCGCTTTCTCCGCGCTCCCGGAGGGGGCGCGATTTCCTCGTGCTG[CG]CTTGTAGGAGCAGCAACTTGAATCCTGTGTGGGGCAAGCTGGGCCCAATCCGCGGATCCC	TTGGGCCCAGCTTGCCCCACACAGGATTCAAGTTGCTGCTCCTACAAGCG									2:177004978-177005733	Unclassified				HOXD3	ENST00000432796.2	5'UTR	chr2:177004885-177005995	3						TRUE		0.274023	0.232979	-0.0410439	-6.88684
cg01478665	chr18	56267787	+	37609226		CATTCTCATTTATTTCTCATATCCAAACAAACAAACAAACCCTAAAAACC		II										OpenSea	CAAGCACTTACAAAGAGCTCTCAAACCAGAGTATCTTGAGGAAGGTAACACTGTACCCCA[CG]GCTCCTAGGGTCTGTCTGTCTGCCTGGACATGAGAAATAAATGAGAATGCCGACACATTA	CGGCTCCTAGGGTCTGTCTGTCTGCCTGGACATGAGAAATAAATGAGAAT	ALPK2	NM_052947	Body								SNORD28	ENST00000516475.1	TSS200	SNORD28	ENST00000516475.1	TSS200	chr18:56267500-56267815	3								0.554992	0.616515	0.061523	5.09136
cg01479210	chr10	91109674	-	85794974		AAAATAAATTATCTACCCTACTTCTATCTACCTAAAAACAAAATATAAAC		II			rs6586189	0.061131						OpenSea	AAAGCAGACGCAGGATGAGTTGTCTGCCCTACTTCTGTCTGCCTGAAAGCAGAATATAAA[CG]TCTCTTGTGATGGTATCCCCAACCCCTACTTCCATTCAAGAAACGGGATAACAACCTTAT	GGATGAGTTGTCTGCCCTACTTCTGTCTGCCTGAAAGCAGAATATAAACG																	chr10:91109540-91109850	3								0.614926	0.691792	0.0768661	8.26043
cg01487694	chr8	100974617	+	12695116		ACAACATTCTTATAAATATTTACATCCTACTACTAATAAATTCAAAATAC		II										OpenSea	TGTACATGAATGAGTGTATTACGAGGACATGTGTGGGACCAACCAACATTCAGACTATGA[CG]TACCTTGAACCTATCAGCAGCAGGATGTAAACATTCACAAGAATGCTGTCACTCTGGAAA	CAGCATTCTTGTGAATGTTTACATCCTGCTGCTGATAGGTTCAAGGTACG	RGS22	NM_015668	3'UTR								RGS22;RGS22;RGS22;RGS22;RGS22	ENST00000360863.6;ENST00000360863.6;ENST00000427793.2;ENST00000523287.1;ENST00000523437.1	ExonBnd;3'UTR;3'UTR;3'UTR;3'UTR	RGS22;RGS22;RGS22;RGS22;RGS22;RGS22	ENST00000360863.6;ENST00000360863.6;ENST00000427793.2;ENST00000523287.1;ENST00000517769.1;ENST00000523437.1	ExonBnd;3'UTR;3'UTR;3'UTR;3'UTR;3'UTR								TRUE		0.537271	0.622512	0.0852416	5.82069
cg01491171	chr9	125216341	-	4713538		ATTACTTAAACAAATCATCAAAAAACTCTAAAATCTTCTCTCCAAATCTC		II			rs77378818	0.012163						OpenSea	CCCAACCTACTGTTGCTTAGGCAGGTCATCAAAGAACTCTGAGGTCTTCTCTCCAAATCT[CG]TACATAAGGTCTCAGGTAATTGTTGCCATGTGGCTTCGGTCCAATCCTCCTTATCAAGGG	CGAGATTTGGAGAGAAGACCTCAGAGTTCTTTGATGACCTGCCTAAGCAA									9:125215496-125216955	Unclassified											chr9:125215329-125217335	6				0.53263	0.431947	-0.100683	-6.98635
cg01493767	chr22	46858721	-	12794907		ATATATTTCTATACCRCTCTCRAAATAACTCTTTATTTTTAAAAACCACC		II			rs5768788	0.001368					chr22:46859615-46860229	N_Shore	ATGCAGAGAATGTGTGTTTCTGTACCGCTCTCGGGGTGGCTCTTTATTTTTAAAAACCAC[CG]TTGGCTACATTTGGAGTAATTCATCTTGGTGATGAGTCAGGAGGTATCAAGGAAAGAGCA	CGGTGGTTTTTAAAAATAAAGAGCCACCCCGAGAGCGGTACAGAAACACA	CELSR1	NM_014246	Body											CELSR1	ENST00000454637.1	3'UTR	chr22:46858680-46859135	3								0.175322	0.27779	0.102468	10.2066
cg01499479	chr13	111051329	+	32639875		ATTCTCCCAATTTTCCTACCAATAAAAAAAACTTCTTACAACTAAAAACC		II										OpenSea	TGTATCTTTTTTGGCTCACTTAGACCATTTTATCAAAGGAGATCAACCACAAATTCCTGC[CG]GTTTTTAGTTGTAAGAAGCTTTTTTTATTGGCAGGAAAACTGGGAGAATGTGTAAGTTGT	TTCTCCCAGTTTTCCTGCCAATAAAAAAAGCTTCTTACAACTAAAAACCG	COL4A2	NM_001846	Body														chr13:111051260-111051435	3								0.208565	0.249099	0.0405343	6.30278
cg01520454	chr1	2304375	+	82761192		AACACCTCAAAATACTAACTCAAATACAAAAAATACAAAACCTAAATCCC		II									chr1:2304159-2304376	Island	CGGTGTGGGGCTGTTGGGTTTTCCTGCCCGTGGAATGTTCCCGCACGTCTTCCCGCTGGT[CG]GGATTTAGGCCCTGCATTCCCTGCATCTGAGTCAGCACCCTGAGGTGCTGGACCTGGGAC	CGGGATTTAGGCCCTGCATTCCCTGCATCTGAGTCAGCACCCTGAGGTGC	MORN1	NM_024848	Body								MORN1	ENST00000469374.1	3'UTR	MORN1	ENST00000469374.1	3'UTR	chr1:2304260-2304575	3						TRUE		0.614147	0.567493	-0.0466545	-6.83335
cg01530334	chr7	4311475	+	92715147		TCACTCRCACTAAAAACATATATATATTATAACTACAAAACRTATACACC		II			rs67372649	0.334094						OpenSea	CTCAGAGTGGCAGCCGCGTCCCTGCTGTGTGGGCTCAGGCGGGAAATGCTACCTACATCA[CG]GTGCACACGCTCTGCAGCCACAACACACACATGTCCCCAGTGCGAGTGAAAAGATTCACC	CGGTGCACACGCTCTGCAGCCACAACACACACATGTCCCCAGTGCGAGTG																	chr7:4311425-4311575	3								0.73807	0.797293	0.0592234	7.77932
cg01555705	chr16	57418351	-	32603226		AAATTATAAACATAAAATCAAAAATTCCCTTTTTTAACTACTAAAAACTC		II									chr16:57415974-57416338	S_Shelf	TGGGAAAGGGGAAGTTGTAGGCATAAAGTCAGGGGTTCCCTTTTTTGGCTGCTGAAGGCT[CG]AGCATGCCTGGATGGGGCTGCACCGGCTGGCCTGGCCCCTCAGGGTCCCTGGTGGCAGCT	CGAGCCTTCAGCAGCCAAAAAAGGGAACCCCTGACTTTATGCCTACAACT	CX3CL1	NM_002996	3'UTR								CX3CL1;CX3CL1	ENST00000563383.1;ENST00000006053.6	3'UTR;3'UTR	CX3CL1;CX3CL1;CX3CL1	ENST00000565912.1;ENST00000563383.1;ENST00000006053.6	5'UTR;3'UTR;3'UTR	chr16:57418240-57418670	3						TRUE		0.729133	0.68709	-0.0420434	-7.24551
cg01566166	chr2	219921571	+	53634529		ACCAAACTAAACAAAATAAACTCAATAAAATAAATTTTCCCAAATTAACC		II									chr2:219922154-219923130	N_Shore	TGCTGACAAGACTTGAGGGAGGGGTGAGGCCCCAGTGCCTGCCAATTCTGATCAACAATG[CG]GCCAATCTGGGAAAATCCACTTTATTGAGTCCACTTTGTTTAGTCTGGCTCTCCTGGCTG	CGGCCAATCTGGGAAAATCCACTTTATTGAGTCCACTTTGTTTAGTCTGG	IHH	NM_002181	Body														chr2:219921365-219921675	3						TRUE		0.442609	0.486106	0.0434971	15.661
cg01566830	chr14	35809151	-	49666179		AAATCATAACCTAAATTTAAAAACCATCRCCCTACATAACCTAACCAACC		II										OpenSea	CAGCATCGCCTGGGTCATAGCCTGAGTTTGAGAACCATCGCCCTGCATGGCCTGACCAGC[CG]AGGCTAGTGGCAGCTCTGTGCAACGTGTCTACTTCCTCTTCCCTAAACAGCTCCTTCCCC	CGGCTGGTCAGGCCATGCAGGGCGATGGTTCTCAAACTCAGGCTATGACC					chr14:35809142-35809142												chr14:35809025-35809310	3								0.435864	0.478307	0.0424424	5.52444
cg01566965	chr4	174447847	+	61707230		CRTTCCCTCTTTAAAAATATTTCCAACAACCACTTATTTTATACACTTCC		II									chr4:174448333-174448845	N_Shore	TTGAATACTTACAACGTTTACACCTTCAATATTAATTAAATTCCATTTAGTTTTAGAGGA[CG]GAAGTGCACAAAACAAGTGGCTGTTGGAAACATCTTCAAAGAGGGAACGACCACAGATGA	CGGAAGTGCACAAAACAAGTGGCTGTTGGAAACATCTTCAAAGAGGGAAC	HAND2	NM_021973	3'UTR			RDMR					RP11-471J12.1;HAND2;HAND2;HAND2	ENST00000512099.1;ENST00000359562.4;ENST00000393686.1;ENST00000535864.1	TSS1500;3'UTR;3'UTR;3'UTR	HAND2;RP11-471J12.1;HAND2;HAND2;HAND2	ENST00000503024.1;ENST00000512099.1;ENST00000359562.4;ENST00000393686.1;ENST00000535864.1	3'UTR;TSS1500;3'UTR;3'UTR;3'UTR			chr4:174447703-174453220	6	chr4:174435720-174456490	6		TRUE		0.321001	0.376762	0.0557611	5.9215
cg01572505	chr5	136528088	+	24741521		TAACAATAACTAAAATTTAATATATAACTAACAAATAACACRACTCTACC		II										OpenSea	AGAGCCTCACACACATGAAAGCCTGGCAAATACCCAGCTCCCAAGACCTGAAGTTCAACA[CG]GCAGAGTCGTGTTATTTGTTAGTCACACACCAAATCCCAGCCACTGCTAGGTGGGAATAA	CGGCAGAGTCGTGTTATTTGTTAGTCACACACCAAATCCCAGCCACTGCT	SPOCK1	NM_004598	Body											SPOCK1;SPOCK1;SPOCK1	ENST00000510405.1;ENST00000510689.1;ENST00000503916.1	5'UTR;5'UTR;3'UTR	chr5:136527960-136528475	3								0.394997	0.43697	0.0419731	6.13616
cg01574571	chr19	18197710	+	37771930		TTTTTTCTTTTTTTTCAATCTTTTCTCCTTACTCAACTTCAATATATTCC		II			rs393548	0.196137						OpenSea	CCCACAGCCCCAGGGGAGCCTCTCTGCCACCTGCGAGGTTCAGCCACCCCGTCCCCACTC[CG]GAACACATTGAAGCTGAGCAAGGAGAAAAGACTGAAAAAAAAGAAAAAAGAAAAAAAGTA	TTTTTCTTTTTTTTCAGTCTTTTCTCCTTGCTCAGCTTCAATGTGTTCCG	IL12RB1;IL12RB1	NM_005535;NM_153701	TSS200;TSS200	low-CpG:18058706-18058832					19:18197607-18198062	Promoter_Associated	IL12RB1	ENST00000430026.2	TSS200	IL12RB1	ENST00000430026.2	TSS200	chr19:18197460-18197955	3						TRUE		0.597156	0.629993	0.0328368	5.92327
cg01581757	chr20	2383390	+	31631979		ATACAAAACACCATAAACTCTAATAATTCCAACCTTATTTTTAATTCCCC		II									chr20:2384234-2384436	N_Shore	TTTCTGCAAGACCTTGAGCAGGTGATGTCATGTTTCCTACTCATATTCTCATCTTTAACA[CG]GGGAATTAAAAATAAGGCTGGAATTACCAGAGTCTATGGTGCTCTGCATAATCAGAACCC	CGGGGAATTAAAAATAAGGCTGGAATTACCAGAGTCTATGGTGCTCTGCA	TGM6	NM_198994	Body														chr20:2383245-2383595	3						TRUE		0.456363	0.380657	-0.0757054	-6.80709
cg01588961	chr21	35519676	+	47611930		TATATTTATTATAAACTATATTTTAAACAACTAAACAATCCAACCCCCAC		II										OpenSea	GCTGCTCTGGGCAGGATACAAAGATCAGAGGGGCAGTGTTCTGGCCTCAGGGCTCTCACA[CG]TGGGGGTTGGACTGTTCAGCTGTCTAAAACACAGCCCATAATAAATATAATAACAAATGT	CGTGGGGGTTGGACTGTTCAGCTGTCTAAAACACAGCCCATAATAAATAT														AP000318.2	ENST00000362077.4	5'UTR	chr21:35519625-35519875	3								0.424025	0.475476	0.0514511	5.40734
cg01591152	chr11	119994800	+	26703249		AACAAAAATAAACACTACTAATTCAATAACCCACACCTATACCTAAAACC		II										OpenSea	GCAGACACACTCCCAGCAGCCACACGAAAAAACAACACAGAGGCAGAGGAGCCGCCCCCA[CG]GCCCCAGGCACAGGTGTGGGCTACTGAATCAGCAGTGCCCATCCCTGCTCCTGCTTGCCA	CGGCCCCAGGCACAGGTGTGGGCTACTGAATCAGCAGTGCCCATCCCTGC	TRIM29	NM_012101	Body								TRIM29;TRIM29;TRIM29	ENST00000528870.1;ENST00000524816.1;ENST00000528870.1	5'UTR;TSS1500;1stExon	TRIM29;TRIM29;TRIM29;TRIM29;TRIM29;TRIM29;TRIM29;TRIM29	ENST00000528870.1;ENST00000533302.1;ENST00000531555.1;ENST00000524816.1;ENST00000525327.1;ENST00000528870.1;ENST00000475051.2;ENST00000530470.1	5'UTR;TSS1500;TSS1500;TSS1500;TSS1500;1stExon;3'UTR;3'UTR	chr11:119994600-119994895	3						TRUE		0.44744	0.377968	-0.0694717	-5.65376
cg01594262	chr19	38806145	-	25655109		AACACAATACAAATTCRCTTCTTAAATAAACRATAAACATAACCCTCTAC		II									chr19:38806485-38806747	N_Shore	AGGGGGCCAACAGCACAATACAGGTTCGCTTCTTAAATGAGCGGTAGGCATGGCCCTCTG[CG]CTCCCGGGGGGCCACGAAGCTGTCCTAAGGGTGTGGGCGACAGCAGGCGGGTACTGGGGA	GCACAATACAGGTTCGCTTCTTAAATGAGCGGTAGGCATGGCCCTCTGCG	YIF1B;YIF1B;YIF1B;YIF1B;YIF1B;YIF1B	NM_001039671;NM_001145462;NM_001039672;NM_001145461;NM_001039673;NM_001145463	Body;5'UTR;Body;Body;Body;Body						19:38805887-38807256	Promoter_Associated							chr19:38805905-38806895	3					TRUE	TRUE		0.365708	0.289901	-0.0758064	-9.31334
cg01597373	chr16	760760	+	88649988	97779399	CAACCCACTAAAAACACCACAATACCAAACACAAAATAACAACTATCACA	CAACCCGCTAAAAACACCACAATACCGAACACAAAATAACAACTATCACG	I	A	Red							chr16:764748-765994	N_Shelf	ACTCCCCTCGTCCTTGATGTTGCTCCCCCAGGGCCCCAGCCAGCCAGCTCCTGCCCTGGC[CG]TGACAGCTGCTATTCTGTGCCCGGCACTGTGGTGTCCCCAGCGGGTTGTTCGGCACTCCG	CAACCCGCTGGGGACACCACAGTGCCGGGCACAGAATAGCAGCTGTCACG									16:760522-760917	Unclassified_Cell_type_specific	LA16c-380A1.1;MSLN	ENST00000567096.1;ENST00000446427.2	3'UTR;5'UTR	LA16c-380A1.1;MSLN	ENST00000567096.1;ENST00000446427.2	3'UTR;5'UTR			chr16:757804-762269	6				TRUE		0.686258	0.629086	-0.0571723	-6.47156
cg01599674	chr12	64712710	+	83638874		AAACCAACAAAAAAACAATACACCATCCAAAAACTCAACTCTCTATCCTC		II										OpenSea	GGGGAAGGTAGGGGTCGAAAGGCACCTTGGCCATGAAGGGACAGCTTTTTGAGGCCTGGA[CG]AGGACAGAGAGTTGAGTCCTTGGATGGTGTACTGCTCTCCTGCTGGTCCCTGTCAGGTAG	GACCAGCAGGAGAGCAGTACACCATCCAAGGACTCAACTCTCTGTCCTCG	C12orf56;C12orf56	NM_001170633;NM_001099676	Body;Body								RPS11P6	ENST00000535684.1	5'UTR	C12orf56;RPS11P6	ENST00000541613.1;ENST00000535684.1	TSS1500;5'UTR	chr12:64712425-64712755	3								0.463402	0.516895	0.0534927	7.0906
cg01610639	chr5	33317631	-	37673988		TATAATTCATCAAATCTACTCCAAAATACATTCCCTTAAAAAATTCTTAC		II										OpenSea	TTTGCATATTCTATGATTCATCAAGTCTACTCCAGGGTACATTCCCTTGAGAAATTCTTA[CG]TATTTGCATCAAGATACATACACAAGAACGGTCCTAAAACTCTTGTCCCTAGCTATCCCA	CGTAAGAATTTCTCAAGGGAATGTACCCTGGAGTAGACTTGATGAATCAT																	chr5:33317420-33317690	3								0.708191	0.482397	-0.225794	-16.5535
cg01611622	chr19	36020306	-	95636137		CAACCCTTAAACAAAAACAAAAAACTAATTACCACRAACTAAAACAAAAC		II									chr19:36024182-36024803	N_Shelf	CTCCTGCCTCCCAGCCCTTGGGCAAGGGCAGGGGGCTGATTGCCACGAGCTGGAACAGGA[CG]CAGTGTCTCCTGAAAAGCCGGTTGAGGCAGCCACGGGGAGGGGCCGAAGACCCAGGGCAG	AGCCCTTGGGCAAGGGCAGGGGGCTGATTGCCACGAGCTGGAACAGGACG	SBSN;SBSN;SBSN	NM_198538;NM_001166034;NM_001166035	TSS1500;TSS1500;TSS1500						19:36020161-36020326	Unclassified_Cell_type_specific	SBSN;SBSN	ENST00000452271.2;ENST00000518157.1	TSS1500;TSS1500	SBSN;SBSN	ENST00000452271.2;ENST00000518157.1	TSS1500;TSS1500	chr19:36020220-36020655	3						TRUE		0.617606	0.681409	0.0638035	5.95423
cg01617750	chr3	32279261	-	70611962		TAAAATCCAAAAACTAAAACCACTCRCTCTAAATCATACAACCRATAAAC		II									chr3:32279423-32280742	N_Shore	GATGGCATTACTGAGGTCCAAAAACTAGAGCCACTCGCTCTGGGTCATACAGCCGATAAA[CG]CACGCAGCCGAGCTCAGTTCTTCCCTGACCCTGTTACAAACTGCCTCACTAAATGAGGAC	GAGGTCCAAAAACTAGAGCCACTCGCTCTGGGTCATACAGCCGATAAACG	CMTM8	NM_178868	TSS1500								RP11-384L8.1;CMTM8	ENST00000565519.1;ENST00000458535.2	1stExon;TSS1500	RP11-384L8.1;CMTM8	ENST00000565519.1;ENST00000458535.2	1stExon;TSS1500	chr3:32279145-32279355	3					TRUE	TRUE		0.352571	0.419285	0.0667137	15.2979
cg01618806	chr2	3814539	+	25610835		AAAAAACATATAACTAACAAAAAACTATAACCRTCACTACCCAACATTCC		II			rs112087223	0.015096						OpenSea	TTTTGACTGTTTGATGGTGCCAAAGCTTCACGCGTTCAGTGGAAAGCCGTAGGATACTCT[CG]GAATGCTGGGCAGTGACGGCCACAGCTCCCTGTCAGCCACATGCCCTCTGCAGTGGACGG	CGGAATGCTGGGCAGTGACGGCCACAGCTCCCTGTCAGCCACATGCCCTC								2:3792401-3792526			DCDC2C	ENST00000537457.1	5'UTR	DCDC2C	ENST00000537457.1	5'UTR								TRUE		0.762756	0.702209	-0.0605471	-6.91749
cg01624707	chr5	157966020	-	57669182		AACATCCTATAAATTTTTCCCACATAAAATACAAACRTAACATCCTTTTC		II										OpenSea	AAGAAATGAAAAGCATCCTATGGGTTTTTCCCACATAGGGTGCAAGCGTAGCATCCTTTT[CG]GTTCTCTTTTTTCAGCACCTCAAGATAGAACCAGGGCGAGGAGGAAGACCCCATTCTTCA	GCATCCTATGGGTTTTTCCCACATAGGGTGCAAGCGTAGCATCCTTTTCG																	chr5:157965480-157966195	3								0.66081	0.742081	0.0812714	15.2141
cg01627304	chr2	220290871	+	89798120		RCAAAAATAACCRAAACATACCCTATAACCAAACAAAAATAAACTATATC		II										OpenSea	AGTCCTCCCCTCACAGCCTCTGACCCCTCCTCACTGGCCATCCCTCGTGGTCCCCAACAG[CG]ACATAGCCCATCCCTGCCTGGTCACAGGGCATGCCCCGGCCACCTCTGCGGACCCCAGCT	CAGAGGTGGCCGGGGCATGCCCTGTGACCAGGCAGGGATGGGCTATGTCG	DES	NM_001927	3'UTR								AC053503.6;DES;AC053503.6	ENST00000431827.1;ENST00000373960.3;ENST00000431827.1	3'UTR;3'UTR;1stExon	AC053503.6;DES;DES;AC053503.6	ENST00000431827.1;ENST00000483395.1;ENST00000373960.3;ENST00000431827.1	3'UTR;5'UTR;3'UTR;1stExon			chr2:220289950-220291782	6				TRUE		0.731556	0.766971	0.0354153	6.98431
cg01630588	chr16	65970442	-	13737203		AAAATACATCTCTTATTTTCTAATTTCTCTCTAAATCCCTAAAAATATAC		II										OpenSea	GCTGGAAGGAGAAAGTGCATCTCTTATTTTCTGATTTCTCTCTGGATCCCTGGAGATGTA[CG]AGAGCATTAAGCCATCATCATTCACCCATGATACATTTACCTATGGTCTTGATCGGCTCT	AAGTGCATCTCTTATTTTCTGATTTCTCTCTGGATCCCTGGAGATGTACG							TRUE																	TRUE		0.804503	0.750165	-0.0543381	-5.69144
cg01630660	chr2	217854369	+	87642963		TAAATCCATTTTTTTCTCTTTCTACAACTCTATTTATTCTCCACACACTC		II										OpenSea	GTAATTCCATGACTCTTTTGTTAGTTCTTGTGTGCAATGCTCATATGATGGAGGGTAGAG[CG]AGTGTGTGGAGAATAAATAGAGCTGTAGAAAGAGAAAAAAATGGACTCATCCACTCAAGG	GAGTCCATTTTTTTCTCTTTCTACAGCTCTATTTATTCTCCACACACTCG											AC007563.5	ENST00000447289.1	5'UTR	AC007563.5	ENST00000447289.1	5'UTR	chr2:217854140-217854375	3								0.811717	0.758446	-0.0532713	-6.19317
cg01634138	chr11	4139206	+	5755925		AACRTACTATTTTCACATTTTCTCATACATATTCATAAACATACATCACC		II										OpenSea	ATTGGAGAGATTATTTTCATAAATGTTTGTTTTTCTTGGCTTACTAACAACCTGAAAAGA[CG]GTGATGTATGTTTATGAATATGCATGAGAAAATGTGAAAATAGCACGTTTGCAGTCTGGT	CGGTGATGTATGTTTATGAATATGCATGAGAAAATGTGAAAATAGCACGT	RRM1	NM_001033	Body								RRM1;RRM1;RRM1	ENST00000534285.1;ENST00000537197.1;ENST00000528470.1	5'UTR;5'UTR;TSS1500	RRM1;RRM1;RRM1;RRM1;RRM1;RRM1;RRM1	ENST00000534285.1;ENST00000533495.1;ENST00000537197.1;ENST00000526304.1;ENST00000528470.1;ENST00000532170.1;ENST00000533349.1	5'UTR;5'UTR;5'UTR;TSS1500;TSS1500;3'UTR;3'UTR										0.294308	0.18707	-0.107238	-9.14821
cg01638101	chr2	74612812	-	99739846		ATCATCTAATCATAATAAAAATCAATCTCCTCAAACCACCATACAAAAAC		II										OpenSea	AAACCCACGTCATCATCTGATCATAATGGAAATCAATCTCCTCAAACCACCATGCAAAGG[CG]TATCCATGGCAACCTCAAAAGGAAGGACACAGAGATGATGCTTCAGTGGCTGCAGCAGGA	CGCCTTTGCATGGTGGTTTGAGGAGATTGATTTCCATTATGATCAGATGA	LOC100189589	NR_024463	TSS200								DCTN1;DCTN1;AC005041.9	ENST00000409868.1;ENST00000409240.1;ENST00000437991.1	5'UTR;5'UTR;TSS200	DCTN1;DCTN1;DCTN1;DCTN1;DCTN1;DCTN1;DCTN1;AC005041.9;AC005041.9;AC005041.9;AC005041.9;AC005041.9;AC005041.9;AC005041.9;AC005041.9;AC005041.9;AC005041.9;AC005041.9	ENST00000449655.1;ENST00000421392.1;ENST00000437375.1;ENST00000409868.1;ENST00000434055.1;ENST00000440727.1;ENST00000409240.1;ENST00000416630.1;ENST00000416630.1;ENST00000418990.1;ENST00000418990.1;ENST00000426715.1;ENST00000426715.1;ENST00000427343.1;ENST00000427343.1;ENST00000437991.1;ENST00000412957.1;ENST00000412957.1	TSS1500;5'UTR;5'UTR;5'UTR;5'UTR;5'UTR;5'UTR;1stExon;5'UTR;1stExon;5'UTR;1stExon;5'UTR;1stExon;5'UTR;TSS200;1stExon;5'UTR	chr2:74612480-74612850	3						TRUE		0.680986	0.723977	0.0429913	5.60631
cg01642987	chr1	7676854	+	28665277		ATATATCTCTCTATTTTATTACTTTATTTACCAATTCCTCCAACTTCTAC		II										OpenSea	GAGAGACGGGGCCCCCCCACCAGAGTGACAACTGCAGTGGAAATGAAGAGGAGGGGTGAG[CG]CAGAAGCTGGAGGAACTGGCAAATAAAGTAATAAAACAGAGAGATATACCCTATGACAGC	TATATCTCTCTGTTTTATTACTTTATTTGCCAGTTCCTCCAGCTTCTGCG	CAMTA1	NM_015215	Body																chr1:7676215-7676916	6	chr1:7676102-7677629	6				0.664738	0.596279	-0.0684595	-5.54556
cg01654820	chr16	10675123	-	1685359	98726939	TAATACAAAATACCCAACAACCAATCTTCAAACTCTTCCAAAACCCCCCA	TAATACGAAATACCCAACAACCAATCTTCAAACTCTTCCAAAACCCCCCG	I	T	Red	rs13330972	0.053522					chr16:10673880-10674735	S_Shore	GAGTCCTGGCCTTGGTGCGAGATGCCCAGCAACCAGTCTTCAGACTCTTCCAGGACCCCC[CG]TTCACTCCCCCCACCCGACCAGTACACACACACACACACACACACACACACACACACTCA	CGGGGGGTCCTGGAAGAGTCTGAAGACTGGTTGCTGGGCATCTCGCACCA	EMP2	NM_001424	TSS1500								EMP2	ENST00000359543.3	TSS1500	EMP2;EMP2	ENST00000342147.4;ENST00000359543.3	TSS1500;TSS1500					chr16:10670178-10676152	6		TRUE		0.768919	0.722411	-0.0465081	-5.2899
cg01661457	chr1	64982750	+	11717123		CTAACATTCAATACCTACTATATCTCACACATATAACAAATACTTTCCCC		II										OpenSea	TTGTCATGTAAATTGGGGATGCTGTTAGTACCTATTTCATGGGCTTGTGATGACATGAAG[CG]GGGAAAGCACTTGTTATATGTGTGAGACATAGTAGGTACTGAATGCTAGCTGCTGTTATT	CGGGGAAAGCACTTGTTATATGTGTGAGACATAGTAGGTACTGAATGCTA	CACHD1;CACHD1	NM_020925;NM_001293274	Body;5'UTR				TRUE				CACHD1	ENST00000495994.1	5'UTR	CACHD1	ENST00000495994.1	5'UTR	chr1:64982560-64982830	3								0.785957	0.738043	-0.0479139	-10.1404
cg01669085	chr13	26051676	+	36680598		CCCCACAATATTAACATCTTACATCACCATAACACAATTATCAAAACTAC		II										OpenSea	AAAACTGGTGAATCTTGAATAAAGTCTGTAATTGGATTAGCATTGTGCCAGTGTTACTTT[CG]TAGTTTTGACAATTGTGCTATGGTGATGTAAGATGCTAACATTGTGGGGAAACTGGACGA	CGTAGTTTTGACAATTGTGCTATGGTGATGTAAGATGCTAACATTGTGGG	ATP8A2	NM_016529	Body				TRUE							ATP8A2	ENST00000281620.6	5'UTR								TRUE		0.429133	0.477526	0.0483929	9.44604
cg01677990	chr22	47059865	+	98725593		CAAAACAAACCACAATAATCAACACTATAAATAAAAAACCRCTTAACCAC		II									chr22:47058870-47059114	S_Shore	GGTGGGGCCCATGGCGGTGGGGACTCTGGGATTCTGAGCTGAACCGACTCTCCAGGGAGA[CG]TGGTTAAGCGGCCTCCTACCCACAGTGCTGACCACTGTGGTCTGCTCTGTCCCCAGAGCG	CGTGGTTAAGCGGCCTCCTACCCACAGTGCTGACCACTGTGGTCTGCTCT	GRAMD4	NM_015124	Body					22:45438224-45438540											chr22:47044955-47065443	6						0.773322	0.721881	-0.0514402	-8.40446
cg01680062	chr21	36185960	-	76694487		TAAATAAACTACAAATATAAACTACCAACAAAACTACTCCTAAACTAACC		II										OpenSea	ATGTTGAGCCCTGGGTGAGCTGCAGGTGTGAACTACCAACAAGACTGCTCCTGAGCTGAC[CG]TCGGCTTTGCCATCTGGGAGGGTACAGGCTAGCACTTGCCTCTCCTGGGCTTCCTGGGCA	CGGTCAGCTCAGGAGCAGTCTTGTTGGTAGTTCACACCTGCAGCTCACCC	RUNX1;RUNX1	NM_001001890;NM_001754	Body;Body		chr21:36185927-36185927									RUNX1	ENST00000482318.1	3'UTR	chr21:36185825-36186235	3								0.589093	0.521987	-0.0671058	-6.07554
cg01701634	chr19	51876119	+	27649112		CCATAAATAAAAATTATAAAATCTATAACAAAAACAAATACTAAACCACC		II										OpenSea	TCCCCGCTTAGTGTGTGATGGGGGAGGGCACTGAGGGTGTCAGATCATCAGTGGTTTGGG[CG]GTGGTTTAGTACTTGCCTCTGTCACAGATTCTACAACTCCCACCCATGGAACCTTCAACA	CATGGGTGGGAGTTGTAGAATCTGTGACAGAGGCAAGTACTAAACCACCG	NKG7	NM_005601	TSS200						19:51875495-51876465	Unclassified_Cell_type_specific	NKG7	ENST00000221978.4	TSS200	NKG7	ENST00000221978.4	TSS200	chr19:51875960-51876355	3						TRUE		0.403821	0.44086	0.0370386	5.90295
cg01707224	chr11	22359064	-	73756884		ATTAAAATCTTTCTTCCCTACAATACTAACATCAACRTACTAAACAAAAC		II									chr11:22362862-22363377	N_Shelf	AAGTTAAATATGTTGAAATCTTTCTTCCCTGCAATACTGGCATCAGCGTGCTGGACAAAA[CG]TAGCAAACTAGAAGTAACTTGTGAATTTTTAATAAAGTTGTCTTCCCTAGCAGAGCTAAA	TTGAAATCTTTCTTCCCTGCAATACTGGCATCAGCGTGCTGGACAAAACG	SLC17A6	NM_020346	TSS1500								SLC17A6;CTD-2140G10.2;CTD-2140G10.2;CTD-2140G10.2	ENST00000263160.3;ENST00000528009.1;ENST00000530569.1;ENST00000531304.1	TSS1500;3'UTR;3'UTR;3'UTR	SLC17A6;CTD-2140G10.2;CTD-2140G10.2;CTD-2140G10.2	ENST00000263160.3;ENST00000528009.1;ENST00000530569.1;ENST00000531304.1	TSS1500;3'UTR;3'UTR;3'UTR					chr11:22358717-22360504	6				0.722365	0.640487	-0.081878	-6.53754
cg01713272	chr18	12911711	-	15634205		AATCRACTAAAACAATTCTTAACAACCTCTTCTAAAAAACRTCTAAAATC		II									chr18:12911024-12912704	Island	ACAGACACGCAGGTCGACTGGAACAGTTCTTGGCAGCCTCTTCTGGAGGGCGTCTGAGGT[CG]TCAGCAGCGGCCTACGACTTCAAGGCAGGCTTCTGACCCCTGGGGATCACGCCCATCGGA	CGACCTCAGACGCCCTCCAGAAGAGGCTGCCAAGAACTGTTCCAGTCGAC								18:12901025-12902704	18:12910761-12912065	Unclassified_Cell_type_specific							chr18:12911700-12911895	3						TRUE		0.348466	0.420374	0.0719073	7.29205
cg01720010	chr10	71517363	-	10669528		TCAACTACCCTCTAAAACAACATAAATACTTTCAATTCATTCAACACAAC		II			rs2011280	0.244749						OpenSea	AGGGCCCAGGCTCAGCTGCCCTCTGGGGCAGCATAGGTGCTTTCAATTCATTCAACACAG[CG]TCTGAGCCTCCTGGAGTTTCCCACAGGGAGTGAAGGTCTGGCTGAGCCAGGCTGCCCAGC	CGCTGTGTTGAATGAATTGAAAGCACCTATGCTGCCCCAGAGGGCAGCTG																	chr10:71517285-71517635	3								0.547696	0.510958	-0.0367373	-7.34956
cg01721245	chr15	48484369	+	2796976		CTAAACCATCATCATCATTCTACRTTATTTATTTCCAAATCTCTTTCTAC		II			rs8039427	0.219735						OpenSea	ATTGCTGATGCTTCTCCCATAATGTTTTGTAGGAAGTTTCCATGCTTCTTCGGTTTAGTG[CG]TAGAAAGAGACCTGGAAACAAACAACGCAGAATGATGATGATGGTCTAGGTTTCTTTAAT	TAGACCATCATCATCATTCTGCGTTGTTTGTTTCCAGGTCTCTTTCTACG	CTXN2	NM_001145668	5'UTR								RP11-605F22.2;RP11-605F22.2;CTXN2;RP11-605F22.2;CTXN2;SLC12A1	ENST00000561094.1;ENST00000560339.1;ENST00000417307.2;ENST00000560623.1;ENST00000541248.1;ENST00000428362.2	TSS1500;TSS1500;5'UTR;TSS1500;TSS200;5'UTR	RP11-605F22.2;RP11-605F22.2;CTXN2;RP11-605F22.2;CTXN2;SLC12A1	ENST00000561094.1;ENST00000560339.1;ENST00000417307.2;ENST00000560623.1;ENST00000541248.1;ENST00000428362.2	TSS1500;TSS1500;5'UTR;TSS1500;TSS200;5'UTR					chr15:48482302-48484510	6				0.580705	0.510498	-0.0702068	-7.28663
cg01722493	chr6	166570199	-	41644966		AAATACTTCAATCAATCTCCTAATTTAAAAATATTACCAAATAAATAATC		II			rs6917533	0.429264					chr6:166571845-166572046	N_Shore	GTATTCTCCCAAAATACTTCAATCAATCTCCTGATTTGGGGGTATTGCCAAATGAGTAGT[CG]TAAAACCAAGAAAAACTTTTAAATGATAATTTACGATAAGCATGTCCTGCTTGGAAAGCA	CGACTACTCATTTGGCAATACCCCCAAATCAGGAGATTGATTGAAGTATT																								TRUE		0.594596	0.669295	0.074699	5.21688
cg01728482	chr2	85389840	+	75706850		ACTCAATCTCATTCCAAAAACAAACTAACAACTACTACACAAAACRAAAC		II					rs56309234	0.018663	rs56309234	0.018663		OpenSea	TGCCTTGGGGGTGTTTGAGCCTCTGCCGCAGGGACACTGATAAGGACATGAGTTGTGGTA[CG]CCCCGTTTTGTGTAGCAGCTGTCAGTTTGTTTCTGGAATGAGACTGAGCTTCTAGAAGTC	CGCCCCGTTTTGTGTAGCAGCTGTCAGTTTGTTTCTGGAATGAGACTGAG	TCF7L1	NM_031283	Body				TRUE				TCF7L1	ENST00000494519.1	5'UTR	TCF7L1	ENST00000494519.1	5'UTR								TRUE		0.649059	0.682736	0.0336773	6.37584
cg01728712	chr1	17304434	+	43610262		CCAAACACAAAAACTCCRTAAACACAAAACACAAAACCTCTCTAAAAACC		II									chr1:17306551-17307363	N_Shelf	AATGGATCTAGAACTCAAGCATCCGGACTCCCTGCCTTGGGTGCCCCTGCACCTGCACAT[CG]GCTCCCAGAGAGGCCTTGTGCCTTGTGCCCACGGAGTCCTTGTGCCTGGGACGTGCCCTC	CGGCTCCCAGAGAGGCCTTGTGCCTTGTGCCCACGGAGTCCTTGTGCCTG	MFAP2;MFAP2;MFAP2;MFAP2	NM_017459;NM_001135248;NM_002403;NM_001135247	Body;Body;Body;Body						1:17304346-17304587	Unclassified_Cell_type_specific	RP1-37C10.3;MFAP2	ENST00000446261.1;ENST00000490075.1	TSS1500;3'UTR	MFAP2;MFAP2;MFAP2;RP1-37C10.3;MFAP2	ENST00000476788.1;ENST00000478684.1;ENST00000492598.1;ENST00000446261.1;ENST00000490075.1	3'UTR;3'UTR;3'UTR;TSS1500;3'UTR	chr1:17304365-17304915	3						TRUE		0.711426	0.74582	0.0343937	7.35441
cg01728951	chr17	46228066	+	16619293		CTCTACTTTATAAATATTCACATACAAACATACTACTCTTTTTCATAAAC		II										OpenSea	ATGGGACAGCCAATGTGAACAAGGAGATAGATGGTGGGTGCGTATAAGATAGATGCTATG[CG]CTTATGAAAAAGAGCAGTATGTCTGCATGTGAACATCCACAAAGTAGAGCGAGCAAGCGT	TCTACTTTGTGGATGTTCACATGCAGACATACTGCTCTTTTTCATAAGCG	SKAP1;SKAP1	NM_003726;NM_001075099	Body;Body				TRUE																	TRUE		0.78904	0.832835	0.0437954	8.78736
cg01729180	chr15	40268744	-	86694363		CAAAAACRAAATAACACTACTATCACRACTACACCATAAAAACATTATAC		II									chr15:40268581-40269061	Island	TTCCGCAGGATCAAGGGCGAAGTGACACTGCTGTCACGGCTGCACCATGAGAACATTGTG[CG]CTACTACAACGCCTGGATCGAGCGGCACGAGCGGCCGGCGGGACCGGGGACGCCGCCCCC	CGCACAATGTTCTCATGGTGCAGCCGTGACAGCAGTGTCACTTCGCCCTT	EIF2AK4	NM_001013703	Body				TRUE	15:38055924-38056353						EIF2AK4	ENST00000557801.1	TSS1500	chr15:40268445-40269135	3								0.204306	0.239152	0.0348468	5.92111
cg01734865	chr18	77633950	-	33710236		CATCCTTATCAATAACATACTCATACTAAAACCACTAAAAAATCAAACAC		II									chr18:77631560-77631777	S_Shelf	TGCTGAGGGGACATCCTTGTCAGTGACATGCTCATGCTGAGGCCACTGAAGAGTCAGACA[CG]TTTCGGGCCACTTCGGGCTTTGACGGGGTCATCCCGAGGACAGCTGCCTGCCCCAGAACC	CGTGTCTGACTCTTCAGTGGCCTCAGCATGAGCATGTCACTGACAAGGAT	KCNG2	NM_012283	Body					18:75734185-75735184									chr18:77633445-77634255	3								0.539468	0.444793	-0.0946746	-9.12943
cg01742164	chrX	149935904	-	2621137		CAAATCCCCCTTCAACCACACAATCCAAATCTATCAAAAATTAAAAAACC		II										OpenSea	CTGCAGTGCTGCAGGTCCCCCTTCAGCCACACAGTCCAGGTCTGTCAGGGATTAAAGGGC[CG]AGCAGGAAAAGGGGTGGTAAGGAGCTCAAGGGCACGCACTGGGAATGGCCTCACAAGGCA	CGGCCCTTTAATCCCTGACAGACCTGGACTGTGTGGCTGAAGGGGGACCT	CD99L2;CD99L2;CD99L2	NM_031462;NM_134445;NM_134446	3'UTR;3'UTR;3'UTR				TRUE				CD99L2;CD99L2;CD99L2	ENST00000438086.2;ENST00000437787.2;ENST00000346693.4	3'UTR;3'UTR;3'UTR	CD99L2;CD99L2;CD99L2	ENST00000438086.2;ENST00000437787.2;ENST00000346693.4	3'UTR;3'UTR;3'UTR			chrX:149933819-149937914	6	chrX:149933677-149937521	6		TRUE		0.482081	0.523919	0.0418382	5.37606
cg01746055	chr1	109842568	+	12791909		CTCCTTTCCAAATACRACCCTCTTTTTCAAAACACTATTAAATCATATCC		II										OpenSea	TGTGTGATGGGCTTCTCTCCTGTGGCCATCTTGGCAAGCAACCAAAGAGTTGAAGACGGG[CG]GATATGACTTAATAGTGTTTTGAAAAAGAGGGCCGTACTTGGAAAGGAGGGTCAAAACCT	TCCTTTCCAAGTACGGCCCTCTTTTTCAAAACACTATTAAGTCATATCCG	MYBPHL;MYBPHL	NM_001010985;NM_001265613	Body;Body		chr1:109842394-109842394						MYBPHL	ENST00000477962.1	3'UTR	MYBPHL	ENST00000477962.1	3'UTR	chr1:109842365-109842795	3								0.158165	0.209369	0.051204	7.15217
cg01746448	chr9	138143008	-	61604949		AAAAACTAAATTTAAATCTCCCTCATCTACTTAACAACCTAACAAATACC		II									chr9:138139507-138139727	S_Shelf	GGGCTGCCAGAGAGAGCTGGATTTGAATCTCCCTCATCTACTTAGCAGCCTGACAGGTGC[CG]TGGGACTCAGCTGGTCTGATGGTGGGTCACATGACCATCTGGGCGGAGAGCTCCCCGCAA	CGGCACCTGTCAGGCTGCTAAGTAGATGAGGGAGATTCAAATCCAGCTCT											RP11-399H11.2	ENST00000420883.1	3'UTR	RP11-399H11.2	ENST00000420883.1	3'UTR	chr9:138142585-138143195	3								0.507288	0.533927	0.0266393	5.27148
cg01749554	chr8	73801219	+	94693326		AATAATCCAAAACATTTCCTTCAAATAACAAATCCTACAATAAATTTTCC		II			rs140961036	0.0133						OpenSea	CTGCTCTTATGAAATTTGGGATTCACAAATTGCAGTTTGTATAACACTAACTCTGGGACT[CG]GAAAATCTACTGCAGGATCTGTCACCTGAAGGAAATGTTCTGGATTACTCCTGGAAGCTG	CGGAAAATCTACTGCAGGATCTGTCACCTGAAGGAAATGTTCTGGATTAC	KCNB2	NM_004770	Body																		chr8:73801208-73801619	4				0.523271	0.430989	-0.092282	-6.28003
cg01773168	chr6	135814578	-	24810937		TAATTATATAAACATACCTAACTATATCAATTAACTTAAACAACAACTAC		II									chr6:135818501-135819160	N_Shelf	AAAGAAAGGAATGATTATGTAAACATACCTAACTATGTCAGTTAACTTAGGCAACAACTA[CG]TGGCACCCAGTCAAAACAGACATCACTAAATCCATGGAGTAAAAATTCCTATACTTTAGT	GATTATGTAAACATACCTAACTATGTCAGTTAACTTAGGCAACAACTACG	AHI1;AHI1;AHI1;AHI1	NM_001134830;NM_017651;NM_001134832;NM_001134831	5'UTR;5'UTR;5'UTR;5'UTR								AHI1;AHI1;AHI1;AHI1;AHI1;AHI1;AHI1;AHI1	ENST00000534469.1;ENST00000367798.2;ENST00000488690.2;ENST00000367800.4;ENST00000457866.2;ENST00000265602.6;ENST00000531527.1;ENST00000528103.1	5'UTR;5'UTR;5'UTR;5'UTR;5'UTR;5'UTR;3'UTR;TSS1500	AHI1;AHI1;AHI1;AHI1;AHI1;AHI1;AHI1;AHI1;AHI1;AHI1	ENST00000534469.1;ENST00000367798.2;ENST00000488690.2;ENST00000524469.1;ENST00000531788.1;ENST00000367800.4;ENST00000457866.2;ENST00000265602.6;ENST00000531527.1;ENST00000528103.1	5'UTR;5'UTR;5'UTR;5'UTR;5'UTR;5'UTR;5'UTR;5'UTR;3'UTR;TSS1500	chr6:135814440-135814610	3								0.800764	0.629133	-0.171631	-7.81411
cg01776341	chr1	2171879	+	43771834		RAAACCTCCTCATAAAAACCAAACAACATTATAACAACATATAACTTACC		II										OpenSea	AGGCAGGTCTGGCTACGGGCAGGAGTGTGTCTGGGACTCTGAACTGCCAGAAGCACTTGG[CG]GCAAGCCACATGCTGTCACAATGTTGCCTGGCCCCCATGAGGAGGTCCCGTGGGTGGTGG	CGGCAAGCCACATGCTGTCACAATGTTGCCTGGCCCCCATGAGGAGGTCC	SKI	NM_003036	Body		chr1:2171824-2171824		TRUE		1:2171832-2172243	Unclassified_Cell_type_specific				SKI	ENST00000508416.1	5'UTR	chr1:2171685-2172035	3								0.676481	0.710693	0.0342114	5.28814
cg01776418	chr17	47936423	+	82801419		AACTCTATTTACAACTCACCAACAAAAACATCTATTTTTATTACAAAACC		II					rs78495548	0.011729	rs78495548	0.011729		OpenSea	GGTGGGGAGCTGGGGCAGCAGGAGGGAGCCCTAGCACTAATTCCCTCCCCAGACTTCCTT[CG]GTTTTGCAACAAAAACAGATGCCCCTGTTGGTGAGTTGTAAACAGAGTTTTAGGGTTCAG	CGGTTTTGCAACAAAAACAGATGCCCCTGTTGGTGAGTTGTAAACAGAGT																	chr17:47936160-47936675	3								0.512533	0.465182	-0.0473508	-6.16143
cg01778622	chr4	120419485	-	29703262		CAAACAAAAAAACCTCAATACAAAAATACTACATACACTTTACAATACAC		II										OpenSea	AAAATAATCCCCAAGCAAAAAAACCTCAGTGCAAGAATACTGCATACACTTTGCAGTACA[CG]AAATATCACAAACAATGCTTTTATCAATGTGCTAACAGTGGATGTTGTTGATCCTTTCAG	CGTGTACTGCAAAGTGTATGCAGTATTCTTGCACTGAGGTTTTTTTGCTT	PDE5A;PDE5A;PDE5A	NM_033430;NM_033437;NM_001083	3'UTR;3'UTR;3'UTR				TRUE				PDE5A;PDE5A;RP11-33B1.1	ENST00000354960.3;ENST00000394439.1;ENST00000498873.1	3'UTR;3'UTR;5'UTR	PDE5A;PDE5A;RP11-33B1.1;RP11-33B1.1;RP11-33B1.1	ENST00000354960.3;ENST00000394439.1;ENST00000502760.1;ENST00000510844.1;ENST00000498873.1	3'UTR;3'UTR;5'UTR;5'UTR;5'UTR								TRUE		0.674883	0.715256	0.0403732	5.03674
cg01784525	chr16	75035268	+	34745884		TAACAATTCACAAACTACTTCTAAATATTACCCTAAATTAATCACTAATC		II									chr16:75033041-75034207	S_Shore	TGGTTTGGTTTTTTGTCAATTCTGTAAACTTTAATTTGTGAAATAGTGTTGGGGGAGAAA[CG]ATTAGTGACTAATTTAGGGTAACACTTAGAAGTAGCTTGTGAATTGTTAGGATGATATTT	AACAATTCACAAGCTACTTCTAAGTGTTACCCTAAATTAGTCACTAATCG	ZNRF1	NM_032268	Body								ZNRF1	ENST00000568511.1	TSS1500	WDR59;ZNRF1	ENST00000568323.1;ENST00000568511.1	TSS1500;TSS1500	chr16:75035265-75035635	3								0.457993	0.394006	-0.0639868	-7.54728
cg01803844	chr17	8036816	-	40722181		AAACCTAACACAATTTATAACTATATCCATTTATACCRTAACCTAATAAC		II										OpenSea	TGTGTCAGCGTGGGCCTGACACAGTTTGTGGCTGTGTCCATTTATACCGTGGCCTAATGG[CG]TGTGTGTGGACGTCTGAGCCTCCAGCCTCTTCCTGGCTGCCCTTTCAACAGTGGGCCACA	CGCCATTAGGCCACGGTATAAATGGACACAGCCACAAACTGTGTCAGGCC							TRUE												chr17:8036655-8037543	5				TRUE		0.485608	0.522694	0.0370856	6.11746
cg01809838	chr19	46806670	-	80684148		TAATAATTCATCRTTAAACTTTAAAATCTATATTCCAAAATTCACAAAAC		II			rs8100021	0.144075					chr19:46806998-46807617	N_Shore	AGGGCCCCTGTTGGTGGTTCATCGTTAGACTTTGAGATCTATGTTCCAAGATTCACAGGA[CG]GCTCAGTTGAGGGAAAAGGGCAGAGGAGGTGATTCTGGGAAACTGCAGGGCAGGGGGCCT	GGTGGTTCATCGTTAGACTTTGAGATCTATGTTCCAAGATTCACAGGACG	HIF3A;HIF3A;HIF3A;HIF3A;RNU6-66P	NM_022462;NM_152796;NM_152794;NM_152795;NR_046936	5'UTR;5'UTR;TSS200;Body;Body								HIF3A;HIF3A;HIF3A;HIF3A;HIF3A;HIF3A;HIF3A	ENST00000457865.2;ENST00000244303.6;ENST00000339613.2;ENST00000457771.2;ENST00000291300.4;ENST00000420102.2;ENST00000300862.3	5'UTR;5'UTR;5'UTR;5'UTR;5'UTR;TSS1500;TSS200	HIF3A;HIF3A;HIF3A;HIF3A;HIF3A;HIF3A;HIF3A;HIF3A;HIF3A;HIF3A;HIF3A	ENST00000457865.2;ENST00000524533.1;ENST00000244303.6;ENST00000528563.1;ENST00000339613.2;ENST00000533145.1;ENST00000457771.2;ENST00000526506.1;ENST00000291300.4;ENST00000420102.2;ENST00000300862.3	5'UTR;5'UTR;5'UTR;5'UTR;5'UTR;5'UTR;5'UTR;5'UTR;5'UTR;TSS1500;TSS200			chr19:46806363-46807883	6	chr19:46806267-46807696	6				0.368567	0.497631	0.129064	8.01011
cg01811730	chr1	31544059	-	31760114		CCTCACCAAACCTAATATATAAATTCTAAAATCAATTTAACCACAACCAC		II										OpenSea	GGCGTGAACCACCTCACCAGGCCTGGTGTATAGATTCTAAAGTCAGTTTAGCCACAGCCA[CG]TGGAACCAACCTTCAGCTGCCTCCCCATCCAGTCAAATGATGCAATCCCAACAGAACACT	CGTGGCTGTGGCTAAACTGACTTTAGAATCTATACACCAGGCCTGGTGAG																	chr1:31544020-31544275	3								0.520631	0.566918	0.0462861	5.46668
cg01815626	chr12	52890212	+	9721537		AAATAAAATAACCTACCTATAAACATAACCCTCTCCTAAAATAAATAATC		II										OpenSea	CCCTGTTCTTTTCTCTCCTGTGAGTCCAGCCCTCTCTGCCTCTGAGTCTACCTCTGCCAG[CG]ACCACCTATCCCAGGAGAGGGTCATGTTCATAGGCAGGCCACCCTATCTACCCTGGATGG	GATAGGGTGGCCTGCCTATGAACATGACCCTCTCCTGGGATAGGTGGTCG							TRUE										chr12:52890025-52890895	3						TRUE		0.380691	0.339563	-0.0411276	-6.23982
cg01845664	chr22	27539041	+	98630324		CAAAAACAAAAACAACCCTATCTAATTTACTCTTCTCTATAACTCTTTCC		II										OpenSea	TGTGAGCCACTACGCCTGGCCTTTTTGCCAGCTCTTTATTGTGCACCTACTATGTGCACT[CG]GAAAGAGTTACAGAGAAGAGCAAATCAGACAGGGTTGTTCTTGCCCTTGGGAAGCTCATG	CGGAAAGAGTTACAGAGAAGAGCAAATCAGACAGGGTTGTTCTTGCCCTT											CTA-992D9.7	ENST00000430468.1	TSS1500	CTA-992D9.7	ENST00000430468.1	TSS1500										0.742749	0.683663	-0.0590863	-6.0121
cg01850331	chr15	67383558	-	21608128		CATAATAAACATAACTAAACCAAATCCCCTTATTCTTTAAACATCTTTAC		II										OpenSea	TTGCTATGGTGCATGGTGGGCATGGCTGAACCAAGTCCCCTTATTCTTTGAACATCTTTG[CG]TATTATTCCTGCTCCCCCAGCCGTCTCCAGGCCCCAGTCTCCTCTGGAGGGATTTCCCAG	CGCAAAGATGTTCAAAGAATAAGGGGACTTGGTTCAGCCATGCCCACCAT	SMAD3	NM_005902	Body		chr15:67383217-67383217		TRUE							SMAD3;SMAD3	ENST00000559460.1;ENST00000559937.1	5'UTR;5'UTR			chr15:67383162-67384040	6	chr15:67381202-67386917	6				0.254928	0.339644	0.0847161	8.70884
cg01850747	chr11	113948384	+	26699940		AATATATCAAAAAATACAACCTACTTTACAAAACAAAATAACRACTTCAC		II										OpenSea	TGAAACGGCTGTTGCGCAGAGGAGAAGGTTGTGGCCACAGAAAGGAGTTGCCTCATCAGA[CG]TGAAGCCGCCACCTTGCCTTGCAAAGCAGGCTGCACCTCCTGACACACCTGCCCCTCCCT	GTGTGTCAGGAGGTGCAGCCTGCTTTGCAAGGCAAGGTGGCGGCTTCACG	ZBTB16;ZBTB16	NM_006006;NM_001018011	Body;Body		chr11:113948272-113948272				11:113948359-113949128	Promoter_Associated_Cell_type_specific				ZBTB16	ENST00000541602.1	5'UTR	chr11:113948280-113948695	3								0.688431	0.750942	0.0625111	9.28932
cg01859363	chr19	4745293	-	23733230		TCCTCACCAATACTTATAATATCTTATCTTTTTAATAACACCACTCTAAC		II										OpenSea	TTTTCTCCACATCCTCACCAATGCTTGTGATGTCTTGTCTTTTTGATAACACCACTCTAA[CG]GGTATAACGTGGTGTGTCCTTGAGACTTTTTCTTTTTTTTTTTGAGATGGAGTCTCACTC	CCTCACCAATGCTTGTGATGTCTTGTCTTTTTGATAACACCACTCTAACG																					chr19:4744662-4745339	6				0.629514	0.55697	-0.0725441	-5.99077
cg01867004	chr22	30669425	+	87626249		AAAAAAAATACTTAATAACTCCTTATTCACCCTAAAATTTATATAACACC		II										OpenSea	GCAGACGAAGGCAGGCATTTGCTTATGTCACACGGTGGCTTTGAGGGAGATTGGGAAAGG[CG]GTGTTACATAAACCCCAGGGTGAACAAGGAGCCACCAAGCACCCTCCCCAGAAGGTCATC	GGGAGGGTGCTTGGTGGCTCCTTGTTCACCCTGGGGTTTATGTAACACCG					chr22:30668970-30668970									MTMR3	ENST00000464734.1	5'UTR	chr22:30669320-30669510	3								0.7511	0.797563	0.0464628	5.41588
cg01869605	chr9	128141257	+	70807903		AAACAAATACATTTACTTCCACTCCTTCATTCAACAAATATTTATCAACC		II										OpenSea	GCGTTTGCTTTGGGCTTTGCATCTATGTGTGTCCTTTGTGTTTCCGGGTTGACTGGTCAG[CG]GCTGATAAACATTTGTTGAATGAAGGAGTGGAAGTAAATGCATTTGTCTTCCTCCCATTG	CGGCTGATAAACATTTGTTGAATGAAGGAGTGGAAGTAAATGCATTTGTC																	chr9:128140965-128141535	3								0.573572	0.6424	0.0688281	6.54251
cg01871339	chr3	42215142	-	39664107		CCTACACATCRATAATTTATACCTTACTCTCRTATCCTTTATAATCTTCC		II										OpenSea	TTTACACACTTCCTACACATCGATGGTTTGTGCCTTGCTCTCGTGTCCTTTATGGTCTTC[CG]TTTTAGTACAGGAGCCAGACTGGCCTCGGTGCAGTCTCTGCAATGCAGCCTCATTCTCTG	CGGAAGACCATAAAGGACACGAGAGCAAGGCACAAACCATCGATGTGTAG	TRAK1;TRAK1;TRAK1;TRAK1;TRAK1	NM_001265608;NM_001042646;NM_001265610;NM_001265609;NM_014965	Body;Body;Body;Body;Body								TRAK1	ENST00000487159.1	5'UTR	TRAK1;TRAK1;TRAK1;TRAK1	ENST00000487159.1;ENST00000484786.1;ENST00000418790.1;ENST00000469506.2	5'UTR;5'UTR;3'UTR;5'UTR	chr3:42214860-42215295	3								0.762823	0.803291	0.0404676	6.55428
cg01871358	chr10	80194852	+	31787208		AAAACTAAAAATTCTATAAAAACAAATCTAACTCACTAATTCCCCRACAC		II										OpenSea	TTCATACCAGGCCCATTGTCCAGTGATGGGCAGGGCAGGCACCTCGAGAGTCCATGGAGA[CG]TGTCGGGGAATCAGTGAGTCAGACCTGCTCTCACAGAACCCCCAGTTTCCTCTCCCCCTC	CGTGTCGGGGAATCAGTGAGTCAGACCTGCTCTCACAGAACCCCCAGTTT														RP11-90J7.3;RP11-90J7.3;RP11-90J7.3	ENST00000429250.2;ENST00000546103.1;ENST00000510550.1	5'UTR;5'UTR;5'UTR	chr10:80194645-80194995	3								0.731908	0.694588	-0.0373205	-6.69624
cg01871688	chr15	60948929	-	71798259		CAAACCACACAATACACACTAATTAAAATCTACTAAACAAATATCTCCCC		II										OpenSea	AGCCACAGAGCCAGACCACACAATGCACACTGGTTGGAATCTGCTGGGCAGGTATCTCCC[CG]TCTGTCCAGGCAAGCCAAATCAAATAAGGCCCTGAGTTAAAAAGGAAGGAAAAGTAACAG	CGGGGAGATACCTGCCCAGCAGATTCCAACCAGTGTGCATTGTGTGGTCT	RORA	NM_134261	Body								RORA	ENST00000560004.1	3'UTR	RORA;RORA;RORA;RORA	ENST00000557822.1;ENST00000559145.1;ENST00000551975.1;ENST00000560004.1	3'UTR;3'UTR;3'UTR;3'UTR	chr15:60948720-60949070	3								0.810962	0.754087	-0.0568747	-7.72872
cg01875467	chr5	149493008	-	5633824		CTCACCTAAACCTAAAATCTAAACTCTAACAACTACCTATCACAAAACAC		II										OpenSea	CCTGATCATGACTCACCTGGACCTGGAATCTGGGCTCTAGCAGCTGCCTGTCACAGAGCA[CG]CCGGCCTCAATCCGGGCCTGTGGGCGGAGTGGAGGGGAGGGTGTCCCAGCTGATAGCCAA	TCACCTGGACCTGGAATCTGGGCTCTAGCAGCTGCCTGTCACAGAGCACG	CSF1R	NM_005211	TSS200				TRUE				CSF1R	ENST00000286301.3	TSS200	CSF1R	ENST00000286301.3	TSS200	chr5:149492620-149493155	3						TRUE		0.460843	0.493723	0.0328803	6.22881
cg01879506	chr16	24394920	+	22605293		CCACTACACTCCAACAAAACCCTATCTCTAAAAATTAAAAAAACTTAAAC		II										OpenSea	TGTTGAAACTGGACTGGGGCAGGGAATACAGGTGTATGTTTCCTTCAGTCCAAGAACAAA[CG]CTTAAGTCTTTTTAATTTTTAGAGACAGGGTCTTGCTGGAGTGCAGTGGTGCAATCATAG	CGCTTAAGTCTTTTTAATTTTTAGAGACAGGGTCTTGCTGGAGTGCAGTG							TRUE														chr16:24394025-24395134	3		TRUE		0.30105	0.397802	0.0967515	20.6115
cg01883540	chr4	120646965	+	74807183		AATCTACCTTTTCACAAAATCCCCATATAATTCACATACAAATAAACATC		II										OpenSea	TGTCCCTGTATAGGAAAAGTTTGCTGACTCCTGGCCTTGACAGCCTAGACTAATGCTTCT[CG]ATGTTTACTTGCATGTGAATTACATGGGGATCTTGTGAAAAGGCAGATTCTGATTCAGAA	ATCTGCCTTTTCACAAGATCCCCATGTAATTCACATGCAAGTAAACATCG							TRUE										chr4:120646900-120647155	3						TRUE		0.298095	0.356539	0.0584434	8.63614
cg01884240	chr4	176046583	-	77790529		TAAAACCATTATCCTAAATAAATTCACACATAAACAAAAAATCAACTACC		II										OpenSea	TGGATGCAGCCTGAGGCCATTATCCTAAGTAAATTCACACATGAACAGAAAATCAACTAC[CG]TTTTAAGCTAAACAAAGTGATATTATAAAAATTATAAGAAAGTGAAAATACACTTACAGT	CGGTAGTTGATTTTCTGTTCATGTGTGAATTTACTTAGGATAATGGCCTC																					chr4:176046529-176047290	5				0.441662	0.503837	0.0621751	5.21359
cg01894038	chr11	77741873	+	3711989		CAAAAATCTCCTTCTCTACAAAACTCACAAAAAAAACCTTATATAAAAAC		II										OpenSea	TAGCCCAGCCCAGGCTTGGCAGCCTGGGGCTCAGCTGTGCCACGAGGCATCCTGTCCACC[CG]CTCCCATACAAGGCTCCCTCTGTGAGTCCTGCAGAGAAGGAGACCCCTGCCAACCCACAA	AGGGGTCTCCTTCTCTGCAGGACTCACAGAGGGAGCCTTGTATGGGAGCG							TRUE				KCTD14	ENST00000533144.1	5'UTR	KCTD14	ENST00000533144.1	5'UTR	chr11:77741520-77741955	3						TRUE		0.258244	0.337038	0.0787944	11.1859
cg01901354	chr7	150893097	-	75768238		AAAATCTTTATAACCTAAATAATTACATAACCRCTTAACCTCAATTTCCC		II										OpenSea	GATCCCCCGCTGAGGTCTTTGTGACCTAAATGATTGCATAACCGCTTAGCCTCAGTTTCC[CG]TGTGTACCATCAGGAAAACCACGGTACTTTCCTCATGGGTTGTGTGAAAGATCACATGAC	CGGGAAACTGAGGCTAAGCGGTTATGCAATCATTTAGGTCACAAAGACCT	IQCA1L	NM_001304419	Body						7:150893031-150893160	Unclassified_Cell_type_specific	IQCA1P1	ENST00000453127.1	3'UTR	IQCA1P1	ENST00000453127.1	3'UTR			chr7:150892233-150894850	6	chr7:150892928-150893482	3				0.500357	0.5251	0.0247423	5.34048
cg01908782	chr15	63135469	+	68677244		AAATCACTAAACAATTCTAAAATCCAATTCAAATTCCCCTTTTAACCATC		II										OpenSea	CTCTACTCCTCGAGGGCTTTGAATCCTTGGGCTGATTTTTGTGCCAGAAATTGCTGTTCC[CG]ATGGCCAAAAGGGGAACCTGAACTGGATTTCAGAACTGCCCAGTGATTTGAAAATTTAGA	AATCACTGGGCAGTTCTGAAATCCAGTTCAGGTTCCCCTTTTGGCCATCG	TLN2	NM_015059	3'UTR								TLN2;RP11-1069G10.1;RP11-1069G10.1;RP11-1069G10.1	ENST00000561311.1;ENST00000560963.1;ENST00000558404.1;ENST00000557994.1	3'UTR;3'UTR;TSS200;3'UTR	TLN2;RP11-1069G10.1;RP11-1069G10.1;RP11-1069G10.1	ENST00000561311.1;ENST00000560963.1;ENST00000558404.1;ENST00000557994.1	3'UTR;3'UTR;TSS200;3'UTR										0.61189	0.668457	0.0565666	7.33444
cg01910639	chr1	153507779	-	73662933		AAAATATACTTATCACCCTCCCTACCRAAATACTTATAAAAAATAACCAC		II									chr1:153508424-153508840	N_Shore	CCTTCTTGCTCAGGGTGTGCTTGTCACCCTCCCTGCCGGAGTACTTGTGGAAGATGGCCA[CG]AGGAGGCCAATGGCCTGATCCAGGGGGCATGCCATGGCTGAGGGCTGGGCTTGGAGCTGG	CGTGGCCATCTTCCACAAGTACTCCGGCAGGGAGGGTGACAAGCACACCC	S100A6	NM_014624	Body						1:153507457-153509370	Promoter_Associated	S100A6	ENST00000496817.1	3'UTR	S100A6;S100A6;S100A6	ENST00000496817.1;ENST00000462776.1;ENST00000462951.1	3'UTR;3'UTR;3'UTR	chr1:153507505-153509115	3						TRUE		0.735465	0.677874	-0.0575904	-9.88836
cg01912015	chr11	46431746	+	86777146		TAACTAAAAACCCATCCCTTCCTCCTACTTTTAATAAACTCTTAAACAAC		II										OpenSea	GTACACAAAAGATCAAGGAGGTGCTGCTCTGGTTGAGGAGGGACCCAGAGCCCTAGAGGG[CG]CTGCTTAAGAGCCCATCAAAAGCAGGAGGAAGGGATGGGCCTCCAGCCAGCTGCTCCCTG	GGCTGGAGGCCCATCCCTTCCTCCTGCTTTTGATGGGCTCTTAAGCAGCG	AMBRA1;AMBRA1;AMBRA1;AMBRA1	NM_001300731;NM_001267783;NM_001267782;NM_017749	Body;Body;Body;Body								AMBRA1	ENST00000314823.6	3'UTR	AMBRA1	ENST00000314823.6	3'UTR	chr11:46431645-46431895	3								0.436143	0.505033	0.0688896	6.88027
cg01914181	chr11	114070210	+	89762340		CACATCCCCAATAATAATCTACAATCACATTTCCACTAAAATAAAAAACC		II			rs3782004	0.186015					chr11:114069863-114070117	S_Shore	TGGGGATGCCAGCCATGGATGCCGCTGGGCAGTGGGCAGGACACAGACCTTGCCCTTCCC[CG]GCCTCCCACCCTAGTGGAAATGTGATTGCAGATTACCATTGGGGATGTGGAGGCAGCATG	CGGCCTCCCACCCTAGTGGAAATGTGATTGCAGATTACCATTGGGGATGT	ZBTB16;ZBTB16	NM_006006;NM_001018011	Body;Body											ZBTB16;ZBTB16	ENST00000545851.1;ENST00000539918.1	5'UTR;3'UTR								TRUE		0.641761	0.729482	0.0877207	9.53695
cg01927162	chr4	154428455	+	38725154		TACCTTAATTAAAAACAACCTCTAACAATTAATCCTTCAAAATTTACCTC		II										OpenSea	AGTCTCTGGATGTGAACTGTCCTTTGGAGGGTGTGTTTTGGGCGGGTGGCTGTTAGTAGC[CG]AGGCAAACCCTGAAGGACTAACTGCTAGAGGCTGTCTCCAACTAAGGCAGTGGGGTCCTT	GCCTTAGTTGGAGACAGCCTCTAGCAGTTAGTCCTTCAGGGTTTGCCTCG	KIAA0922;KIAA0922	NM_015196;NM_001131007	Body;Body				TRUE																	TRUE		0.740821	0.798097	0.057276	8.16609
cg01928545	chr4	48972614	-	79781150		CTAACAATCAATCTTTTTCTATCTTCTAACTCAAACCAAAACATCTAATC		II										OpenSea	ACCACTTTGAGCTGGCAGTCAGTCTTTTTCTGTCTTCTGACTCAAACCAAAACATCTGGT[CG]TCTTGGGTCTTGAGCCTCCTGGCTCTTGGACTGGACTTACACCATTGGCTCTTCTGGATC	CGACCAGATGTTTTGGTTTGAGTCAGAAGACAGAAAAAGACTGACTGCCA																	chr4:48972460-48972935	3								0.106198	0.157424	0.0512262	16.1438
cg01935914	chr18	9884336	-	34703523		TACTTTAAAATAAAACACCATAAAAAACAATCCTATCAACTATAAAAACC		II										OpenSea	TTTTCATCCTCTGCTTTAAAATAGGGCACCATGAAAAACAGTCCTGTCAGCTGTGGAAGC[CG]TTGGCATTGGAGAGTGAAGACAACCTCCCGTCCTTTAAAATATCACATAAGAAAGGCCCA	CGGCTTCCACAGCTGACAGGACTGTTTTTCATGGTGCCCTATTTTAAAGC	TXNDC2;TXNDC2	NM_032243;NM_001098529	TSS1500;TSS1500								TXNDC2;TXNDC2	ENST00000536353.1;ENST00000357775.3	TSS1500;TSS1500	TXNDC2;TXNDC2	ENST00000536353.1;ENST00000357775.3	TSS1500;TSS1500										0.741133	0.78784	0.0467075	15.7355
cg01938341	chr16	85790299	-	34750530		AAAAATCAAAACCTAAATTCCCRCTAAACAATCTAATTAAAATTCTCACC		II										OpenSea	CCCAGGTGAGTGGGGGTCAGAGCCTGGGTTCCCGCTAGGCAGTCTGATTGGGATTCTCAC[CG]TGCTGTCCCTCAGTGGACATGGATCAGAGTCACACACAGTGGCCACCCAGGTGTTAAAGG	CGGTGAGAATCCCAATCAGACTGCCTAGCGGGAACCCAGGCTCTGACCCC					chr16:85789975-85789975												chr16:85789965-85790475	3								0.563634	0.61861	0.054976	7.83564
cg01940593	chr1	187591257	+	90711547		TCCTACATTACTAAATAACAACTTAACTCTCAATAATATCATAACATCTC		II										OpenSea	TTTGAATTCTCACGCTGCCCAGCAACACATTTGTTTTCTCAGAGTCTATTTAGCCCAGCA[CG]AGATGTTATGATACCACTGAGAGCCAAGCTGCTACCCAGCAATGCAGGATGTTTGCCACA	CCTGCATTGCTGGGTAGCAGCTTGGCTCTCAGTGGTATCATAACATCTCG																	chr1:187591145-187591635	3								0.387999	0.505943	0.117943	6.78386
cg01946790	chr13	30951587	-	16602569		ACTAAAATAAATCCTACTATCTACAAATTCATCCTAACTAAATCACAATC		II			rs73447822	0.019548						OpenSea	TTTCTACTATAACTAGAGTGGATCCTGCTGTCTGCAGATTCATCCTGACTGAATCACAGT[CG]CTGTCCTCATGTTGTCCATAAGGAAGACAATAAATAATGACAAAGCAGCATGTCATTCTG	CTAGAGTGGATCCTGCTGTCTGCAGATTCATCCTGACTGAATCACAGTCG							TRUE				LINC00426;LINC00426	ENST00000416261.1;ENST00000420219.1	TSS1500;TSS1500	LINC00426;LINC00426	ENST00000416261.1;ENST00000420219.1	TSS1500;TSS1500			chr13:30950290-30951614	6						0.517586	0.602943	0.0853577	8.6777
cg01948724	chr16	3038035	-	4641917		ATACCTACCTACCCCTTACTAAAAAAACATCTAAACCCTCTAAACCTAAC		II										OpenSea	CTGGGCCTAGGGTGCCTGCCTGCCCCTTGCTGGGGGGACATCTGAGCCCTCTGGGCCTGG[CG]CCAGGGCCTGAGTCGCTGACAGGGGCGGAGAAGTCTAGGGGGCCTGTCCTGCTGTCAGCG	CGCCAGGCCCAGAGGGCTCAGATGTCCCCCCAGCAAGGGGCAGGCAGGCA											LINC00514;LINC00514	ENST00000573465.1;ENST00000572266.1	TSS1500;TSS1500	LINC00514;LINC00514	ENST00000573465.1;ENST00000572266.1	TSS1500;TSS1500	chr16:3037805-3038115	3						TRUE		0.373663	0.330529	-0.043134	-7.3242
cg01952057	chr9	136320602	+	85765590		CCRAACCTAAAACCACTCCAAAAAAACACCAACAAAAATAACTATAATCC		II										OpenSea	CCCTGTGTGGGACAGGGTACGCCCAGCCTGGTGCCCCACGAAGAAGCCGCTGCTCCAGGA[CG]GACCACAGCCACCCCTGCTGGTGCCTCCCTGGAGTGGTCCCAGGCCCGGGGCCTGCTCTT	CGGACCACAGCCACCCCTGCTGGTGCCTCCCTGGAGTGGTCCCAGGCCCG	ADAMTS13;ADAMTS13;ADAMTS13;ADAMTS13	NR_024514;NM_139025;NM_139026;NM_139027	Body;Body;Body;Body								ADAMTS13;ADAMTS13;ADAMTS13	ENST00000371910.1;ENST00000485925.1;ENST00000371916.1	TSS200;5'UTR;3'UTR	ADAMTS13;ADAMTS13;ADAMTS13	ENST00000371910.1;ENST00000485925.1;ENST00000371916.1	TSS200;5'UTR;3'UTR			chr9:136320436-136321069	3						0.777053	0.734757	-0.0422956	-6.71499
cg01961214	chr17	43823535	-	80742163		CATACATTCCTACCATTCCAACTATATAAACTTAACCATATAATTTCATC		II										OpenSea	AGGGCCCTGGGCATGCATTCCTGCCATTCCAGCTGTGTGAACTTGGCCATGTGGTTTCAT[CG]CCCTGGGCCTCAGCTTTCCCCACTGCAAATAGAGGGCTCAGCTTGCCAATCACTGGGTGA	ATGCATTCCTGCCATTCCAGCTGTGTGAACTTGGCCATGTGGTTTCATCG	MGC57346-CRHR1;MGC57346-CRHR1	NM_001256299;NM_001303016	5'UTR;5'UTR								CRHR1;CRHR1	ENST00000293493.7;ENST00000339069.5	5'UTR;5'UTR	CRHR1;CRHR1	ENST00000293493.7;ENST00000339069.5	5'UTR;5'UTR	chr17:43822965-43823915	3								0.343192	0.377561	0.0343685	6.94937
cg01967986	chr1	6613381	-	66654220		TTTACCTTCCCTCCTACATTAAACAAAAAATCTCCAAAAATAACATCCAC		II									chr1:6614136-6614835	N_Shore	ACTTCCTGGGTTTTGCCTTCCCTCCTGCATTAGACAGGGAATCTCCAGGAATGGCATCCA[CG]TTAAGAATCAGGCTGCCTGAGTTCGACTCCTAGCTCTCCCTCTACTGTGTAAGTTACCCA	CGTGGATGCCATTCCTGGAGATTCCCTGTCTAATGCAGGAGGGAAGGCAA	NOL9	NM_024654	Body											NOL9	ENST00000464665.1	3'UTR	chr1:6613260-6613515	3								0.244304	0.319828	0.0755237	5.67396
cg01970804	chr12	121544875	-	36791581		AAATAATATACTACRAACATCTACAACCAACTCAACTAACTAAATTCCTC		II			rs1796416	0.180184						OpenSea	CAGCCATAGCCAGGTAATATGCTGCGGGCATCTACAGCCAACTCAGCTGGCTGAGTTCCT[CG]CCTCATGGGGGACGTGTGCAATGGCTGCAAACAGCAGCTTCCTTGGTGGTGTATGCAGCC	GGTAATATGCTGCGGGCATCTACAGCCAACTCAGCTGGCTGAGTTCCTCG											SNORA70	ENST00000365075.1	5'UTR	SNORA70	ENST00000365075.1	5'UTR										0.695495	0.656992	-0.0385028	-6.44081
cg01970818	chr19	39175171	-	51800165		AAAAATCAAATCTACCCCTAAAAACAACAAAAACCCCTTTATCCTTTAAC		II										OpenSea	GTTTTGGGGCCAGGAGTCAGATCTGCCCCTGAGAGCAGCAGGGGCCCCTTTGTCCTTTGA[CG]TCATACCCACACCGCTCCTGGAGACAGCCACCCCTTCATGCCAGCCCCAGGAAGGCTTGT	GGAGTCAGATCTGCCCCTGAGAGCAGCAGGGGCCCCTTTGTCCTTTGACG	ACTN4	NM_004924	Body		chr19:39175000-39175000				19:39175018-39175257	Unclassified_Cell_type_specific				ACTN4	ENST00000495553.1	5'UTR	chr19:39175045-39175395	3								0.245628	0.180551	-0.0650768	-6.76874
cg01979105	chr5	145061212	+	85716346		AATTTAATTTTACCACTACTCATACCCAAAACTTACAAATAATAACTACC		II										OpenSea	TGTGTAAGTGAAGATTAAGACATCCGTAAAGTGTCTTGCATGGGATAAGCACACCATAAA[CG]GTAGCTATTATTTGTAAGCTCTGGGCATGAGCAGTGGCAAAACCAAACTGCACCCCCTTC	CGGTAGCTATTATTTGTAAGCTCTGGGCATGAGCAGTGGCAAAACCAAAC														PRELID2	ENST00000510259.1	3'UTR			chr5:145061144-145061803	6	chr5:145060448-145061681	6				0.438372	0.526179	0.0878066	5.84881
cg01980854	chr1	204011461	+	79607853		AATTAATATAAATCCTTAACACAAATCTAAAACACAACAAATAAACAACC		II										OpenSea	CCTTGCTCTAGAAAGCAGAGCGGTGCCGTCCTCAGAATGACGGACTAACCATGGCCAACA[CG]GCTGCTCACCTGCTGTGTCCCAGATCTGTGCCAAGGATTTACACCAATTATCTCACTTGG	CGGCTGCTCACCTGCTGTGTCCCAGATCTGTGCCAAGGATTTACACCAAT	C1orf157	NR_027902	TSS1500								LINC00303;LINC00303	ENST00000418245.1;ENST00000367207.3	TSS1500;TSS1500	LINC00303;LINC00303	ENST00000418245.1;ENST00000367207.3	TSS1500;TSS1500	chr1:204011000-204011495	3						TRUE		0.76231	0.7207	-0.0416094	-5.37766
cg01982243	chr18	48247647	+	48680283		CATTCCATAAATAATTATTTATCRAACACCTTCTCCATACCAAACATCAC		II										OpenSea	AGACAAAGACTGAAGCTTCTTATGAATGAAAACTATGCCTCACCGATTCCCAGCAGTCAG[CG]TGATGCCTGGCATGGAGAAGGTGCTCGATAAATAACTATTTATGGAATGAGGGAATAAAT	ATTCCATAAATAGTTATTTATCGAGCACCTTCTCCATGCCAGGCATCACG	MAPK4;MAPK4;MAPK4	NM_001292039;NM_001292040;NM_002747	Body;Body;Body																chr18:48246429-48247676	4						0.617427	0.654539	0.0371119	7.80491
cg01983178	chr21	19618120	+	51696835		AATAACCACACTTCAATTCCTTACCAATAATCCTACTAAAAACAAAAACC		II									chr21:19617098-19617874	S_Shore	TCGGATGCTTTCTGTGACCAGATCAGTTCGCTGTGGGTCGCCTCCGGATGCCTGGGCATT[CG]GTCTTTGTTCTCAGCAGGACTACTGGCAAGGAACTGAAGTGTGGTCATTGCGTGTAGATG	CGGTCTTTGTTCTCAGCAGGACTACTGGCAAGGAACTGAAGTGTGGTCAT	CHODL;CHODL;CHODL;CHODL;CHODL;CHODL	NM_001204174;NM_024944;NM_001204175;NM_001204177;NM_001204178;NM_001204176	TSS200;Body;5'UTR;5'UTR;5'UTR;5'UTR					21:18539699-18540177			CHODL;CHODL;CHODL;CHODL	ENST00000543733.1;ENST00000338326.3;ENST00000400128.1;ENST00000400131.1	TSS200;5'UTR;5'UTR;5'UTR	CHODL;CHODL;CHODL;CHODL;CHODL	ENST00000543733.1;ENST00000338326.3;ENST00000452759.1;ENST00000400128.1;ENST00000400131.1	TSS200;5'UTR;5'UTR;5'UTR;5'UTR	chr21:19617825-19618250	3								0.265708	0.309101	0.0433932	5.26126
cg01984298	chr2	231493109	-	84810147		TCTTCAATCTCTTTTACTAATTCTTCTCTAAACCCCTAACCTCTAAATAC		II			rs11681644	0.487571						OpenSea	GGCTTTTTTTTTCTTCAGTCTCTTTTGCTGGTTCTTCTCTAAACCCCTGACCTCTAAATG[CG]GAGGTGTCCCGGCCTCACTTTTTGGACCTCTTCCCTTTCCTGACTATACTTCTTTTTCAG	CTTCAGTCTCTTTTGCTGGTTCTTCTCTAAACCCCTGACCTCTAAATGCG																	chr2:231492860-231493115	3								0.328476	0.36584	0.037364	6.56391
cg01996653	chr11	61323413	+	46657289		ATAACTCACCTATCCRCATAATCAAAAACACTTCCATAAAAATTCAAACC		II									chr11:61322732-61323285	S_Shore	GAAGTATAGGGCTGAGACCCGGGTAAACGCAGGGTGTGCATGCATGCATGCGTATGCACG[CG]GTCTGAATTTCTATGGAAGTGCCCCTGACTATGCGGACAGGTGAGTCACCTGTGTGCACC	TGACTCACCTGTCCGCATAGTCAGGGGCACTTCCATAGAAATTCAGACCG	SYT7	NM_004200	Body			CDMR		11:61079347-61079990	11:61322247-61323418	Unclassified							chr11:61322805-61323575	3						TRUE		0.432484	0.398854	-0.0336301	-6.22073
cg01997270	chr22	44418018	-	97752547		ACAAAAACCCTTATAAAATAATAATATTTATCAATTAATTTTCCTCCACC		II			rs135114	0.233925					chr22:44419824-44420790	N_Shore	CTTGATCATCTGCAAAGACCCTTGTGAGATGATGATATTTATCAATTGGTTTTCCTCCAC[CG]TGCCTGCCTCATAATTCCCGTAGACCTTGTTATTTCTCTCCAAACTGTGAGAGAAGACGT	CGGTGGAGGAAAACCAATTGATAAATATCATCATCTCACAAGGGTCTTTG	PARVB	NM_001003828	Body				TRUE										chr22:44417445-44418615	3						TRUE		0.182251	0.252793	0.0705426	7.56997
cg02000606	chr7	87103624	-	83797932		TCAATCCCTACCTAAACAACCAACTAATAAAAACCATATTTTTCTATTAC		II									chr7:87104723-87105305	N_Shore	TAGACTCACAGTCAATCCCTGCCTAAACAGCCAGCTGATGAAAACCATATTTTTCTATTG[CG]TGTGTAAGTACTTCCATTGGAAGTAACACCATCTATCACTTTTTCAATTCTACATGGCAA	CGCAATAGAAAAATATGGTTTTCATCAGCTGGCTGTTTAGGCAGGGATTG	ABCB4;ABCB4;ABCB4	NM_018850;NM_000443;NM_018849	Body;Body;Body											ABCB4	ENST00000473795.1	3'UTR	chr7:87103405-87103650	3						TRUE		0.437166	0.494068	0.0569013	7.49768
cg02004437	chr12	114943779	-	59611591		TAAAAACCTTCAAATTTAAAAATCTAATCTTTATCATCACCTCCACCTCC		II										OpenSea	GATATAGGTACTAGGAACCTTCAGATTTGGAAATCTAGTCTTTATCATCACCTCCACCTC[CG]TCATCACAACCACCACTGCCACCATAACTACTATCACCCCCAGACCATCATCATATCGAC	CGGAGGTGGAGGTGATGATAAAGACTAGATTTCCAAATCTGAAGGTTCCT											7SK	ENST00000411050.1	TSS1500	7SK	ENST00000411050.1	TSS1500										0.788537	0.749671	-0.038866	-5.77994
cg02008423	chr3	184445561	-	12623172		CAAACTCCCTACCCTAAACAAAACAATCTTATATAATAAAAATTTCTCCC		II										OpenSea	CAGAGGGCAGCCAGACTCCCTGCCCTAGGCAAGGCAGTCTTGTATGATGAAGATTTCTCC[CG]CACGTCTCCTGACATTTGAATGCCCCACCAGATACTCATGTAGGTAGAAAACCTCTTCAT	CGGGAGAAATCTTCATCATACAAGACTGCCTTGCCTAGGGCAGGGAGTCT									3:184445219-184445620	Unclassified_Cell_type_specific									chr3:184445126-184445707	6	chr3:184444933-184445943	6				0.462982	0.515993	0.0530109	5.39516
cg02017489	chr12	53207919	-	94739251		CAAAAAAATAACAAAACCCAAACCRATAAATACTAAAACCCTCAACCTTC		II										OpenSea	CTGGGAGCTATCAGAGAAGTGACAGGGCCCAGGCCGGTGAGTGCTGGAGCCCTCAGCCTT[CG]TCTCTTATATGTCCTGGAGCAGCAGGGCTTGGTTGCAGGGGCATAAAGGGAAAAATCTGA	AGAGAAGTGACAGGGCCCAGGCCGGTGAGTGCTGGAGCCCTCAGCCTTCG	KRT4	NM_002272	TSS200								KRT4;KRT4;KRT4	ENST00000293774.4;ENST00000458244.2;ENST00000551956.1	1stExon;TSS200;5'UTR	KRT4;KRT4;KRT4;KRT4;KRT4	ENST00000293774.4;ENST00000551436.1;ENST00000458244.2;ENST00000551956.1;ENST00000548097.1	1stExon;TSS1500;TSS200;5'UTR;TSS200	chr12:53207825-53208635	3								0.442835	0.389423	-0.0534125	-8.05098
cg02019495	chr20	43599168	+	33767180		CTCCTCTTAAACTTCAAAACTAAAACTTCTATAAACTCAAAAATCAAAAC		II									chr20:43594894-43595244	S_Shelf	CAATGTTTATACAATTACAATTCAGGACTTTACCAAAAAAACCCTGGCATATGAGATGTT[CG]TTCTGACTTCTGAGTTTATAGAAGTTTCAGTTCTGAAGTTTAAGAGGAGTTTCACTTCAT	CGTTCTGACTTCTGAGTTTATAGAAGTTTCAGTTCTGAAGTTTAAGAGGA	STK4	NM_006282	Body								STK4	ENST00000487587.1	5'UTR	STK4;STK4;STK4;STK4	ENST00000474717.1;ENST00000488618.1;ENST00000480745.1;ENST00000487587.1	TSS200;5'UTR;5'UTR;5'UTR	chr20:43598900-43599315	3								0.237613	0.320222	0.0826092	10.4379
cg02020945	chr6	1383693	-	45738930		ACACAACTCRACCTAAAAAAACAACCTAAAAACCCAAACTCATCTAAAAC		II									chr6:1381743-1385211	Island	TAGGTTCCCTGGCACAGCTCGGCCTGGAGAGGCAGCCTGGGGGCCCAAACTCATCTAGGG[CG]CGCCCGGAGCTTCCCCGGCCTCTCTTGGCCCATCGCGAACGAGCTCCCCTCCCCGACTGG	CACAGCTCGGCCTGGAGAGGCAGCCTGGGGGCCCAAACTCATCTAGGGCG						DMR		6:1326743-1328982									chr6:1383625-1383895	3						TRUE		0.36916	0.422359	0.0531992	6.83844
cg02023429	chr4	141293965	+	80744294		TTCATCRTAATCTAATACTTAACACAAAACRACATCCTACTTTAATATTC		II			rs72716368	0.051215					chr4:141294666-141295274	N_Shore	GGAGGCTGTGCCAAAGCCAAAATAATAATGTATTGCTGTGGATGTCTACCTTGTACTCAA[CG]AATATTAAAGCAGGATGCCGCTTTGTGTCAAGTACTAGATTACGATGAACGGTGTCACGA	TCATCGTAATCTAGTACTTGACACAAAGCGGCATCCTGCTTTAATATTCG	SCOC;SCOC;SCOC;SCOC-AS1;SCOC;SCOC;SCOC;SCOC;SCOC	NM_001153484;NM_001153552;NM_001153663;NR_033939;NM_001153446;NM_001153635;NM_032547;NM_001153690;NM_001153585	TSS1500;TSS1500;TSS1500;Body;Body;Body;Body;Body;Body						4:141293915-141295426	Promoter_Associated	SCOC;SCOC;SCOC;RP11-425I13.3;SCOC	ENST00000512749.1;ENST00000394201.3;ENST00000506597.1;ENST00000512692.1;ENST00000506322.1	TSS1500;TSS1500;TSS1500;3'UTR;5'UTR	SCOC;SCOC;SCOC;SCOC;RP11-425I13.3;SCOC	ENST00000512749.1;ENST00000394201.3;ENST00000506597.1;ENST00000510586.1;ENST00000512692.1;ENST00000506322.1	TSS1500;TSS1500;TSS1500;TSS1500;3'UTR;5'UTR	chr4:141293905-141294275	3								0.341264	0.246441	-0.0948228	-13.4741
cg02030396	chr8	10512198	-	89696939		TACTAACATCCTATAAATCAACRAACAAAAACCTAAAACTCCACTATATC		II			rs75375907	0.013455						OpenSea	ACAGGCTGTGATACTAACATCCTGTAAATCAACGAGCAGAAACCTGAAACTCCACTGTGT[CG]TGTTTAAACATGATCTGCTCCCAAACAGCCCAGCAGGCCTTGCAGAAGAGAACCGATCCT	CGACACAGTGGAGTTTCAGGTTTCTGCTCGTTGATTTACAGGATGTTAGT	RP1L1	NM_178857	5'UTR								RP1L1;RP1L1	ENST00000329335.3;ENST00000382483.3	3'UTR;5'UTR	RP1L1;RP1L1	ENST00000329335.3;ENST00000382483.3	3'UTR;5'UTR	chr8:10511985-10512815	3								0.452752	0.403342	-0.0494092	-10.0828
cg02034311	chr13	112547999	-	11790186		AAATTCTAAACCRAAACCRTTCACTAAAACAAAAACCCTAAAAAAAATAC		II									chr13:112547458-112548130	Island	AAAGCCGAGTAGGGTTCTGGGCCGGAGCCGTTCACTGAGACAGGAACCCTGGGGGAGATG[CG]CTGTCTCCCTGGCGTCTCGGTGCAAATGCCCAGAGAGCGGCTGGAACCCCTCGAGGCTGG	GGTTCTGGGCCGGAGCCGTTCACTGAGACAGGAACCCTGGGGGAGATGCG							TRUE	13:111595342-111596108									chr13:112547960-112548235	3						TRUE		0.446979	0.394684	-0.0522948	-6.2232
cg02049217	chr8	13191645	+	54702132		CTCCTAATTATTCATAATACAACTCAAATATCACCACCATAAAAACTAAC		II										OpenSea	GGAGAGCGAGGGATGCTTGGAGAGGGGGTGAGAAGTGGCTTTAGTCAAGGTTACCAGGGA[CG]TCAGCTCTCATGGTGGTGACATTTGAGTTGCACCATGAATAACCAGGAGATAGCATTGCA	TCCTGGTTATTCATGGTGCAACTCAAATGTCACCACCATGAGAGCTGACG	DLC1;DLC1	NM_182643;NM_024767	Body;Body				TRUE										chr8:13191380-13191775	3						TRUE		0.507492	0.564611	0.0571192	7.72326
cg02054108	chr2	61607478	-	87753476		ACATTAAATCAACCATATTACRAACTACACTCTATCRTAACTCCTAATCC		II										OpenSea	GACTGTGCTCCACATTAAGTCAGCCATGTTACGAGCTGCACTCTGTCGTAACTCCTGATC[CG]AGAGCTTGCATAAATACCTGAAATGATTCAGAAATAGAAAATACACAAAAATTCATAAAG	CGGATCAGGAGTTACGACAGAGTGCAGCTCGTAACATGGCTGACTTAATG	USP34	NM_014709	Body				TRUE				USP34	ENST00000398569.2	ExonBnd	USP34;USP34	ENST00000263989.4;ENST00000453133.1	ExonBnd;3'UTR	chr2:61607340-61607775	3						TRUE		0.609082	0.44078	-0.168302	-15.2964
cg02059237	chr12	108027656	-	52645267		CAAATACCTAAACCTCACTCCCAAAATTTTTAAATCAAAAAATCTAAAAC		II										OpenSea	TTGTTAATACGCAGATGCCTGGGCCTCACTCCCAGGGTTTTTAAGTCAGAAGGTCTGGGG[CG]AGGCCCAAGCATTTACATTTCTAATAAGCTCCCAGGTGATGCTGGTCCAGGGACCACACT	CGCCCCAGACCTTCTGACTTAAAAACCCTGGGAGTGAGGCCCAGGCATCT	BTBD11;BTBD11	NM_001017523;NM_001018072	Body;Body								BTBD11	ENST00000494235.2	TSS1500	BTBD11	ENST00000494235.2	TSS1500								TRUE		0.791854	0.717856	-0.0739988	-5.3031
cg02063835	chr6	41485873	-	8672855		CCTAAAAATACTCCCCAACTCAAAACCCAAATACTAAAAAATACTTTAAC		II			rs62396705	0.084854						OpenSea	CTTCTTTCCTCCCTGGAAATGCTCCCCAGCTCAGGGCCCAGGTGCTGAAAGGTGCTTTAA[CG]TGAGTGAAAAAGTATTTGGCCTGGAGCAGGGGGACCGGAAGGGGGTGTCAGTCTGTGCCA	CTGGAAATGCTCCCCAGCTCAGGGCCCAGGTGCTGAAAGGTGCTTTAACG	LINC01276	NR_120347	Body								RP11-328M4.3;RP11-328M4.2;RP11-328M4.3	ENST00000448211.1;ENST00000440194.1;ENST00000416951.1	TSS1500;3'UTR;5'UTR	RP11-328M4.3;RP11-328M4.2;RP11-328M4.3	ENST00000448211.1;ENST00000440194.1;ENST00000416951.1	TSS1500;3'UTR;5'UTR	chr6:41485820-41486155	3								0.749984	0.715779	-0.0342058	-10.7271
cg02068335	chr10	70106853	-	94783163		AATTTAAAACTACAATAAACTATAACTCAAACTTAAATACCACTACACTC		II										OpenSea	TTAAGCCCAGGAGTTTGAGGCTGCAGTGAACTATGACTCAGGCTTGAGTGCCACTGCACT[CG]AGCCTGAGCAAGAGTGAGACCCTGTCTCAAGAAAAAGAGGGGAAAAAAAAAGGACCTCAC	GTTTGAGGCTGCAGTGAACTATGACTCAGGCTTGAGTGCCACTGCACTCG	RUFY2;RUFY2;RUFY2	NR_103475;NR_103476;NM_017987	Body;Body;Body								RUFY2	ENST00000466187.1	TSS1500	RUFY2;RUFY2;RUFY2;RUFY2	ENST00000473398.1;ENST00000466187.1;ENST00000463210.1;ENST00000484083.1	3'UTR;TSS1500;3'UTR;3'UTR					chr10:70099119-70108942	6				0.591992	0.635925	0.0439328	5.33339
cg02084955	chr11	69829059	+	77674231		ATTAACCTTCTCTAAACCCTCAAATAACTCAAAACAAAATAAATTATCAC		II			rs114900647	0.026012					chr11:69831571-69832484	N_Shelf	TTAAATGACCTGTGGCCTTGTATGTGTTCTGATGATGAGTGACAGTGGGGGCAGGGTGTA[CG]TGACAATCTATCCTGTCCTGAGTCATCTGAGGGTCCAGAGAAGGTCAATGAGGAAAGGAG	CGTGACAATCTATCCTGTCCTGAGTCATCTGAGGGTCCAGAGAAGGTCAA																	chr11:69828800-69829355	3								0.45371	0.524852	0.0711425	5.34679
cg02088355	chr21	43391301	+	99743273		AAAACTTTTTATAAACAAAAACTACTTTAACCTAAACRCCTCTACACTAC		II										OpenSea	TAGAGGCCATGGAGACAAACAAGACAGAGGAGATGAGCTGCAGCCGCCTCTAGCTGGAAA[CG]CAGTGCAGAGGCGCCCAGGCCAAAGCAGCTTCTGTTCACAAAAAGTCTCCCCGAGGCCCT	CGCAGTGCAGAGGCGCCCAGGCCAAAGCAGCTTCTGTTCACAAAAAGTCT														TMPRSS3	ENST00000553129.1	3'UTR	chr21:43391105-43391595	3								0.439956	0.479071	0.0391155	5.51491
cg02089348	chr4	1724449	-	23620882		CRATTCTCTCTAACAACCTTTTTCCCTACRTCATTCCCTAAACTAAAAAC		II									chr4:1722179-1723850	S_Shore	TGGTCGACACTCGGTTCTCTCTGGCAGCCTTTTTCCCTACGTCATTCCCTAGACTGGGAA[CG]CTGTAGACAGAAAGGGTGGCAAGTGTGTGGGTGACCGGCGTGAGGACCTGGGCAGCCCTG	GGTTCTCTCTGGCAGCCTTTTTCCCTACGTCATTCCCTAGACTGGGAACG	TMEM129;TACC3;TMEM129	NM_138385;NM_006342;NM_001127266	TSS1500;5'UTR;TSS1500						4:1724314-1725604	Promoter_Associated	TMEM129;TACC3;TACC3;TMEM129	ENST00000382936.3;ENST00000313288.4;ENST00000343760.6;ENST00000303277.2	TSS1500;5'UTR;5'UTR;TSS1500	TACC3;TMEM129;TACC3;TACC3;TACC3;TMEM129;TACC3;TACC3;TACC3	ENST00000485989.2;ENST00000382936.3;ENST00000467746.1;ENST00000313288.4;ENST00000343760.6;ENST00000303277.2;ENST00000458173.3;ENST00000493975.1;ENST00000484651.1	5'UTR;TSS1500;5'UTR;5'UTR;5'UTR;TSS1500;TSS1500;5'UTR;5'UTR			chr4:1721286-1725504	6	chr4:1721164-1725695	6	TRUE	TRUE		0.596451	0.552614	-0.0438369	-10.4634
cg02091428	chr16	71662998	-	76809942		AAACCTAATACATACTAAACTAAAAACTTACACTCACAAAAAAACAACTC		II									chr16:71659829-71660747	S_Shelf	TGGTTTTGAAGAGGCCTGGTGCATGCTGAACTGAGAACTTGCACTCACAGGAAGGCAGCT[CG]CAGCTACCTGGTGAGACAGCTCCCAGGGGCAGACAAACCATCAGCGGTACCAATCACAGC	GGCCTGGTGCATGCTGAACTGAGAACTTGCACTCACAGGAAGGCAGCTCG	MARVELD3;MARVELD3;MARVELD3	NM_001271329;NM_052858;NM_001017967	Body;Body;Body								MARVELD3;MARVELD3	ENST00000567501.1;ENST00000567501.1	1stExon;5'UTR	MARVELD3;MARVELD3;MARVELD3	ENST00000567566.1;ENST00000567501.1;ENST00000567501.1	5'UTR;1stExon;5'UTR	chr16:71662585-71663195	3								0.794906	0.73994	-0.0549661	-7.30326
cg02093808	chr4	77342011	-	32781280		TCCAATAAAAAAACAATTTATTAAACATCTTCCATATACAAAACAAACAC		II									chr4:77342010-77342707	Island	CAGCAGCTCATTCCAGTAAAGAAACAATTTATTGGGCATCTTCCATGTGCAGAACAAACA[CG]AGGCACCGGAAGATTCCAGAAATGAACACGAGTCGCTCCGGGTCCTCAGAAGAACCCCAC	CCAGTAAAGAAACAATTTATTGGGCATCTTCCATGTGCAGAACAAACACG								4:77561035-77561759			CCDC158	ENST00000504868.1	3'UTR	CCDC158;CCDC158	ENST00000509851.1;ENST00000504868.1	3'UTR;3'UTR			chr4:77341241-77343035	6	chr4:77341879-77342800	3		TRUE		0.392933	0.365295	-0.0276377	-6.88112
cg02097120	chr1	154492952	-	70783930		ATCCATTTTACTAATACACTCATATTACAAACTAACCCAACAACCRCCAC		II										OpenSea	CTTTCCTCCCTGTCCATTTTGCTGATGCACTCATGTTGCAGACTAGCCCAGCAACCGCCA[CG]TCCACACCCACTCTGACTTGGCAAAGGAACATTTGGGAAACCCCCTTTCCATATTTAACC	CGTGGCGGTTGCTGGGCTAGTCTGCAACATGAGTGCATCAGCAAAATGGA	TDRD10;TDRD10	NM_182499;NM_001098475	Body;Body								TDRD10	ENST00000479937.1	TSS1500	TDRD10	ENST00000479937.1	TSS1500	chr1:154492765-154493075	3						TRUE		0.266755	0.307568	0.0408128	7.63825
cg02099088	chr10	35952951	-	85643365		CRAAAAAATAATCCTCATATCTAAAAAAAACTTCCTCTTCTACTTATTAC		II										OpenSea	TTGCAGCCTCACGAAAAGATGGTCCTCATATCTGGGAAGAGCTTCCTCTTCTGCTTATTA[CG]TCCAGTAAACAGAGCCTGCCCCTTCCGTGACCAACTGCCAAGTTCACAGCTTCCAGTAAG	GAAAAGATGGTCCTCATATCTGGGAAGAGCTTCCTCTTCTGCTTATTACG																	chr10:35952745-35953050	3								0.235796	0.179345	-0.0564516	-7.06323
cg02106203	chr13	51909682	+	89681137		AAAATTATACACTATACATATATTTAATTTACTACRTAACTCCACACTAC		II										OpenSea	AAATACTTGGCAGAGATGTGGGGTGTTGGCGGGGTGTAGAAGGATGTAGATGTTCCAGAG[CG]TAGTGTGGAGCTACGTAGTAAATTAAATATATGCATAGTGTATAACCTTCAAATTCTCTG	AGGTTATACACTATGCATATATTTAATTTACTACGTAGCTCCACACTACG									13:51909576-51909685	Unclassified_Cell_type_specific	SERPINE3	ENST00000524365.1	TSS1500	SERPINE3	ENST00000524365.1	TSS1500	chr13:51909640-51909995	3								0.830595	0.779211	-0.0513838	-6.20966
cg02110903	chr18	65967400	+	30711913		ATTAACCTTCCAATACCACTAAAACTACATAAATTATTAAATCCAAAACC		II										OpenSea	GAGAGACTGCAGACACTTTTTAGAGTACAGTCACTGACTGACTCATCGTATACCTAACTG[CG]GTCTTGGATTTAACAATTTATGTAGTTTCAGTGGCACTGGAAGGCCAATCTTTTGACTAT	CGGTCTTGGATTTAACAATTTATGTAGTTTCAGTGGCACTGGAAGGCCAA																	chr18:65967220-65967430	3								0.586536	0.670428	0.0838923	5.78833
cg02120552	chr2	98236093	-	75697563		CAACAATAACCAAACAACCAATAACTACATAATAAATAAATTCCAATCTC		II			rs56726936	0.281536						OpenSea	AGCTTGCTTCCCAGCAGTAGCCAGGCAGCCAGTAGCTGCATGGTGAGTGAATTCCAATCT[CG]CCCGCTGCCGCCCAGCTGTGCAGACCTTCGGCAGGCTGAGTGCTCCTCTGCCCTCACATC	AGCAGTAGCCAGGCAGCCAGTAGCTGCATGGTGAGTGAATTCCAATCTCG																	chr2:98235660-98236275	3								0.548526	0.633265	0.0847396	5.73701
cg02126968	chr9	36934041	-	76645894		ACCCCAAAAAAAACTTAAATTCCCTCTATAAACTAATAAAAATATTACCC		II			rs56084540	0.251369						OpenSea	TCCTTGATATGGCCCCAGGAAGGGCTTAGGTTCCCTCTGTGGGCTGGTGAAGATGTTGCC[CG]TTTGACCTCAGGTCCCCGAATCCAGAGGCCTGACAGCAACCAGGGGAGGCAGCGTGGCTG	CGGGCAACATCTTCACCAGCCCACAGAGGGAACCTAAGCCCTTCCTGGGG	PAX5;PAX5;PAX5;PAX5;PAX5;PAX5;PAX5;PAX5;PAX5;PAX5;PAX5;PAX5;PAX5	NR_104000;NR_103999;NM_001280550;NM_001280549;NM_001280556;NM_001280551;NM_016734;NM_001280555;NM_001280554;NM_001280553;NM_001280552;NM_001280548;NM_001280547	Body;Body;Body;Body;Body;Body;Body;Body;Body;Body;Body;Body;Body											PAX5	ENST00000520083.1	3'UTR	chr9:36933985-36934335	3								0.361479	0.410528	0.0490492	6.51277
cg02130178	chr12	14398285	+	46629120		TTAATTTAACCTATTTTAAAACTTAATATAAACTTTATTCCTTAAACCTC		II										OpenSea	AATATGTGAGCATACACAACATTATAGATGATTCTCACAAACAATGTTGAGTAGAAAAAG[CG]AGGTCCAAGGAATAAAGTTCATATTAAGTTCCAAAACAGGCCAAATTAACCTATGCTGTC	TAATTTGGCCTGTTTTGGAACTTAATATGAACTTTATTCCTTGGACCTCG																			chr12:14398175-14398455	5						0.322814	0.266626	-0.0561887	-10.2398
cg02138322	chr16	15601419	-	16673859		CATACTTTACTATCTCCACACAACAAACAAACTCTTACTTAAAAATATAC		II										OpenSea	GTCTGTGCCTTCATGCTTTGCTGTCTCCACACAGCAAGCAAGCTCTTGCTTGGAAGTGTG[CG]TGAGAGACTTGTTGTCTCTAGCCAGCTTGAAATGCTCCTCCCGTTTCTTCCCGTGATTTG	CGCACACTTCCAAGCAAGAGCTTGCTTGCTGTGTGGAGACAGCAAAGCAT	C16orf45;C16orf45	NM_033201;NM_001142469	Body;Body								RP11-1021N1.1	ENST00000568222.1	3'UTR	RP11-1021N1.1;RP11-1021N1.1;C16orf45;C16orf45	ENST00000567442.1;ENST00000568222.1;ENST00000567550.1;ENST00000570249.1	3'UTR;3'UTR;5'UTR;3'UTR	chr16:15601065-15601575	3								0.754098	0.713825	-0.0402737	-6.38493
cg02149446	chr19	47812519	-	73809982		AAAAAAATTTAAACCAACTACATTCCTAAACTTTTACCCAAAAAACTAAC		II										OpenSea	TGAATCCCAAGGGAGGGGTTTAAGCCAACTGCATTCCTGAGCTTTTGCCCAGAAGGCTGG[CG]TCTTAGGAGGAAAGAGATAGATGGCTCCAGGCCGGGCGCAGTGGCTCACACTTGTAATTC	CGCCAGCCTTCTGGGCAAAAGCTCAGGAATGCAGTTGGCTTAAACCCCTC	C5AR1	NM_001736	TSS1500								C5AR1	ENST00000355085.2	TSS1500	C5AR1	ENST00000355085.2	TSS1500	chr19:47812340-47812610	3					TRUE	TRUE		0.324759	0.388644	0.0638848	7.63206
cg02150912	chr14	61994753	-	1648234		AATTATTCTCTCTTATATTTCTCTCRTAACACTTAATTCATACCTTCATC		II										OpenSea	CCACTAGAAGGAATTGTTCTCTCTTATGTTTCTCTCGTAGCACTTGGTTCATACCTTCAT[CG]TGCCACTAGGATGATACAGCAATTGGTGTGTTCCCCCTCCCCACCCCTCCTGGTCTATCC	ATTGTTCTCTCTTATGTTTCTCTCGTAGCACTTGGTTCATACCTTCATCG	PRKCH	NM_006255	Body								RP11-47I22.4	ENST00000556347.1	TSS1500	PRKCH;RP11-47I22.4;PRKCH;PRKCH;PRKCH;PRKCH;PRKCH;PRKCH;PRKCH	ENST00000555110.1;ENST00000556347.1;ENST00000553846.1;ENST00000555233.1;ENST00000536400.1;ENST00000555628.1;ENST00000555382.1;ENST00000557599.1;ENST00000553846.1	5'UTR;TSS1500;1stExon;5'UTR;5'UTR;5'UTR;5'UTR;5'UTR;5'UTR	chr14:61994465-61994790	3								0.541761	0.418085	-0.123676	-14.9784
cg02152495	chr10	133921214	+	43629160		TAAAACATATAAATAACATAAACRAACTTATACCAACTACACTATTCCAC		II										OpenSea	ATGCACAGGCAGCAACTCCCTTTTGCCAAGTGATCACAGCGCCTCTTGGAGTCAGTTCCA[CG]TGGAACAGTGCAGCTGGCACAAGCTCGTCCATGTTATTCACATGCCCCACCGTGGTGGGC	CGTGGAACAGTGCAGCTGGCACAAGCTCGTCCATGTTATTCACATGCCCC	JAKMIP3	NM_001105521	Body					10:133770991-133771257									chr10:133920825-133921315	3								0.600131	0.54786	-0.0522707	-5.34431
cg02157078	chr1	114888769	+	77691855	83657429	AACTTCAAAAACACTAAAACCAACAAAACACAAACCTATCATACAAACCA	AACTTCGAAAACGCTAAAACCAACGAAACGCAAACCTATCATACAAACCG	I	A	Red	rs1006963	0.128767						OpenSea	GGGAAAGGCCTCTGCCAGGAGCCTTCCCCCGAGAGACCGCTTTTCCTCCCACCGCAGGGT[CG]GCTTGCATGACAGGCCTGCGCTCCGCTGGCTCCAGCGCCTCCGAAGTCACCTGCCCTGCA	CGGCTTGCATGACAGGCCTGCGCTCCGCTGGCTCCAGCGCCTCCGAAGTC							TRUE	1:114690261-114690591	1:114888494-114889743	Promoter_Associated							chr1:114888200-114889095	3						TRUE		0.258896	0.296836	0.0379402	5.65426
cg02163443	chr14	101907123	+	86646864		ACAAATAATCAACTACAAACCCATCCAATTAATATTTTTCCATTTTTCTC		II									chr14:101908781-101909022	N_Shore	AGGCAGTTAACATGCAAGCAAAGATAAGATGCCTTCGGCAGGGGAGGCTATGACAACCAA[CG]AGAAAAATGGAAAAACACCAATTGGATGGGTCTGCAGTTGATCACTTGCTCTTCCTTGGT	CGAGAAAAATGGAAAAACACCAATTGGATGGGTCTGCAGTTGATCACTTG											RP11-168L7.3	ENST00000555725.1	TSS1500	RP11-168L7.3	ENST00000555725.1	TSS1500										0.50314	0.459573	-0.0435671	-5.84141
cg02167618	chr11	22513571	+	79707232		CAAACRAAAAATCTTTAAAACAAATAACAAACTTCATCACAACAAAAACC		II										OpenSea	CGCTGGAAACCAGCCTGGAAAAGCCTGGCATTTTAATTGATCCCAGAGCTTCTTGCCTCA[CG]GCTCCTGCTGTGATGAAGTCTGCTACTTGTTCCAAAGATTCTCCGCCTGGTTGCCTAGCC	CGGCTCCTGCTGTGATGAAGTCTGCTACTTGTTCCAAAGATTCTCCGCCT	LINC01495	NR_120583	TSS200								RP11-34N19.1;CTD-2140G10.1	ENST00000531858.1;ENST00000532380.1	TSS200;TSS200	RP11-34N19.1;CTD-2140G10.1	ENST00000531858.1;ENST00000532380.1	TSS200;TSS200	chr11:22513460-22513675	3								0.459548	0.401182	-0.0583658	-6.38071
cg02173388	chr17	7328814	+	73631129		TCACAATATAAAAATAACAACTTTTATCCATTCTACTAACCCCTTCTACC		II			rs72842819	0.039931						OpenSea	CTGAGATCTGGGATATGTGGGGACCAGGCTCCACCAAGTAGGAGCCAAGGGTGGAGATGG[CG]GTAGAAGGGGCCAGCAGAATGGATAAAAGCTGCCACCTCCACATTGTGACTCTCGCTAGC	CACAATGTGGAGGTGGCAGCTTTTATCCATTCTGCTGGCCCCTTCTACCG	C17orf74	NM_175734	TSS200						17:7328475-7329156	Unclassified_Cell_type_specific	C17orf74;C17orf74;RP11-104H15.7	ENST00000333870.3;ENST00000574034.1;ENST00000575310.1	TSS200;TSS200;5'UTR	C17orf74;C17orf74;RP11-104H15.7	ENST00000333870.3;ENST00000574034.1;ENST00000575310.1	TSS200;TSS200;5'UTR			chr17:7328273-7331406	6				TRUE		0.705834	0.663409	-0.0424256	-8.57434
cg02193700	chrX	138775058	-	33710262		AAACACACAAACATACTCTAATCTCAATCTTTAAATATACCAAATCCCAC		II									chrX:138773796-138774673	S_Shore	AGGATGCAAACAAACACACAGACATACTCTGATCTCAGTCTTTGGATATGCCAAGTCCCA[CG]CCCTTCAGGTCCCAAACGCCAAGCCTCCTGTATAGACACTTGAGCTGCCATCTGCCATGG	AACACACAGACATACTCTGATCTCAGTCTTTGGATATGCCAAGTCCCACG	MCF2;MCF2	NM_001099855;NM_001171876	5'UTR;5'UTR				TRUE				MCF2;MCF2;MCF2;MCF2	ENST00000370578.4;ENST00000520602.1;ENST00000414978.1;ENST00000519895.1	TSS1500;TSS1500;5'UTR;5'UTR	MCF2;MCF2;MCF2;MCF2	ENST00000370578.4;ENST00000520602.1;ENST00000414978.1;ENST00000519895.1	TSS1500;TSS1500;5'UTR;5'UTR										0.547615	0.505819	-0.0417962	-5.95662
cg02203737	chr20	19809171	-	32615979		CTATCTTTCTACCTAATTTCTACAACAAAAATAAATCACTCACTTCCTAC		II										OpenSea	GAGTCTGCCACCTGTCTTTCTGCCTGATTTCTGCAGCAGGAATGAATCACTCACTTCCTG[CG]TTGATGGTGGCTGTGGCATCCTGTCATCACAGTAGCCCTTTTATTCTATTCCTCCATTCA	CGCAGGAAGTGAGTGATTCATTCCTGCTGCAGAAATCAGGCAGAAAGACA							TRUE										chr20:19808940-19809235	3								0.220159	0.304599	0.0844398	7.85435
cg02208900	chr11	118888328	-	38712540		ACAAATTAATATTTCTAACAAAAACACCCTTTCCCTCTCRAATAATCTAC		II									chr11:118888878-118890115	N_Shore	ACAAAACAGAAACAAGTTAGTATTTCTGGCAGAAGCACCCTTTCCCTCTCGAGTAATCTG[CG]TCAGAGAAATCTGTTCCACCGTTATCAAGGATAAATTACACATTACTAAAACAAAAACAA	CGCAGATTACTCGAGAGGGAAAGGGTGCTTCTGCCAGAAATACTAACTTG	RPS25;TRAPPC4;MIR3656	NM_001028;NM_016146;NR_037429	Body;TSS1500;TSS1500								TRAPPC4;TRAPPC4	ENST00000533632.1;ENST00000528230.1	TSS1500;TSS1500	RPS25;RPS25;TRAPPC4;TRAPPC4;TRAPPC4;TRAPPC4;TRAPPC4;RPS25;RPS25	ENST00000532567.1;ENST00000527853.1;ENST00000533632.1;ENST00000527680.1;ENST00000447216.2;ENST00000525079.1;ENST00000533012.1;ENST00000524864.1;ENST00000527853.1	3'UTR;3'UTR;TSS1500;TSS1500;TSS1500;TSS1500;TSS1500;3'UTR;1stExon	chr11:118888140-118888470	3								0.290529	0.221098	-0.0694311	-6.85008
cg02220125	chr17	76164117	+	79694434		AAAACTATAAAAAACAATATAACRTCACACTTAAAATAATATACAAAACC		II									chr17:76164395-76165272	N_Shore	GGTGATCCAACCGCCTCGGCCTCCCAAAGTGCTGGGATTACAGGTGTGAGCCACCGCTCC[CG]GCCTTGCACACCATCTTAAGTGTGACGCCACACTGCCCTTCACAGCCTTGGGGCTCTGCC	CGGCCTTGCACACCATCTTAAGTGTGACGCCACACTGCCCTTCACAGCCT	SYNGR2	NM_004710	TSS1500						17:76164112-76165518	Promoter_Associated	SYNGR2	ENST00000225777.2	TSS1500	SYNGR2	ENST00000225777.2	TSS1500			chr17:76164040-76166414	6	chr17:76164022-76173738	6		TRUE		0.600022	0.638657	0.0386341	6.95517
cg02231843	chr10	75596730	-	98646386		CCACCATAACCTTTACCTTTTTCTAAAAAACCTATACRTCAAAAAAACTC		II									chr10:75599260-75599488	N_Shelf	CAAGCCGTGATCCACCATGGCCTTTGCCTTTTTCTGAGGAGCCTATGCGTCAAGAAAGCT[CG]AGGCTGTTGCACTCAGTGGGATCTGAAAGTGTTGTAGAGAGAAGGAAAAAGACCAAAAGG	CACCATGGCCTTTGCCTTTTTCTGAGGAGCCTATGCGTCAAGAAAGCTCG	CAMK2G;CAMK2G;CAMK2G;CAMK2G;CAMK2G	NM_172173;NM_172169;NM_172170;NM_001222;NM_172171	Body;Body;Body;Body;Body				TRUE				CAMK2G	ENST00000472912.1	3'UTR	CAMK2G;CAMK2G	ENST00000474131.1;ENST00000472912.1	3'UTR;3'UTR	chr10:75596485-75596850	3						TRUE		0.701308	0.741631	0.0403234	5.41753
cg02239258	chr8	8241752	+	28721291		ATTAAAAAATCTTAAAAAATAAAACCTCTAATACCAATATCACCCCTTCC		II			rs2976956	0.182021					chr8:8243559-8243984	N_Shore	GTTCTGCTTGGCGACTTATTGCCTCCTCAACAGGCAAGTAAGAACACAAACTTGTTTTTG[CG]GAAGGGGTGACATTGGTATCAGAGGCCCTACTTTCTAAGATTCCCCAACCTTTGCACAGC	CGGAAGGGGTGACATTGGTATCAGAGGCCCTACTTTCTAAGATTCCCCAA											PRAGMIN	ENST00000520004.1	5'UTR	PRAGMIN	ENST00000520004.1	5'UTR	chr8:8241165-8242535	3						TRUE		0.327309	0.413051	0.0857414	7.58228
cg02247391	chr21	27761331	+	51773174		ACAATAATCTACTCTTTCATTCTACCCTAAAATCCCAAATAACCTTAAAC		II										OpenSea	CAAAGATTTTTCCATTGTTGTGGAAAGGAACTTGAAATGCAAAGACAAGGCCAAATGACT[CG]CTCAAGGTCACCTGGGACCTCAGGGCAGAATGAAAGAGTAGATTATTGTCATGCTGTATC	CGCTCAAGGTCACCTGGGACCTCAGGGCAGAATGAAAGAGTAGATTATTG											AP001596.6;AP001596.6;AP001596.6	ENST00000421771.1;ENST00000429340.1;ENST00000452460.1	TSS1500;5'UTR;5'UTR	AP001596.6;AP001596.6;AP001596.6	ENST00000421771.1;ENST00000429340.1;ENST00000452460.1	TSS1500;5'UTR;5'UTR	chr21:27761000-27761475	3								0.675233	0.612258	-0.0629745	-7.60068
cg02261874	chr10	60733085	-	13611857		AATACCTTATTATTCTTATTCTTTCCTTTACTAAACATCATATCCTATTC		II										OpenSea	AGAGCCAACCTGATGCCTTGTTATTCTTATTCTTTCCTTTGCTAAACATCATGTCCTATT[CG]CTGTGATCATAGTGACATGCAGGCTGTGGTCTGTCCTGATGAGTGCTGTGACTGCACAGG	ATGCCTTGTTATTCTTATTCTTTCCTTTGCTAAACATCATGTCCTATTCG																					chr10:60731741-60733221	5				0.565922	0.639012	0.0730907	7.28713
cg02269302	chr18	43895103	-	99631254		AAACCAAAAACCACACAATCATTTAACAAACTAAAAACCAAACTACAAAC		II										OpenSea	TGGGAGAACCTAAACCAAGAGCCACACAATCATTTGGCAGGCTGGGAGCCAGGCTGCAGG[CG]CAGCTACCAGGCAGGATAGCCCACACCATGCCACAGAGGAAGCCAGGGCCACTGTCCCAA	CGCCTGCAGCCTGGCTCCCAGCCTGCCAAATGATTGTGTGGCTCTTGGTT																			chr18:43895073-43895520	6						0.49838	0.428996	-0.0693839	-8.33998
cg02270332	chr6	106475062	-	94613100		TCTACTCTCCCTCAATTTATTCCTACTTTATTTAAAATTCRAAAAATACC		II										OpenSea	GGCCCGCTGGCTCTGCTCTCCCTCAGTTTATTCCTACTTTGTTTAAAATTCGGGAAGTGC[CG]GGGGAGGGGCAAGACATTAATCGCTGCACTTGTGCAAACGGAGTGCCAGCTGATTTATGG	CTGCTCTCCCTCAGTTTATTCCTACTTTGTTTAAAATTCGGGAAGTGCCG							TRUE																	TRUE		0.352996	0.446271	0.0932755	8.41795
cg02281854	chr2	217428125	+	8642109		TCCTAAATCCCAAATTTACCCACTCTTCCAATTTATTATTTATAAAACAC		II										OpenSea	AGTCCTACTCATCTCAGTAACCTTCAGAGGATCTGGCACATAGAAAGAGCTGGAATCAAA[CG]TGTTTCATAAATAACAAACTGGAAGAGTGGGTAAACTTGGGACCCAGGAGCTGGTTCAAA	CGTGTTTCATAAATAACAAACTGGAAGAGTGGGTAAACTTGGGACCCAGG							TRUE																	TRUE		0.272462	0.304347	0.0318854	5.05074
cg02282492	chr14	73503922	+	21794251		CTCAATCTTAACTCATTACAAACACCRCCTTCTAAACTAAAATAATTCTC		II			rs116217531	0.013467						OpenSea	TTAGCCGGGCATGGTGGTGCATTCCTGTAATCAATCTCAGCTACTCAGGAGGCTGACGTA[CG]AGAATCACTTTAGCCCAGAAGGCGGTGCTTGCAATGAGCCAAGATTGAGTCACTGCACTC	CGAGAATCACTTTAGCCCAGAAGGCGGTGCTTGCAATGAGCCAAGATTGA																	chr14:73503820-73504035	3								0.163055	0.214472	0.0514175	5.10551
cg02302721	chr3	125117988	-	78746536		ACTTATAAAATCTAAAAATAAAACTCCATCTACCTCACTAACATCTAATC		II										OpenSea	GGCTGCTGAGAGCTTATGAAATCTAAGAATGAGGCTCCATCTGCCTCACTAGCATCTGAT[CG]CCTGGGGGCACCCTGCCTCCCAGGAGGAGGTTAATGAATATGCAATATCTCCCTCCTACA	CTTATGAAATCTAAGAATGAGGCTCCATCTGCCTCACTAGCATCTGATCG																	chr3:125117865-125118115	3								0.21651	0.273337	0.0568274	5.65473
cg02303505	chr8	91592157	-	88790830		CTAAAAAATCAATAAATTATTCTCAAAAACACTCAAAAACTCCCCCTACC		II										OpenSea	GAGCCTCAGCACTAAGAGGTCAGTGGGTTATTCTCAAGGACACTCAAGAACTCCCCCTGC[CG]TTTCTTGCAAACGTAGGACACCCACTGCATTATGTCAACTGAGGAAAGAATATTAAAAGA	CGGCAGGGGGAGTTCTTGAGTGTCCTTGAGAATAACCCACTGACCTCTTA							TRUE				AB015752.3	ENST00000521975.1	3'UTR	AB015752.3	ENST00000521975.1	3'UTR	chr8:91591980-91592630	3						TRUE		0.192919	0.256974	0.0640546	6.842
cg02305473	chr2	233965167	-	43714220		CACAAATCATACTATTAATAATCTCATCTAACCTCTTACCTAAAATAAAC		II										OpenSea	TTGCCTCTCCTCACAGATCATGCTGTTAGTAATCTCATCTAGCCTCTTGCCTGGGGTGGA[CG]TCAAGCTCACTACACTGTAAACTCCAAAACAGCCCACGTTACTCCCGGTGACAATCAGAA	CGTCCACCCCAGGCAAGAGGCTAGATGAGATTACTAACAGCATGATCTGT	INPP5D;INPP5D	NM_005541;NM_001017915	Body;Body						2:233964871-233965844	Promoter_Associated				INPP5D	ENST00000467393.1	5'UTR	chr2:233964860-233965750	3								0.562919	0.502729	-0.0601908	-6.13148
cg02309242	chr3	172364605	-	86805555		CCTAACACCCATACTTACTATCCTCCAATACAATATTTTTCCTAACAAAC		II										OpenSea	TCCATCCCATTCCTGGCACCCATACTTGCTGTCCTCCAGTACAATGTTTTTCCTGGCAAG[CG]TCCAATGCTACAGATTCAATCTCTTTTAAGGCAGAAACTCCTTCTTATTCATTTTTGTAT	CGCTTGCCAGGAAAAACATTGTACTGGAGGACAGCAAGTATGGGTGCCAG	NCEH1;NCEH1;NCEH1;NCEH1	NM_001146278;NM_001146277;NM_001146276;NM_020792	5'UTR;5'UTR;Body;Body								NCEH1	ENST00000543711.1	5'UTR	NCEH1	ENST00000543711.1	5'UTR	chr3:172364445-172364750	3								0.712326	0.674047	-0.0382797	-5.21323
cg02309752	chr8	11835607	-	89614979		TCACAAATCCAAAAAAACAACTCTCAAACCAACTTATTTTAACTCCTAAC		II										OpenSea	CAGGGTGTTATTCACAGATCCAGAGAGGCAGCTCTCAGACCAACTTGTTTTGACTCCTGG[CG]GGACCAGCAGCTGCTGCAGTGGCCTAGGGGGTGAGCCCAAGCATAGATGTCATTCTACTG	CACAGATCCAGAGAGGCAGCTCTCAGACCAACTTGTTTTGACTCCTGGCG							TRUE										chr8:11835360-11835855	3						TRUE		0.359743	0.421387	0.0616434	11.2166
cg02312388	chr20	57257982	+	37786559		CTTAATAAACATTTTATATACACACATACCTTTCATAAACAACCACAAAC		II										OpenSea	CCTGCTGCTCAACAGAAAATAATGATTCTTTTGTGACGTGAGTCAGTGTACGTACGTGTA[CG]TTTGTGGTTGTTTATGAAAGGTATGTGTGTACATAAAATGCTTATCAAGATGGATAATGT	TTGATAAGCATTTTATGTACACACATACCTTTCATAAACAACCACAAACG	STX16-NPEPL1	NR_037945	Body								STX16-NPEPL1	ENST00000413559.1	5'UTR	STX16-NPEPL1	ENST00000413559.1	5'UTR	chr20:57257765-57258030	3								0.244364	0.37134	0.126975	9.32524
cg02312438	chr2	168148419	-	88682964		ATCAACTATATAACTAATATACACACTTAATTTTTAACCCTCACAACAAC		II									chr2:168149033-168150797	N_Shore	TCCAGCAATTTGTCAACTATGTAGCTGATATACACACTTGATTTTTGACCCTCACAACAA[CG]TTGTGAGGTGGGTATGACTATTTATCAGAGGGTCACTTTGGGAAGGTCCCAAGCTTATTA	TCAACTATGTAGCTGATATACACACTTGATTTTTGACCCTCACAACAACG											AC074363.1	ENST00000442316.1	TSS1500	AC074363.1	ENST00000442316.1	TSS1500								TRUE		0.411124	0.329067	-0.0820567	-12.6098
cg02314896	chr19	49059802	+	50701150		AAACRAACCATTTAAAAACCACTCAAATCTACTACAAAATAACCCACCAC		II									chr19:49061545-49061769	N_Shore	GGCTTCAGGAGAGTAAGGGGCAGCTGGGTCAGGAGAGGGCCAGCTGCCGTGGAAACTCCC[CG]TGGTGGGCCATCCTGCAGCAGACCTGAGTGGCTCTCAAATGGTTCGTTTTTTAAGCACCT	AACGAACCATTTGAGAGCCACTCAGGTCTGCTGCAGGATGGCCCACCACG	SULT2B1	NM_177973	Body														chr19:49059425-49059810	3						TRUE		0.252515	0.307082	0.0545674	9.12581
cg02320980	chr10	118926615	-	46609842		CAAAAACAACRCAATATCCTCAACCCTAAAAACTAAATATTAAAAATCCC		II									chr10:118927021-118928132	N_Shore	TTTAGAAGGGGCAGAAACAGCGCAGTGTCCTCAGCCCTGAGGGCTGAGTGTTGGAGGTCC[CG]ACGCTCCTGGGTTCTCTTCTGCCCGGGTGCAGACTACAGCAGGTGCGCAGGGCTTCGCAC	CGGGACCTCCAACACTCAGCCCTCAGGGCTGAGGACACTGCGCTGTTTCT								10:118916442-118916754	10:118926575-118926729	Unclassified_Cell_type_specific	RP11-501J20.2	ENST00000419373.1	3'UTR	RP11-501J20.2	ENST00000419373.1	3'UTR	chr10:118926040-118926855	3						TRUE		0.566503	0.492663	-0.07384	-5.13696
cg02326949	chr8	126581837	-	23673271		ATCCAATCATATTACATTATAATTATCCATAAACTCCAAACRAAATCCTC		II										OpenSea	CACACTGGGGCATCCAATCATATTGCATTGTAATTATCCATGGGCTCCAGACGAAGTCCT[CG]AGGCAGAGGCTGTGTCATCACACCTCTTTCCCCAGCTCCTAGCACGGTGCCTGACCATAA	TCCAATCATATTGCATTGTAATTATCCATGGGCTCCAGACGAAGTCCTCG							TRUE										chr8:126581625-126582255	3						TRUE		0.658374	0.599167	-0.0592067	-6.43171
cg02339104	chr14	87801282	-	82606970		ACTAAAATTTTAACCTTCTAATCCCTCTTTTAATTTCCTTTTCTCCCTAC		II										OpenSea	CCCTGGGCTAAACTAAAATTTTAACCTTCTAATCCCTCTTTTAATTTCCTTTTCTCCCTA[CG]CTTATCATGATCTAATATATTTAGGTATATATTGTTTTCATTTATCTTGTTTGTTTTTAA	CTAAAATTTTAACCTTCTAATCCCTCTTTTAATTTCCTTTTCTCCCTACG																					chr14:87801262-87801945	6				0.802198	0.741767	-0.060431	-6.43368
cg02340755	chr18	74921132	-	71751127		CCTCAACCCACTTCCTCAATACTACTCTAAATTAATAACTTCTAACCCTC		II										OpenSea	CTGTTCTTTCTCCTCAGCCCACTTCCTCAATGCTGCTCTGAGTTGGTGACTTCTGGCCCT[CG]TCCAGTCTTTTGTCCTCTCGCTGTCCTGGTTGAGTCCACGCATTGAGGTTTTAGGTTTGT	CGAGGGCCAGAAGTCACCAACTCAGAGCAGCATTGAGGAAGTGGGCTGAG					chr18:74921028-74921028				18:74920636-74921272	Unclassified							chr18:74920920-74921310	3								0.686586	0.594884	-0.0917021	-6.74433
cg02340787	chr6	19472760	-	82745186		CATAATACACTCCATAACCATAATAAATCAAAACACCACTACAACTTAAC		II			rs115664597	0.01477						OpenSea	GAACCTCACCTCATAATACACTCCATGGCCATGGTGAGTCAGAACACCACTGCAGCTTGG[CG]CTAGTGAGCTTAATGATACAGGTCCATATCACTACTTTTGTAAAATAAGAAGTACATTTC	CGCCAAGCTGCAGTGGTGTTCTGACTCACCATGGCCATGGAGTGTATTAT																			chr6:19472307-19472873	5	chr6:19472018-19473642	6				0.734133	0.675821	-0.0583116	-6.65978
cg02345255	chr11	134453431	+	95771376		CTTAAACTTCCTACAAACTACCACATAATCACTTAATTACATCTAACTCC		II										OpenSea	TCTGAAATGAAGGCATTCACGTTCAAAGAACGGACCTGGAAGCTGGAGAAATATGTTGTA[CG]GAGCTAGATGTAATCAAGTGACTATGTGGTAGCCTGCAGGAAGTTCAAGGGGGAAGTGGT	CGGAGCTAGATGTAATCAAGTGACTATGTGGTAGCCTGCAGGAAGTTCAA																	chr11:134453340-134453575	3								0.575871	0.548051	-0.0278201	-5.02118
cg02345613	chr8	141619483	+	22720116		AAAATCTCAAAATTACCAACTATTTAAACCATACAAACTAACCCCCAAAC		II										OpenSea	AGCGGTGGGCGGGCAGTGGCCTGCCGGGTGGCCTGCGGAGATCACAGGGGCTCCAGCCCA[CG]CTTGGGGGTCAGCCTGTATGGTCTAAACAGCTGGCAACCTTGAGACTCTGCAAGTAGGAG	CGCTTGGGGGTCAGCCTGTATGGTCTAAACAGCTGGCAACCTTGAGACTC	EIF2C2;EIF2C2	NM_012154;NM_001164623	Body;Body				TRUE	8:141688562-141688666			EIF2C2	ENST00000517293.1	3'UTR	EIF2C2	ENST00000517293.1	3'UTR	chr8:141619465-141619795	3						TRUE		0.317129	0.281742	-0.0353863	-5.31772
cg02346475	chr5	86177200	-	78717193		AACAACAACTACCAAAAAACTACATTATCTCCCAACAAAAAATACATAAC		II										OpenSea	GTTAGGGCTATAGCAACAACTGCCAGGAGACTACATTGTCTCCCAGCAAGGAATGCATGG[CG]TGCAGTGTGGCAGCAGAGAGTGTCTCACAGGAAACAGGGAAGATAAGGAGGCTTTTTCTT	CGCCATGCATTCCTTGCTGGGAGACAATGTAGTCTCCTGGCAGTTGTTGC									5:86176658-86177392	Unclassified							chr5:86177120-86177310	3								0.76907	0.672925	-0.0961457	-11.9389
cg02350320	chr1	33546151	+	92754952		CTTACTCATCTCTCAATAAAAATATATCTCCTTCTCCAAAAAACTTTCCC		II									chr1:33546524-33547243	N_Shore	GACTTTGATGGGTGAGCAGCAGCTTTCGGTATAGAAGAAATGCTTTGAGTTGAGGAAGTC[CG]GGAAAGCTTCTTGGAGAAGGAGACACATTTCTATTGAGAGATGAGTAAGAGTTTGCCGGG	CGGGAAAGCTTCTTGGAGAAGGAGACACATTTCTATTGAGAGATGAGTAA	ADC	NM_052998	TSS1500						1:33545817-33548037	Promoter_Associated	ADC;ADC;ADC	ENST00000341637.4;ENST00000398167.1;ENST00000484656.1	TSS1500;TSS1500;TSS1500	ADC;ADC;ADC;ADC;ADC;ADC;ADC;ADC;ADC;ADC;ADC;ADC;ADC;AK2	ENST00000478635.1;ENST00000341637.4;ENST00000481886.1;ENST00000475935.1;ENST00000462920.1;ENST00000495135.1;ENST00000477570.1;ENST00000483027.1;ENST00000492420.1;ENST00000398167.1;ENST00000497710.1;ENST00000473089.1;ENST00000484656.1;ENST00000548559.1	TSS1500;TSS1500;TSS1500;TSS1500;TSS1500;TSS1500;TSS1500;TSS1500;TSS1500;TSS1500;TSS1500;TSS1500;TSS1500;3'UTR	chr1:33546005-33546315	3						TRUE		0.429832	0.469549	0.0397166	5.3424
cg02361903	chr1	110452616	-	75641471		ACTCATCCTACTAATCCTCACTTAAACTCATTCTCATATAAAAACAAAAC		II			rs117735236	0.012153					chr1:110453143-110453889	N_Shore	AATAGGCTTAGGCTCATCCTACTAGTCCTCACTTAGACTCATTCTCATGTAGAAACAAAA[CG]TGATTAATCACCTCAGTAAGTGCAATTTCCAAAAACATCCAGGGAAATCTAGGGTCCAGG	CTCATCCTACTAGTCCTCACTTAGACTCATTCTCATGTAGAAACAAAACG	CSF1;CSF1;CSF1;CSF1	NM_172212;NM_000757;NM_172211;NM_172210	TSS1500;TSS1500;TSS1500;TSS1500						1:110452587-110452712	Unclassified_Cell_type_specific	CSF1;CSF1;CSF1;CSF1;CSF1	ENST00000344188.5;ENST00000329608.6;ENST00000369802.3;ENST00000420111.2;ENST00000369801.1	TSS1500;TSS1500;TSS1500;TSS1500;TSS1500	CSF1;CSF1;CSF1;CSF1;CSF1;CSF1;CSF1;CSF1;CSF1	ENST00000527192.1;ENST00000525659.1;ENST00000357302.4;ENST00000344188.5;ENST00000329608.6;ENST00000488198.1;ENST00000369802.3;ENST00000420111.2;ENST00000369801.1	TSS1500;TSS1500;TSS1500;TSS1500;TSS1500;TSS1500;TSS1500;TSS1500;TSS1500	chr1:110452585-110452995	3						TRUE		0.328268	0.410215	0.081947	7.21037
cg02363934	chr16	3030953	+	85722822		AATCAAACCAAACAAAATCCTACCTATCTAAAAAACTTCCTAAAAAAAAC		II			rs7190457	0.021043					chr16:3029752-3030954	Island	TGGGAGGCCAGACGCACGACCCCCAACCCCTAGCGCACGGCTTCGGGAGCCAGAAAAAGC[CG]CCTCTTCCAGGAAGCTCTCCAGATAGGCAGGACTCTGCTTGGCCTGACCTCGCCTGCCTG	CGCCTCTTCCAGGAAGCTCTCCAGATAGGCAGGACTCTGCTTGGCCTGAC	PKMYT1;PKMYT1	NM_182687;NM_004203	TSS1500;TSS1500						16:3030078-3031067	Promoter_Associated	PKMYT1;PKMYT1;PKMYT1;PKMYT1;PKMYT1;PKMYT1	ENST00000440027.2;ENST00000431515.2;ENST00000574385.1;ENST00000574730.1;ENST00000573944.1;ENST00000262300.8	TSS1500;TSS1500;TSS1500;TSS1500;TSS1500;TSS1500	PKMYT1;PKMYT1;PKMYT1;PKMYT1;PKMYT1;PKMYT1;PKMYT1;PKMYT1;PKMYT1;PKMYT1;PKMYT1;PKMYT1;PKMYT1	ENST00000572619.1;ENST00000574415.1;ENST00000440027.2;ENST00000572658.1;ENST00000572059.1;ENST00000431515.2;ENST00000574385.1;ENST00000576268.1;ENST00000574730.1;ENST00000570649.1;ENST00000575632.1;ENST00000573944.1;ENST00000262300.8	TSS1500;TSS1500;TSS1500;TSS1500;TSS1500;TSS1500;TSS1500;TSS1500;TSS1500;TSS1500;TSS1500;TSS1500;TSS1500	chr16:3030725-3031035	3						TRUE		0.367158	0.309283	-0.0578746	-5.43528
cg02364122	chr11	118494099	+	92751493		TATAACCAAAAACACCTAAAATATACACAATAACAAATATACCCACAAAC		II										OpenSea	GCAGTAGCCCTCCAGCACCTGGTGTGGCTGGGAGGTGGAGTTCTGCTAGCTACAGTTAGG[CG]CCTGTGGGCACATCTGCCACTGTGCACACTCCAGGTGCCCCTGGCTACATTTTCCAGCTC	CGCCTGTGGGCACATCTGCCACTGTGCACACTCCAGGTGCCCCTGGCTAC	PHLDB1;PHLDB1;PHLDB1	NM_001144759;NM_001144758;NM_015157	Body;Body;Body								PHLDB1;PHLDB1	ENST00000361465.4;ENST00000358191.5	5'UTR;5'UTR	PHLDB1;PHLDB1;PHLDB1;PHLDB1;PHLDB1;PHLDB1;PHLDB1	ENST00000526374.1;ENST00000526670.1;ENST00000361465.4;ENST00000358191.5;ENST00000530708.1;ENST00000532639.1;ENST00000527259.1	5'UTR;TSS1500;5'UTR;5'UTR;5'UTR;5'UTR;5'UTR	chr11:118493065-118494390	3								0.627437	0.646905	0.0194684	6.46876
cg02364454	chr7	87196132	-	81719920		ATAAAACTAAATACTTACTCTATAAATCRAATATTAAACTCCCCAACATC		II										OpenSea	CCAAGTTCAACATAAAACTAAATACTTACTCTGTAAGTCGGGTGTTAAGCTCCCCAACAT[CG]TGCACATCAAACCAGCCTATCTCCTGTCGCATTATAGCATGAAAAAACTGTTTTCTAATT	TAAAACTAAATACTTACTCTGTAAGTCGGGTGTTAAGCTCCCCAACATCG	ABCB1	NM_000927	Body								ABCB1	ENST00000543174.1	TSS1500	ABCB1;ABCB1	ENST00000543174.1;ENST00000415096.1	TSS1500;3'UTR										0.840943	0.81186	-0.0290821	-5.39619
cg02369225	chr4	105828344	-	65704281		ACATACAATTCCAAATTACTCACAAACCCCCTCTAAAAAATATTACTATC		II										OpenSea	CACACAAATGTACATACAATTCCAGGTTGCTCACAGACCCCCTCTAGGAGATGTTACTGT[CG]CTCATTCGTATTTCCGGTTCTACTCCTCTTCCGGGCACACTGGAGAATTACACTTCCTTG	CATACAATTCCAGGTTGCTCACAGACCCCCTCTAGGAGATGTTACTGTCG											RP11-556I14.1;RP11-556I14.1;RP11-556I14.2	ENST00000515649.1;ENST00000506148.1;ENST00000515127.1	TSS1500;TSS200;3'UTR	RP11-556I14.1;RP11-556I14.1;RP11-556I14.2	ENST00000515649.1;ENST00000506148.1;ENST00000515127.1	TSS1500;TSS200;3'UTR	chr4:105828280-105828590	3								0.702623	0.756244	0.053621	5.87197
cg02379760	chr17	34271297	+	65619569		AAAAAAACAAAATATCAAATCACCATATCACAAATAATTAACCCCATACC		II										OpenSea	CTCACAGAACAAGTTTGAGTTGGGTTTCTGTCACTTACAGCCAAAAGAGCCAGTTGTAGT[CG]GCATGGGGTCAACCATCTGTGATATGGTGACCTGACACCCTGTCCCCTCCCTGTGAAGGC	CGGCATGGGGTCAACCATCTGTGATATGGTGACCTGACACCCTGTCCCCT	LYZL6;LYZL6	NM_001199951;NM_020426	TSS1500;TSS1500								LYZL6	ENST00000293274.3	TSS1500	LYZL6	ENST00000293274.3	TSS1500	chr17:34271225-34271475	3								0.469964	0.527963	0.0579996	5.44026
cg02381488	chr10	80679729	+	59737167		TTCAAAAAAACCTCTCCCAATACCTTAAATCRAAAAACTTATCCTAAAAC		II										OpenSea	ACTGCCCAGCAGACATCCAGCTGGGAAGAGGTTGTGGGGAGAAGAGCTGGGCCATGAGCA[CG]TTCCAGGACAAGCTCCCCGATCCAAGGCACTGGGAGAGGCCTCCCTGAAGGACGCTTAGG	TCAGGGAGGCCTCTCCCAGTGCCTTGGATCGGGGAGCTTGTCCTGGAACG																	chr10:80679685-80680070	3								0.670141	0.613648	-0.0564931	-9.74358
cg02383058	chr8	129441175	+	87697151		AAAATTATCACCCTAAATTTAAACTATACCTTAAAACATCTACCTCTTTC		II										OpenSea	CAGTGAATAGGGTAACAAAGAAGGTCTAGGTAATGCCCTGTCCCTGTCACTGTCAATCCA[CG]AAAGAGGCAGATGTTCCAAGGCACAGCCCAAATTCAGGGTGATAATTTCAGTGCCAGAGG	AAATTATCACCCTGAATTTGGGCTGTGCCTTGGAACATCTGCCTCTTTCG	LINC00824	NR_121672	Body								RP11-89M16.1;RP11-89M16.1	ENST00000520206.1;ENST00000520766.1	TSS1500;3'UTR	RP11-89M16.1;RP11-89M16.1	ENST00000520206.1;ENST00000520766.1	TSS1500;3'UTR			chr8:129439839-129441315	6	chr8:129439844-129441645	6				0.726518	0.778035	0.0515168	5.96187
cg02393849	chr11	134431891	+	85800189		ACATCCCTAATATAAAAAAATCCTAAAATAAAATCCCTTCATCATCAACC		II					rs73595017	0.013724				OpenSea	GACTCCCTGCCCCTCTTCCACACTGCCACACTCTGCGTTAGAGGCTGCTGCCATTTGGAA[CG]GCTGATGATGAAGGGATCTCACCCCAGGATTTTCTCACATCAGGGATGCAGCAGCAGGTT	CGGCTGATGATGAAGGGATCTCACCCCAGGATTTTCTCACATCAGGGATG											AP004550.1	ENST00000532652.1	TSS1500	AP004550.1	ENST00000532652.1	TSS1500										0.288932	0.356858	0.0679269	7.36943
cg02395364	chrX	74493592	+	55647555		CCATATTTTCAAACTTTATAACCTAACAAAAAAATTATATCTCAATAACC		II										OpenSea	AGCCTGCTAGGCATTTTTTTACTTCTTCCTTCTGTTATGCAGACAAGCTAACTGAAGATG[CG]GTTACTGAGATATAATTTCTCTGCTAGGTCACAAAGTCTGAAAACATGGGCCTTACGTGT	CATGTTTTCAGACTTTGTGACCTAGCAGAGAAATTATATCTCAGTAACCG	UPRT;UPRT	NM_145052;NR_030774	TSS1500;TSS1500						X:74493346-74494140	Promoter_Associated	UPRT;UPRT;UPRT;UPRT	ENST00000531704.1;ENST00000373383.4;ENST00000373379.1;ENST00000530743.1	TSS1500;TSS1500;TSS1500;TSS1500	UPRT;UPRT;UPRT;UPRT;UPRT;UPRT	ENST00000531704.1;ENST00000373383.4;ENST00000373379.1;ENST00000462237.1;ENST00000373373.4;ENST00000530743.1	TSS1500;TSS1500;TSS1500;TSS1500;TSS1500;TSS1500	chrX:74493580-74494175	3						TRUE		0.278945	0.337736	0.0587918	6.19553
cg02404349	chr15	60862256	+	33725270		CAAATAAACAAAAAAATTATTAAATCTATCCCCTTCACCTCCCTTCTATC		II										OpenSea	TCAGATTAAAAGGATAGGAAAAACGAGAGAAAAGTAAGACAATGTGAGCGTGAGATCCTT[CG]ACAGAAGGGAGGTGAAGGGGACAGATCCAACAATCCCCCTGCTTATTTGACTCCGAGACA	CGACAGAAGGGAGGTGAAGGGGACAGATCCAACAATCCCCCTGCTTATTT	RORA;RORA;RORA;RORA	NM_002943;NM_134261;NM_134262;NM_134260	Body;Body;Body;Body				TRUE				RP11-219B17.1;RP11-219B17.1;RORA	ENST00000559824.1;ENST00000558235.1;ENST00000560004.1	5'UTR;5'UTR;3'UTR	RORA;RORA;RP11-219B17.1;RP11-219B17.1;RORA;RORA	ENST00000558234.1;ENST00000557822.1;ENST00000559824.1;ENST00000558235.1;ENST00000551975.1;ENST00000560004.1	3'UTR;3'UTR;5'UTR;5'UTR;3'UTR;3'UTR			chr15:60861721-60862526	5	chr15:60858569-60868935	6		TRUE		0.344675	0.434593	0.0899186	8.24587
cg02405312	chr17	31562667	+	92753192		CATAAAAACCAAAACTAAACCTATCCAAAACAAATTCCTTCTACAAAAAC		II										OpenSea	CAGATACCAGCCGGGCTTCTCAGTGAGTGTTCAGAGGAGCCCTCTGTGCTGCCCTGTCTA[CG]TCTTTGCAGAAGGAACCTGCCCTGGACAGGCCCAGCCTTGGCCTCCATGGAGGCAGCCCT	CGTCTTTGCAGAAGGAACCTGCCCTGGACAGGCCCAGCCTTGGCCTCCAT	ASIC2;ASIC2	NM_183377;NM_001094	Body;Body											ASIC2	ENST00000448983.1	5'UTR	chr17:31562565-31562715	3								0.466508	0.330746	-0.135762	-10.4755
cg02407002	chr12	114265776	+	83644147		AAATTCCATCAACAACAATAAAAATAACCAACCTATATTAACAACTTACC		II										OpenSea	GTGAGGGTATTAAAAGAATGAATATATGTATGTAAGGCCCTCACAATAGTGCCTAGCACA[CG]GCAAGCTGTCAATATAGGTTGGTCATTCTTACTGCTGTTGATGGAATCTGTTACTGAGAG	CGGCAAGCTGTCAATATAGGTTGGTCATTCTTACTGCTGTTGATGGAATC	RBM19;RBM19;RBM19	NM_016196;NM_001146698;NM_001146699	Body;Body;Body																chr12:114259530-114266870	6						0.624402	0.655034	0.0306323	5.11165
cg02408974	chrX	49087859	+	87615219		AAACCTTATCAAAACAAAAATCRAAAATACCAAAACCTATCACCTTAAAC		II									chrX:49087209-49087520	S_Shore	AGAGTGGCATTGGAACCCCCCTACTCCCTTGGGAACCTCCCACCCAGTGCTGACCCTTGA[CG]CCCAAGGTGACAGGTCCTGGCATTCTCGACCCCTGCCCTGACAAGGCCTTGACTTTGTCC	CGCCCAAGGTGACAGGTCCTGGCATTCTCGACCCCTGCCCTGACAAGGCC	CACNA1F;CACNA1F;CACNA1F	NM_001256790;NM_001256789;NM_005183	Body;Body;Body			RDMR													chrX:49086351-49088554	6	chrX:49086401-49088373	6				0.621469	0.690091	0.0686224	6.42642
cg02415020	chr1	246019678	-	83756429		CAATACAAATTAAATTTCTTAAAATACCACCAAAAAACAACTCAACACAC		II										OpenSea	GTGAAGTGGATCAATGCAGATTGGATTTCTTGAAATACCACCAAAAAGCAACTCAACACA[CG]CCAGGGAAGAGAAACCAAGGGAGGCTTGGAAATTTGTCACCCAGCATAAGAACACAGCAC	AATGCAGATTGGATTTCTTGAAATACCACCAAAAAGCAACTCAACACACG	SMYD3;SMYD3	NM_022743;NM_001167740	Body;Body				TRUE				SMYD3	ENST00000366517.1	3'UTR	SMYD3;SMYD3;SMYD3;SMYD3;SMYD3;SMYD3	ENST00000483072.1;ENST00000366516.1;ENST00000366517.1;ENST00000470510.1;ENST00000493441.1;ENST00000488153.1	3'UTR;3'UTR;3'UTR;3'UTR;3'UTR;3'UTR	chr1:246019480-246019935	3						TRUE		0.464431	0.543472	0.0790403	5.24892
cg02438181	chr11	44941388	+	8761418		TCCAAAATCAAAAATCRAAACACAAATACAAACTTAAAATCTTCAAACCC		II										OpenSea	CCTCCTGCCCACCAGAACCTTCTCTGGGATCTCCCCCTAGTTTGGTTGCTGCGGGGTCAA[CG]GGCCTGAAGACTTTAAGTTTGCATCTGTGTTTCGACTCCTGACCCTGGATAGTGAAGAGG	CGGGCCTGAAGACTTTAAGTTTGCATCTGTGTTTCGACTCCTGACCCTGG	TSPAN18	NM_130783	Body											TSPAN18;TSPAN18;TSPAN18;TSPAN18;TSPAN18;TSPAN18	ENST00000519051.1;ENST00000520245.1;ENST00000517621.1;ENST00000517621.1;ENST00000521990.1;ENST00000521990.1	5'UTR;5'UTR;1stExon;5'UTR;1stExon;5'UTR			chr11:44936895-44941792	6						0.71019	0.672919	-0.0372708	-6.14172
cg02441618	chr17	40936570	-	66742574		TACTAAAAATAACCACCTCTAAATACCCRTACTCCRAATACCAAAATACC		II									chr17:40936445-40936668	Island	CGGCATGTGCATGCTGGAGATGGCCACCTCTGAGTACCCGTACTCCGAGTGCCAGAATGC[CG]CGCAAATCTACCGCAAGGTCACTTCGGTGAGAGGGATGGGGCTGGCGGGAAAGGCAATTC	GCTGGAGATGGCCACCTCTGAGTACCCGTACTCCGAGTGCCAGAATGCCG	WNK4	NM_032387	Body					17:38189972-38190294			WNK4	ENST00000442804.2	TSS1500	WNK4	ENST00000442804.2	TSS1500	chr17:40936345-40937495	3						TRUE		0.457936	0.501557	0.0436208	5.14129
cg02442787	chr4	139230014	-	34725257		AACTCATCTATTTTAAATTTCTTCTCTACCTTTCTTATTTAAACTTAACC		II										OpenSea	ACATATTTCAAGACTCATCTATTTTAAATTTCTTCTCTGCCTTTCTTGTTTAGACTTGAC[CG]CTCACTCCTTAGTGTCTTTACTTTAACCCTGACCTGTGATGTAACCTATAAAACATTTCT	ACTCATCTATTTTAAATTTCTTCTCTGCCTTTCTTGTTTAGACTTGACCG							TRUE				LINC00499;LINC00499;LINC00499;LINC00498	ENST00000502757.1;ENST00000507145.1;ENST00000515282.1;ENST00000504369.1	TSS1500;TSS1500;TSS1500;3'UTR	LINC00499;LINC00499;LINC00499;LINC00498	ENST00000502757.1;ENST00000507145.1;ENST00000515282.1;ENST00000504369.1	TSS1500;TSS1500;TSS1500;3'UTR	chr4:139229500-139230095	3						TRUE		0.686739	0.752114	0.0653743	9.00658
cg02442799	chr4	23336107	-	2721300		CCCATCTCCTTTCTAAAAACTCCTACAATTATCATTTACATTAAAATTCC		II					rs16873504	0.019926				OpenSea	TCACCCTCCTCCCCATCTCCTTTCTAAGGGCTCCTGCAATTGTCATTTACATTAAAGTTC[CG]TGCTTAGGCCTGCAGGTGGAGAATTGCTCTTTTGTTGAGAGTTAGTTTCTGTTACAGGTC	CGGAACTTTAATGTAAATGACAATTGCAGGAGCCCTTAGAAAGGAGATGG	MIR548AJ2	NR_039674	Body				TRUE		4:23335521-23336159	Unclassified_Cell_type_specific							chr4:23335260-23336175	3								0.803617	0.680372	-0.123245	-8.12246
cg02446744	chr2	9799243	-	97763825		AAACATACCTAATTTCAACATTACTTACATTCTAAAAATTATAACCCCAC		II										OpenSea	CCACACTGCCTGGGCATGCCTGGTTTCAGCATTGCTTACATTCTGGAAATTGTGGCCCCA[CG]TTAAGCACTGCAGCTGTTATTCTGCTTCACTGACTCATGGTTTTCTCCTGAACATCGTGT	CGTGGGGCCACAATTTCCAGAATGTAAGCAATGCTGAAACCAGGCATGCC																	chr2:9799140-9799395	3								0.607821	0.45226	-0.155562	-10.7977
cg02452932	chr9	37076464	+	37621981		AATCCTTTAAATAACATAAAAAACACTTCATAAACTAACATCTACCTACC		II									chr9:37079450-37080393	N_Shelf	AAAGGCACAGGTGTGGGAGGGCATGGTGTGTTCTGGCAACTGCTCAGGATTCAGTGTCAA[CG]GTAGGCAGATGTCAGCTCATGAAGTGCCTTTTATGCCATCCAAAGGACTCTAGGTTTGAA	CGGTAGGCAGATGTCAGCTCATGAAGTGCCTTTTATGCCATCCAAAGGAC											RP11-465M18.1	ENST00000426358.1	TSS1500	RP11-465M18.1	ENST00000426358.1	TSS1500			chr9:37076357-37076718	3						0.525056	0.579566	0.0545097	6.35928
cg02455719	chr8	128403642	-	2635482		ACCTTTACACCACATTAAAAACAATAACCCTAAAATTAAAAAACCRTTCC		II										OpenSea	CACAAACTAGGACCTTTACACCACATTGGAGGCAATAGCCCTGAGGTTAAAGGGCCGTTC[CG]TGTCTAACCACTGAAGCTCTTGCTTGAAGGAAGGTTTCCCAAAATGAACCCCCAAAGAAA	CGGAACGGCCCTTTAACCTCAGGGCTATTGCCTCCAATGTGGTGTAAAGG	CASC21;CASC8	NR_117099;NR_117100	Body;Body		chr8:128403573-128403573						RP11-382A18.2;RP11-382A18.1;RP11-382A18.1;RP11-382A18.1	ENST00000521586.1;ENST00000501396.1;ENST00000502082.1;ENST00000523825.1	5'UTR;3'UTR;3'UTR;3'UTR	RP11-382A18.2;RP11-382A18.1;RP11-382A18.1;RP11-382A18.1	ENST00000521586.1;ENST00000501396.1;ENST00000502082.1;ENST00000523825.1	5'UTR;3'UTR;3'UTR;3'UTR	chr8:128403485-128403975	3								0.784164	0.663752	-0.120411	-22.1641
cg02462194	chr2	18033638	+	35614943		TAAAATTAACTAAAACAAATCTACAAAACCCATACTAAACAAATATCCAC		II			rs116478736	0.021057						OpenSea	GTAGGAGGCTCCAGGAGATGAACACAGGACATTGCAGGAAGGTGAGTGTGTGGTTCCCTG[CG]TGGACACCTGCCCAGCATGGGTCTTGCAGACCTGCCCCAGCCAACCCCAGCAAGCAAGAG	GGGGTTGGCTGGGGCAGGTCTGCAAGACCCATGCTGGGCAGGTGTCCACG									2:18032714-18034090	Unclassified_Cell_type_specific							chr2:18033545-18033935	3								0.687415	0.650489	-0.0369262	-8.37011
cg02468250	chr11	31834344	+	94747323		TTAATAAACTCTAACTTTCAACACTTTCCCTAAATCAAAAAAAATCTAAC		II									chr11:31831620-31839038	Island	GAGGGGGAATAGGGCTGAAGAGCTGAGGCAGGGAGGCTGAAATGAAGCAGCCGAAGGGTA[CG]CTAGACTCTTCTTGACTTAGGGAAAGTGCTGAAAGTCAGAGCTCATCAATAAAATCTGCG	CGCTAGACTCTTCTTGACTTAGGGAAAGTGCTGAAAGTCAGAGCTCATCA	PAX6;PAX6;PAX6	NM_000280;NM_001127612;NM_001604	TSS1500;5'UTR;TSS1500					11:31789283-31793023			PAX6;PAX6;PAX6;PAX6;PAX6	ENST00000464174.1;ENST00000419022.1;ENST00000379115.4;ENST00000379123.5;ENST00000531633.1	5'UTR;5'UTR;TSS1500;TSS1500;TSS1500	PAX6;PAX6;PAX6;PAX6;PAX6;PAX6;PAX6;PAX6;PAX6;PAX6;PAX6;RCN1	ENST00000525535.1;ENST00000464174.1;ENST00000532175.1;ENST00000525535.1;ENST00000423822.1;ENST00000419022.1;ENST00000533333.1;ENST00000379115.4;ENST00000379123.5;ENST00000524853.1;ENST00000531633.1;ENST00000530348.1	1stExon;5'UTR;3'UTR;5'UTR;5'UTR;5'UTR;TSS1500;TSS1500;TSS1500;TSS1500;TSS1500;5'UTR	chr11:31833885-31838315	3						TRUE		0.384919	0.356293	-0.0286254	-6.07887
cg02473460	chr8	93074521	-	9680463		TAAACTAAAACCCTCAAATAAATTACTCCRACAAACATCCRTAACTATAC		II										OpenSea	TACTTCTTACTTGAGCTAAAACCCTCAAGTAAATTACTCCGACAAACATCCGTGGCTGTA[CG]ACCCCCTCAACCTTTAAAATACATCTCCCAAATTTTAAAAGCAAGGGCTCCACACCCTGT	GAGCTAAAACCCTCAAGTAAATTACTCCGACAAACATCCGTGGCTGTACG	RUNX1T1;RUNX1T1;RUNX1T1	NM_004349;NM_175634;NM_175635	Body;Body;5'UTR				TRUE				RUNX1T1;RUNX1T1;RUNX1T1	ENST00000360348.2;ENST00000520724.1;ENST00000522163.1	5'UTR;5'UTR;3'UTR	RUNX1T1;RUNX1T1;RUNX1T1;RUNX1T1;RUNX1T1;RUNX1T1;RUNX1T1;RUNX1T1;RUNX1T1;RUNX1T1;RUNX1T1;RUNX1T1;RUNX1T1;RUNX1T1;RUNX1T1	ENST00000522316.1;ENST00000523290.1;ENST00000524215.1;ENST00000520172.1;ENST00000517493.1;ENST00000522065.1;ENST00000518256.1;ENST00000517792.1;ENST00000360348.2;ENST00000520556.1;ENST00000521319.1;ENST00000520724.1;ENST00000518832.1;ENST00000522163.1;ENST00000522860.1	3'UTR;3'UTR;3'UTR;3'UTR;3'UTR;3'UTR;3'UTR;5'UTR;5'UTR;5'UTR;5'UTR;5'UTR;5'UTR;3'UTR;3'UTR	chr8:93074360-93074570	3						TRUE		0.487553	0.424878	-0.062675	-5.34164
cg02476190	chr7	2900280	+	2679884		TTCTTTCTCTTAACTCAATAACCAACAACRTTCAAAACAATAACTACTAC		II			rs2533889	0.268636						OpenSea	AGACTTATTTCTGGTTTGGGGACTCTCTTCCATATCATCTCACCCCAGGATCCAGGCTGA[CG]CAGCAGCCACTGTCTTGAACGTTGTTGGCCACTGAGCCAAGAGAAAGAAAGAGCTTGGGA	CGCAGCAGCCACTGTCTTGAACGTTGTTGGCCACTGAGCCAAGAGAAAGA																	chr7:2900260-2900615	3								0.675666	0.789789	0.114123	6.63904
cg02478589	chr5	139082468	-	98697280		TATTACCTTATCCTATTTATAATTTCACAACATTTACCATAATATAAAAC		II									chr5:139081001-139081202	S_Shore	TTATGTCCCCCTGTTACCTTATCCTATTTATAATTTCACAGCATTTGCCATAATGTGAAA[CG]ACTTCATTTTTACATTCATTTTCCCCCTCTAGAATGGAAACCAATGAGAACAGGGACCTT	GTTACCTTATCCTATTTATAATTTCACAGCATTTGCCATAATGTGAAACG											CTB-35F21.1	ENST00000515296.1	5'UTR	CTB-35F21.1	ENST00000515296.1	5'UTR								TRUE		0.784817	0.714219	-0.0705977	-6.89414
cg02489908	chr17	6946086	-	38725258		RAAAAAATACCTAAAACRAAAACRAACACCAAAACCCAACCAAAACCTAC		II									chr17:6945389-6947521	Island	AGAAGTAACGCGAGAGGGTGCCTAGGGCGGGGGCGAACACCAGGGCCCAACCAAAGCCTG[CG]AATGAATAGGAGGGGATGGGGGCCGGCACTGGGGACGCCCGCCCCAGCATTCCCAGCCCG	CGCAGGCTTTGGTTGGGCCCTGGTGTTCGCCCCCGCCCTAGGCACCCTCT	SLC16A11	NM_153357	Body					17:6886151-6888245	17:6946018-6946108	Unclassified	SLC16A11	ENST00000308009.1	ExonBnd	SLC16A11;SLC16A11	ENST00000308009.1;ENST00000573338.1	ExonBnd;3'UTR	chr17:6945605-6946715	3						TRUE		0.270918	0.302621	0.0317021	5.98236
cg02493604	chr10	54073445	-	40755599		TCRTTTAATATACAAATTTCCTTCTCTTTACACATTTTTCTCRCAATAAC		II									chr10:54073989-54074827	N_Shore	CCTTCTTACCCTCGTTTGATGTGCAAATTTCCTTCTCTTTGCACATTTTTCTCGCAGTGG[CG]GGGGGAGGTGGGGGAGGAGGGCAACTGAAGGACCTCAAAGCCGGGGATCTAACTCAGATC	CGTTTGATGTGCAAATTTCCTTCTCTTTGCACATTTTTCTCGCAGTGGCG	DKK1	NM_012242	TSS1500	low-CpG:53743245-53743516				10:53743443-53743577			DKK1;DKK1	ENST00000373970.3;ENST00000467359.1	TSS1500;TSS1500	DKK1;DKK1;DKK1;RP11-573I11.2;RP11-573I11.2	ENST00000373970.3;ENST00000467359.1;ENST00000494277.1;ENST00000420193.1;ENST00000420193.1	TSS1500;TSS1500;TSS1500;1stExon;3'UTR	chr10:54073405-54074135	3						TRUE		0.141793	0.185219	0.0434265	8.60055
cg02504608	chr11	117166424	+	22773140		TAATACCACTAAATTCCAAAACAATAAAAAAATCAATAATTCCTTTTCTC		II										OpenSea	CTGCTGCTGCAGGGACAGCTAGTGGGCATCTCTTCCGCCCTCTGGCTCCGTCAAGCTCCC[CG]AGAAAAGGAACCATTGACTCTCTTACTGCCTTGGAACCTAGTGGTACCATCCGAGTGGTA	GGTACCACTAGGTTCCAAGGCAGTAAGAGAGTCAATGGTTCCTTTTCTCG	BACE1;BACE1;BACE1;BACE1;BACE1;BACE1	NM_001207049;NM_001207048;NM_012104;NM_138971;NM_138972;NM_138973	TSS200;TSS200;Body;Body;Body;Body								BACE1;BACE1;BACE1;BACE1;BACE1	ENST00000392937.5;ENST00000392937.5;ENST00000510630.1;ENST00000510915.1;ENST00000292095.6	1stExon;5'UTR;TSS200;TSS1500;5'UTR	BACE1;BACE1;BACE1;BACE1;BACE1;BACE1;BACE1	ENST00000530824.1;ENST00000392937.5;ENST00000392937.5;ENST00000510630.1;ENST00000510915.1;ENST00000514464.1;ENST00000292095.6	TSS1500;1stExon;5'UTR;TSS200;TSS1500;3'UTR;5'UTR	chr11:117165945-117166495	3								0.730819	0.777297	0.0464776	6.13359
cg02515998	chr16	28978641	-	39645822		AAACATAAAAACACACACCTAAAATCTACCTAACACCCTAAAAAACTAAC		II										OpenSea	AAACAGTGGCCAGGCATGGGGGCACACACCTGGAATCTACCTAGCACCCTGGGAGGCTGA[CG]TGGGAGGATCGCTTGAACCCAGGAGGTTGAGGTTGCAGTGAGCTATGGTTGTGCCAACCC	GGCATGGGGGCACACACCTGGAATCTACCTAGCACCCTGGGAGGCTGACG											RP11-264B17.2	ENST00000569974.1	TSS1500	RP11-264B17.2	ENST00000569974.1	TSS1500										0.777328	0.821619	0.0442902	6.67205
cg02535106	chr9	116755973	-	67663960		CCAAAAACCCRAAACTTAACTAAATTTCCTCAATAACAATACAAAAAACC		II										OpenSea	GCAGTAGGGGCCCAGAGACCCGAGACTTAACTGAGTTTCCTCAGTAGCAGTGCAGGAGAC[CG]TGGAGGGAATGAGTGACCCAGACTTGACCCCTCTTCAGATGAGGGACAGGGACCAACTGG	CGGTCTCCTGCACTGCTACTGAGGAAACTCAGTTAAGTCTCGGGTCTCTG	ZNF618	NM_133374	Body				TRUE							ZNF618	ENST00000481558.1	5'UTR	chr9:116755745-116755975	3								0.693599	0.763991	0.0703925	7.83203
cg02535928	chr2	68936571	-	27626954		TAAAAAATCTATATTTAAATTTAAACTTACCACRAAAAAACCCCTCTTCC		II										OpenSea	GTGGGGTGGGCTGGAGAATCTGTGTTTGAATTTGGACTTGCCACGGGGAGGCCCCTCTTC[CG]TTCTCATCTTTTGAATCACCAGGTTCCTTGAGAAGCCAAGATCTGTCTTCCTAGTTGATG	CGGAAGAGGGGCCTCCCCGTGGCAAGTCCAAATTCAAACACAGATTCTCC							TRUE		2:68936008-68937357	Unclassified	ARHGAP25	ENST00000544262.1	TSS1500	ARHGAP25;ARHGAP25;ARHGAP25;ARHGAP25	ENST00000544262.1;ENST00000463483.1;ENST00000481684.1;ENST00000491237.1	TSS1500;5'UTR;5'UTR;5'UTR			chr2:68936460-68937093	6	chr2:68936062-68937250	6				0.547887	0.470721	-0.0771658	-7.03613
cg02548323	chr7	101556938	+	13755553		AACRATTACCCAATCRATAAACATCTACCRATATCTTTAAATTAACAAAC		II									chr7:101559402-101559625	N_Shelf	CTTGACCCACTAGATGAGAAGTTGGGGGTCGGGGCTGGGACCCCACCTTCATACCTCCAG[CG]CCTGCCAACTCAAAGACATCGGTAGATGCCCACCGATTGGGTAACCGCCCCCAGCACCCC	CGCCTGCCAACTCAAAGACATCGGTAGATGCCCACCGATTGGGTAACCGC	CUX1;CUX1;CUX1;CUX1;CUX1;CUX1;CUX1	NM_001202543;NM_001202545;NM_001913;NM_001202544;NM_001202546;NM_181500;NM_181552	Body;Body;Body;Body;Body;Body;Body					7:101343222-101343706			CUX1	ENST00000558469.1	5'UTR	CUX1;CUX1	ENST00000497815.1;ENST00000558469.1	5'UTR;5'UTR	chr7:101556445-101557055	3								0.847819	0.820394	-0.0274254	-8.18034
cg02549890	chr2	202916133	+	40779845		AACAACACACCTTCATAATTAAACCTATAATATAAATACATATATCCTAC		II										OpenSea	CTCAGAACCACCTTAAATGACCTCCACTCTAACCTATGATATGTGATCTATGTGTTTGTA[CG]CAGGATACATGTATTTATATCACAGGCTCAATTATGAAGGTGTGCTGTTTCAAAATCTTT	CGCAGGATACATGTATTTATATCACAGGCTCAATTATGAAGGTGTGCTGT							TRUE																	TRUE		0.718872	0.780415	0.0615427	5.87145
cg02550627	chr1	179766240	-	31716135		CTCACCCCAACTACAAAATACAAAATAATAATAATTCAACTCTCAAAACC		II										OpenSea	GCACATCCTGCCTCACCCCAGCTACAGGGTGCAAAGTGATAATGATTCAGCTCTCAGAGC[CG]TCGCAGGACTGCCCCCTGCAGAGAAGTCAGAGTGTGTTTCTCAGATAGAAATAAGATTTG	CGGCTCTGAGAGCTGAATCATTATCACTTTGCACCCTGTAGCTGGGGTGA	FAM163A	NM_173509	5'UTR								FAM163A	ENST00000341785.4	5'UTR	FAM163A	ENST00000341785.4	5'UTR	chr1:179765965-179766330	3								0.185585	0.24326	0.0576748	6.48671
cg02553516	chr21	38078767	-	9689936		CTAAATTAAAAACCCCTAATACTCCAAAAAAACAATAAATACTAAAAACC		II									chr21:38079941-38081833	N_Shore	GAAACCACAGGCTGGGTTGGGGACCCCTGGTGCTCCAAGAGAGCAGTGAGTGCTGGGAGC[CG]CTAACCCCGAGGCGCCTAGCACAGACTCTTCTCACCCCTTATTTCTGAAATAAAGCCCTT	CGGCTCCCAGCACTCACTGCTCTCTTGGAGCACCAGGGGTCCCCAACCCA	SIM2;SIM2	NM_009586;NM_005069	Body;Body				TRUE				SIM2	ENST00000460783.1	5'UTR	SIM2;SIM2	ENST00000460783.1;ENST00000481185.1	5'UTR;5'UTR	chr21:38076425-38079075	3						TRUE		0.494229	0.452167	-0.042062	-5.72588
cg02556551	chr6	88466121	+	4618943		TAATAACAACATTCTCAACCCAAAAAAATATAAATCRAATCCTCAAACAC		II			rs4707402	0.076297						OpenSea	GGTTTGAGGCTTGAATAAATATCGGCTATTGGAGTGGGTCCCTGTTCTTGGGCCTGTTTG[CG]TGTTTGAGGACCCGACTCATATTTTTCTGGGCTGAGAATGCTGCCACCAGCCTGGAGCCT	GGTGGCAGCATTCTCAGCCCAGAAAAATATGAGTCGGGTCCTCAAACACG							TRUE										chr6:88466025-88466355	3								0.485457	0.529229	0.0437721	6.0693
cg02558407	chr10	8145887	+	12720531		RTATTAACCAACTAACACACATACACTCTAAAAAATATCAAATATCRAAC		II			rs1509973	0.148858						OpenSea	GTGACTTCTGTGCTGGTGTTTGATGCTCCATGTATGCACCTCACCCCATGTGGCTTATCA[CG]TCCGACATCTGATATTCTTTAGAGTGCATGTGTGTCAGTTGGCTAATACGGGATTTTTTT	CGTCCGACATCTGATATTCTTTAGAGTGCATGTGTGTCAGTTGGCTAATA							TRUE										chr10:8145620-8145895	3								0.331705	0.374858	0.0431531	5.38255
cg02559541	chr6	43959295	+	22755952		AAAACCAAACAAAACTAAATTTAAATAACRACTTCACCAACTAAATAACC		II										OpenSea	CACAGAGATCCACTTTACAGATGAGAAACTGAGGCTCAAAGTGGTTCAGTGACTTGCCCA[CG]GTTACTCAGCTGGTGAAGTCGCCATTCAAACTCAGCTCTGTCTGGCTCTAACTTCCCTGC	CGGTTACTCAGCTGGTGAAGTCGCCATTCAAACTCAGCTCTGTCTGGCTC																					chr6:43957361-43959377	6				0.747084	0.79406	0.0469757	5.33445
cg02563137	chr5	140778546	-	85633329		ACCAAAACRAAAACATCAACTCAAAAATTACTTATTCCTTCTACAAAACC		II									chr5:140779013-140779659	N_Shore	GTCAGCCACTGACCAAGACGAGGGCATCAACTCAGAAATTACTTATTCCTTCTACAGAAC[CG]GGCAAATCTTTAGTCTGAATTCAAAGAGCGGAGAAATTACCACTCAAAAGAAACTGGATT	CCAAGACGAGGGCATCAACTCAGAAATTACTTATTCCTTCTACAGAACCG	PCDHGA4;PCDHGB5;PCDHGA6;PCDHGA1;PCDHGA8;PCDHGA5;PCDHGB1;PCDHGB5;PCDHGB4;PCDHGA3;PCDHGA2;PCDHGA7;PCDHGB2;PCDHGB3	NM_018917;NM_032099;NM_018919;NM_018912;NM_032088;NM_018918;NM_018922;NM_018925;NM_003736;NM_018916;NM_018915;NM_018920;NM_018923;NM_018924	Body;1stExon;Body;Body;Body;Body;Body;1stExon;Body;Body;Body;Body;Body;Body			RDMR											chr5:140778465-140778615	3						TRUE		0.323756	0.381425	0.0576692	6.53387
cg02566978	chr15	75076251	-	45615100		TAACACAAAAACAACCAAATTCAAAATATAAATAAAATCACATAAAAACC		II									chr15:75074425-75075146	S_Shore	TATGGCCCAGCTGGCACAGGAGCAGCCAAGTTCAGGATATAAATGGGGTCACATGGGAAC[CG]TGGAAGCTCTGTCTCCACTGGCAGCAGGCTACAGACTGGGGACATGGGAGCATTGTGAGA	CGGTTCCCATGTGACCCCATTTATATCCTGAACTTGGCTGCTCCTGTGCC	CSK;CSK	NM_004383;NM_001127190	5'UTR;5'UTR				TRUE		15:75075716-75076344	Promoter_Associated	CSK;CSK;CSK	ENST00000220003.9;ENST00000439220.2;ENST00000451345.2	5'UTR;5'UTR;5'UTR	CSK;CSK;CSK;CSK;CSK;CSK	ENST00000220003.9;ENST00000439220.2;ENST00000563894.1;ENST00000451345.2;ENST00000567123.1;ENST00000569462.1	5'UTR;5'UTR;5'UTR;5'UTR;5'UTR;5'UTR	chr15:75075225-75076335	3						TRUE		0.404819	0.364163	-0.0406558	-5.86025
cg02573340	chr16	57443215	+	12789960		TTCTTTCAATTCCTTAAAAATACCRAACCTTTACTAATACCCAAACCTTC		II										OpenSea	TGAAAGGAAGTGAGACGGGGGAACAGGAAAGAATGTTCCAGACAGGAAGAACAGCTTGTA[CG]AAGGCTTGGGCATCAGTAAAGGCCCGGCATTTTCAAGGAACTGAAAGAAGGTCCATGTGG	CGAAGGCTTGGGCATCAGTAAAGGCCCGGCATTTTCAAGGAACTGAAAGA	CCL17	NM_002987	5'UTR								CCL17	ENST00000219244.4	5'UTR	CCL17	ENST00000219244.4	5'UTR	chr16:57443080-57443270	3								0.614138	0.578384	-0.0357541	-6.12849
cg02573860	chr12	618105	-	95809405		AAAACCAAAATCTTTTCCTCTCATACACCTTATAAAATTAACAAAACAAC		II										OpenSea	TAAGGAGCCAGGGAACCAGGGTCTTTTCCTCTCATGCACCTTGTGAGGTTGGCAGGACAG[CG]TGTGACTCATGCCTGGACAGAGGCGCATACCTTTAACAGCCTTGCTGGGGAGGTGCCCCA	CGCTGTCCTGCCAACCTCACAAGGTGCATGAGAGGAAAAGACCCTGGTTC	B4GALNT3	NM_173593	Body											B4GALNT3	ENST00000535680.1	5'UTR	chr12:617805-618295	3								0.752035	0.7162	-0.035835	-5.29306
cg02575768	chr6	41073142	+	44690946		CTTAACTTCTACTATTAATAACCAAATTTCTCATTAATTTTCTCAAAAAC		II									chr6:41068475-41069343	S_Shelf	CTCTCACATGCTTTGCATTTTTGTTTAGATTGAAGGACAGCAAAATAAGTGCCAATAAAG[CG]TTCTTGAGAAAACTAATGAGAAATTTGGTCATTAATAGCAGAAGCTAAGCATGAGATGGG	TTAGCTTCTGCTATTAATGACCAAATTTCTCATTAGTTTTCTCAAGAACG	LOC221442	NR_026938	Body								RP1-34B21.6	ENST00000567255.1	5'UTR	RP1-34B21.6	ENST00000567255.1	5'UTR								TRUE		0.634589	0.722485	0.087896	5.41233
cg02579620	chrX	152988658	+	68796227		AACAACAAAATAAATCTACAATAAACTACAATTACCACCTTCCTCTATAC		II									chrX:152988874-152991719	N_Shore	TAGGCCATACCTTTTAGGAGAAATGAAGGGAATGCAGAGAAGCAACACAACAAAGACCTC[CG]CATAGAGGAAGGTGGCAACTGCAGTCCACTGCAGACTCATCCTGTTGCTAGAAGGTTTCC	GCAACAGGATGAGTCTGCAGTGGACTGCAGTTGCCACCTTCCTCTATGCG	BCAP31;BCAP31;BCAP31;BCAP31	NR_024450;NM_005745;NM_001139441;NM_001139457	Body;Body;Body;Body											BCAP31	ENST00000430088.1	1stExon	chrX:152988120-152989695	3						TRUE		0.362223	0.405564	0.0433412	7.12212
cg02582191	chr2	240970850	-	42719169		AAAATCATCCACTAAAACRACATAACCATTCCCTACCTTAAAATACCAAC		II										OpenSea	TGTGGGAACCCAAGATCATCCACTGGGGCGGCATGGCCATTCCCTGCCTTAAAATGCCAG[CG]TGCAGTTCAGAGTTTAGGATCAATTTCACAAGCATTTACTACTCACTCCAGTCACCGCCT	CGCTGGCATTTTAAGGCAGGGAATGGCCATGCCGCCCCAGTGGATGATCT	OR6B2	NM_001005853	TSS1500								OR6B2	ENST00000402971.2	TSS1500	OR6B2	ENST00000402971.2	TSS1500								TRUE		0.4173	0.461065	0.0437642	8.40835
cg02592753	chr11	119984116	+	98704316		CTCAAAAACAAATCCTCTTCCTAAAACCCCCRAAAACTAATAATACTTAC		II										OpenSea	CCTGAGGAGGCAGCCCTCCAGGATGGAGTGGAAGAGCACAGCTTAGCTGCTGCTCACCCA[CG]CAAGCACCATCAGCCCCCGGGGGTCTCAGGAAGAGGATTTGTCCCTGAGCTGGGTCAGAG	CGCAAGCACCATCAGCCCCCGGGGGTCTCAGGAAGAGGATTTGTCCCTGA	TRIM29	NM_012101	Body								TRIM29	ENST00000525887.1	3'UTR	TRIM29;TRIM29;TRIM29;TRIM29;TRIM29;TRIM29	ENST00000531555.1;ENST00000526161.1;ENST00000530919.1;ENST00000524664.1;ENST00000525887.1;ENST00000475051.2	3'UTR;3'UTR;3'UTR;3'UTR;3'UTR;3'UTR			chr11:119983955-119985041	6						0.595543	0.533928	-0.0616148	-5.67423
cg02593767	chr13	47621042	+	64749584		AATCAATTAAATAATTTCCTATATATCTCTCACCCCAACTAAACAAAATC		II			rs61952760	0.037054						OpenSea	CTGCACAGGGCTCTGCTATCCCAGGGTCAGTGCTGATTGGCCCCTTGGTGAAAGAGGCAG[CG]ATTTTGTTTAGCTGGGGTGAGAGACATACAGGAAACCACTTAACTGACTAAAATTAAAAT	GTCAGTTAAGTGGTTTCCTGTATGTCTCTCACCCCAGCTAAACAAAATCG																	chr13:47620905-47621150	3								0.3148	0.386421	0.0716205	6.48969
cg02593884	chr16	2984574	-	78691348		CACAATTACRTAAATATCCCCATAACRTCTAACTAAAAAACCATTTCATC		II			rs76530521	0.047118						OpenSea	GACTTCACAACCACAGTTGCGTAAATGTCCCCATAGCGTCTGGCTGAGGAGCCATTTCAT[CG]TGGCCTCCTCCACTCACCTGCTCTTCCTTCACGCCCCAAGGCGCTGGCCTCTCTTTCCAG	ACAGTTGCGTAAATGTCCCCATAGCGTCTGGCTGAGGAGCCATTTCATCG	FLYWCH1;FLYWCH1	NM_020912;NM_032296	Body;Body					16:2924403-2924576			FLYWCH1	ENST00000570752.1	TSS1500	FLYWCH1;FLYWCH1	ENST00000570752.1;ENST00000575604.1	TSS1500;5'UTR			chr16:2982555-2984646	6				TRUE		0.660723	0.739499	0.0787761	5.51109
cg02600394	chr4	48136234	-	55663902		CATAATAACCCCTTCTACRAAAAACACACAACAATCTTCAATTCTTCTAC		II										OpenSea	GAGGAAAGGATCATGGTAGCCCCTTCTGCGGGGAGCACACAACAGTCTTCAGTTCTTCTG[CG]GTGCTCTACTCACAAAAACACATCTTTCAACTGAAATCATAGTTCGCTCAAGATGTTTCT	ATGGTAGCCCCTTCTGCGGGGAGCACACAACAGTCTTCAGTTCTTCTGCG	TXK;TXK	NM_003328;NM_003328	5'UTR;1stExon						4:48136109-48136413	Unclassified_Cell_type_specific	TXK;TXK;TXK;TXK	ENST00000510457.1;ENST00000264316.4;ENST00000264316.4;ENST00000510457.1	1stExon;1stExon;5'UTR;3'UTR	TXK;TXK;TXK;TXK	ENST00000510457.1;ENST00000264316.4;ENST00000264316.4;ENST00000510457.1	1stExon;1stExon;5'UTR;3'UTR	chr4:48136185-48136390	3					TRUE	TRUE		0.494559	0.533578	0.0390185	8.30284
cg02607915	chr16	75114314	+	76791943		ACCTAAACATACTATTAAATCATATTCAACACAACATCTAACTCACCAAC		II										OpenSea	ACAGTGCAAGGCAAATGGTTTTATTCCATATGAGCAGTCACTTACATGTGAGTGTCTGTT[CG]CTGGTGAGTCAGATGCTGTGCTGAACATGATCTAATAGTATGTTCAGGCATTTTCTTTCT	CGCTGGTGAGTCAGATGCTGTGCTGAACATGATCTAATAGTATGTTCAGG	ZNRF1	NM_032268	Body				TRUE				ZNRF1	ENST00000568511.1	5'UTR	ZNRF1;ZNRF1	ENST00000568511.1;ENST00000564320.1	5'UTR;3'UTR	chr16:75114180-75114455	3						TRUE		0.390914	0.355994	-0.0349195	-5.59585
cg02612927	chr20	30060884	+	5643327		CACAACACTACCTTCATCTACAACTCAATAAAACCTAAACTAAAAACAAC		II									chr20:30062969-30063281	N_Shelf	GGGCTCCTGGGGAGGCTGCTGGAGAGAGCACAAGAGGAAAGACCCGAGCAGGCTGAGCCT[CG]CTGCTTCCAGCCCAGGCTTTATTGAGCTGCAGATGAAGGCAGTGCTGTGGGCAGCAGGCC	CGCTGCTTCCAGCCCAGGCTTTATTGAGCTGCAGATGAAGGCAGTGCTGT	DEFB124	NM_001037500	TSS200								DEFB124;DEFB124	ENST00000481595.1;ENST00000317676.2	3'UTR;TSS200	DEFB124;DEFB124	ENST00000481595.1;ENST00000317676.2	3'UTR;TSS200	chr20:30060740-30061175	3						TRUE		0.385889	0.429336	0.0434468	6.38844
cg02615968	chr7	24739820	-	11787150		TCTACTTAATAATATTTAATCACCTTCCCTTATTTAACCCTAAACTACTC		II										OpenSea	ATCTGAAGTAATCTGCTTGATAGTGTTTAGTCACCTTCCCTTATTTAACCCTAAGCTGCT[CG]TGAGAGCAGGGACCTTGTCTGCCGTGCCTACAACACAGACACTCAATGTGTTCTTCACCG	CGAGCAGCTTAGGGTTAAATAAGGGAAGGTGACTAAACACTATCAAGCAG	DFNA5;DFNA5;DFNA5	NM_001127454;NM_001127453;NM_004403	Body;Body;Body				TRUE							DFNA5	ENST00000479636.1	3'UTR	chr7:24739685-24739875	3								0.818903	0.762781	-0.0561216	-6.3337
cg02619495	chr1	3556043	-	31787900		ACTAACACAATAAAACCAAAAAATAATTTTCTAACCAAACCRACRAAAAC		II									chr1:3556963-3557201	N_Shore	GAGCTGACTAGGCTGGCACAGTGAGGCCAAAAGATGATTTTCTAACCAGGCCGACGAGGG[CG]TGCCTGCTGAGGGAGAGGCACCGCAGTGGGTGGTCCAGCCCTCCCCGTGGCAGCGCCGCG	CGCCCTCGTCGGCCTGGTTAGAAAATCATCTTTTGGCCTCACTGTGCCAG	WDR8	NM_017818	Body					1:3545894-3546344			WRAP73;WRAP73	ENST00000471223.1;ENST00000471223.1	3'UTR;1stExon	WRAP73;WRAP73;WRAP73	ENST00000471223.1;ENST00000465916.1;ENST00000471223.1	3'UTR;3'UTR;1stExon			chr1:3554762-3558223	6				TRUE		0.758467	0.792623	0.0341552	5.56842
cg02633409	chr19	5051110	+	55674159		TCTAAAAACATATAACATATAATACTACTAACRACACTACRCTCAACCTC		II									chr19:5047451-5047830	S_Shelf	CCCCTGCAGGGCCCACCCTCCTGAGCCGCCCGGGCCAGGCACGAAACACAGGCGTCGCCA[CG]AGGCTGAGCGCAGTGTCGCCAGCAGCATCACATGCCACATGCCCCTAGAAGAGAGTTCCA	CTAGGGGCATGTGGCATGTGATGCTGCTGGCGACACTGCGCTCAGCCTCG	KDM4B	NM_015015	Body						19:5051077-5051146	Unclassified_Cell_type_specific									chr19:5050924-5054113	6				TRUE		0.723239	0.772079	0.0488402	5.67729
cg02641539	chr8	105351190	-	33800991		TAACTCTTCCAAAAACACCAATAACTTCCCACTCACCAAAATCTAAAACC		II										OpenSea	CCCTGCCTAAATGGCTCTTCCAGAAACACCAGTGACTTCCCACTCACCAAAGTCTGGGGC[CG]TTTCCTCAAGATCCTGCCCACTCCCTGACCCTTCCCTCCCTTGGGGCCACCATGGCTGCT	CGGCCCCAGACTTTGGTGAGTGGGAAGTCACTGGTGTTTCTGGAAGAGCC	TM7SF4	NM_030788	TSS1500				TRUE				TM7SF4;KB-1552D7.2	ENST00000297581.2;ENST00000521601.1	TSS1500;3'UTR	TM7SF4;TM7SF4;TM7SF4;KB-1552D7.2	ENST00000517364.1;ENST00000518023.1;ENST00000519562.1;ENST00000521601.1	TSS1500;TSS1500;TSS200;3'UTR	chr8:105351165-105351355	3						TRUE		0.258591	0.340379	0.0817884	13.6181
cg02642117	chr6	21033836	+	81605213		TTCCAAAAACATAACAATATACCAAAACCTTCTCTTACAACACTTTTCCC		II										OpenSea	AGAGAATCTAAGGAGGGAAACATATGGAATAGTTTCCAAATCAGTATAAAACCCAAGCTA[CG]GGAAAAGTGTTGCAAGAGAAGGCCTTGGCATACTGTCATGTTCTTGGAATGCCTTCCCTG	CGGGAAAAGTGTTGCAAGAGAAGGCCTTGGCATACTGTCATGTTCTTGGA	CDKAL1	NM_017774	Body				TRUE										chr6:21033760-21034295	3						TRUE		0.176672	0.144488	-0.0321838	-6.86204
cg02645492	chr17	38827676	+	81793469		CCTAATATTTCCATACCACAAACACACAAAAACATCAAAATAACTCTTAC		II										OpenSea	TTTGCTTCATCCTAGCAGTGTCCAGCTGCTCTCTCCCATATTTCTTTCCATGCTTAAGGG[CG]TAAGAGTCATTCTGATGCTTCTGTGTGCCTGTGGCATGGAAATATCAGGTGGACTGTGGC	CTGATATTTCCATGCCACAGGCACACAGAAGCATCAGAATGACTCTTACG																	chr17:38827640-38827855	3								0.526055	0.602477	0.0764213	7.05983
cg02647684	chr14	21060022	+	14671880		ATTAAAACAAAATATATCAAAATAAAAACCAATACTTTTTTAAATCTCCC		II										OpenSea	AAGCCCTGGGCTTCTGAGGAGTATGGAGACAGTTCCCAAACTGCTGAACGTTGGAATCAA[CG]GGAGATTTAAAAAAGTATTGGCTTCCACCTTGATACATTCTGCTTTAACTGATATTGTGT	CGGGAGATTTAAAAAAGTATTGGCTTCCACCTTGATACATTCTGCTTTAA	RNASE12	NM_001024822	TSS1500		chr14:21060002-21060002						RP11-14J7.6;RNASE11;RNASE12;RNASE12;AL163195.3;RP11-14J7.6;RP11-14J7.6;RP11-14J7.6	ENST00000553604.1;ENST00000335950.4;ENST00000382999.1;ENST00000556526.1;ENST00000555283.1;ENST00000554529.1;ENST00000556487.1;ENST00000554993.1	5'UTR;TSS1500;TSS1500;TSS1500;3'UTR;5'UTR;5'UTR;5'UTR	RP11-14J7.6;RNASE11;RNASE12;RNASE12;AL163195.3;RNASE11;RP11-14J7.6;RP11-14J7.6;RP11-14J7.6	ENST00000553604.1;ENST00000335950.4;ENST00000382999.1;ENST00000556526.1;ENST00000555283.1;ENST00000413502.1;ENST00000554529.1;ENST00000556487.1;ENST00000554993.1	5'UTR;TSS1500;TSS1500;TSS1500;3'UTR;5'UTR;5'UTR;5'UTR;5'UTR								TRUE		0.565958	0.61945	0.0534918	6.10587
cg02647842	chr17	33581722	-	15686591		ATCATCAACTTCCCTACTCAAATTTTCAATACACTTAACATTCCTTCTAC		II										OpenSea	TCTATTTTGGTGTCATCAACTTCCCTGCTCAAGTTTTCAGTGCACTTGGCATTCCTTCTG[CG]TACATGTTGAGGTTTAAATTTCTGGATTTCGGCCGGGCGTGGTGGCTCACGCCTGTAATC	CGCAGAAGGAATGCCAAGTGCACTGAAAACTTGAGCAGGGAAGTTGATGA	SLFN5	NM_144975	5'UTR								SLFN5;SLFN5	ENST00000299977.3;ENST00000542451.1	5'UTR;5'UTR	SLFN5;SLFN5	ENST00000299977.3;ENST00000542451.1	5'UTR;5'UTR	chr17:33581425-33581735	3								0.595425	0.476136	-0.119289	-9.70591
cg02657160	chr3	98311063	+	84698242		AAAAAATTCCTAACTTTTCCTAACTAAAAATACAACAACAACTTCTCACC		II									chr3:98311909-98312696	N_Shore	GGAAAACTAGACTGAACTTCATTTAATATAGATGTGTCAGTATCACAGCTCAAAATCTGC[CG]GTGAGAAGCTGCTGTTGTATTTCCAGCTAGGAAAAGTCAGGAATCTTTCAAGTTTCCACT	AAAGATTCCTGACTTTTCCTAGCTGGAAATACAACAGCAGCTTCTCACCG	CPOX	NM_000097	Body											CPOX	ENST00000515041.1	3'UTR	chr3:98311005-98311575	3						TRUE		0.487735	0.556882	0.0691472	7.89926
cg02659129	chr10	123284893	-	35689599		ACCRAAACAATTAACTACACTACTAAAATAAAATTCCACCAAATAAACRC		II										OpenSea	CGGCCACTGCTGCCGGGACAGTTGGCTGCACTGCTGGAATGAGGTTCCACCAAATAAACG[CG]TAGTAAACACAGGCTGAAGTGCTTTAAAAAATACATTCTCTCCCAGCGTTCTCTCTCTCT	CGCGTTTATTTGGTGGAACCTCATTCCAGCAGTGCAGCCAACTGTCCCGG	FGFR2;FGFR2;FGFR2;FGFR2;FGFR2;FGFR2;FGFR2;FGFR2;FGFR2;FGFR2;FGFR2	NR_073009;NM_001144915;NM_001144916;NM_023029;NM_001144914;NM_001144917;NM_000141;NM_022970;NM_001144918;NM_001144913;NM_001144919	Body;Body;Body;Body;Body;Body;Body;Body;Body;Body;Body								FGFR2	ENST00000478859.1	3'UTR	FGFR2;FGFR2	ENST00000478859.1;ENST00000490349.1	3'UTR;3'UTR	chr10:123284760-123284990	3								0.410153	0.474019	0.0638658	5.55368
cg02660055	chr17	43935955	+	63627569		AACCAAATAAATTCTCTCRAAAAAATCTAAAATATAACTACATAAACACC		II										OpenSea	CCACTGGCCCCCAACTCCACGTCATTGCCTCTCAGCCCAGGGGTCACCAACAACAGGCAA[CG]GTGTCTATGCAGCCACATTTCAGACTCTCTCGAGAGAATCTACCTGGCTTCCACACTCTC	CGGTGTCTATGCAGCCACATTTCAGACTCTCTCGAGAGAATCTACCTGGC	MAPT-AS1	NR_024559	Body																		chr17:43935107-43936486	6				0.735727	0.776358	0.0406315	6.86896
cg02661201	chr7	24872460	+	86675465		AACCACTAAACAAAAATCTTATCTCATAAATTTTATTTACTATCCTACAC		II			rs17150258	0.050292						OpenSea	GAAGCACTCTCCCTGTGGGTTGGTGGCATGAGGGAGAGTCCAGGCAGGGGCATAAGCAGA[CG]TGCAGGACAGTAAACAAAACCCATGAGATAAGACTCCTGCTTAGTGGTTATGTTGGGGAT	CGTGCAGGACAGTAAACAAAACCCATGAGATAAGACTCCTGCTTAGTGGT	OSBPL3;OSBPL3;OSBPL3;OSBPL3;OSBPL3;OSBPL3	NR_104112;NR_104111;NM_145322;NM_145321;NM_145320;NM_015550	Body;Body;Body;Body;Body;Body											OSBPL3;OSBPL3;OSBPL3;OSBPL3	ENST00000409863.1;ENST00000409452.1;ENST00000409759.1;ENST00000409555.1	3'UTR;3'UTR;3'UTR;3'UTR	chr7:24872140-24872535	3								0.410686	0.44397	0.0332838	5.12758
cg02661372	chr1	181056912	-	71800186		CTAACCAAAAAATTCTAAAACTCCCTAACACTATATTTTTACCTTAACAC		II									chr1:181057503-181059176	N_Shore	TAAGTTGTTGACTGACCAGAAAATTCTGGAACTCCCTAGCACTATATTTTTACCTTGACA[CG]AAATGAAATTATGACATCATCATGGGAACACAGGACTTCTTTCTTTTTATTTTCAGAACT	CGTGTCAAGGTAAAAATATAGTGCTAGGGAGTTCCAGAATTTTCTGGTCA	IER5	NM_016545	TSS1500		chr1:181056649-181056649						IER5;IER5	ENST00000367577.4;ENST00000545568.1	TSS1500;TSS1500	IER5;IER5	ENST00000367577.4;ENST00000545568.1	TSS1500;TSS1500	chr1:181056605-181057110	3						TRUE		0.732194	0.783033	0.0508394	5.63375
cg02661743	chr17	57057810	-	13809246		TAAATTCATTCACTAATAAAACTAACCTAAACCCAAAATCCCAAATCAAC		II										OpenSea	TGATGGGCGTGTGGATTCATTCACTGATAGAACTAGCCTGAGCCCAGGGTCCCAAATCAA[CG]TGCTGGAAGACCCAGGCTACCTAGATCTCACACAAATAGAAGCAAGCAAACCTCACAGTG	GGATTCATTCACTGATAGAACTAGCCTGAGCCCAGGGTCCCAAATCAACG	PPM1E;PPM1E	NR_048561;NM_014906	Body;Body																		chr17:57057189-57058272	3				0.546415	0.502625	-0.0437896	-5.7232
cg02672493	chr3	136537709	+	82626256		AAAAAACRCTTATTTAAAACAATTACCTATCTACCAAAACTACRTAATCC		II									chr3:136537559-136539204	Island	ACTTTTAAGCGCAAACAATGGGTGGAAATGGACAGAAACTGCCTCCGTGCCCACTTGCAG[CG]GACTACGTAGCCCTGGCAGACAGGCAATTGCTTCAAACAAGCGCCCTCCAAGGGCGTAAG	GAGGGCGCTTGTTTGAAGCAATTGCCTGTCTGCCAGGGCTACGTAGTCCG	TMEM22;TMEM22;TMEM22	NM_001097599;NM_001097600;NM_025246	TSS200;TSS200;TSS200					3:138020384-138021136	3:136537619-136537964	Unclassified_Cell_type_specific	SLC35G2;SLC35G2;SLC35G2;SLC35G2	ENST00000393079.3;ENST00000472200.1;ENST00000446465.2;ENST00000472200.1	TSS1500;1stExon;TSS200;5'UTR	SLC35G2;SLC35G2;SLC35G2;SLC35G2	ENST00000393079.3;ENST00000472200.1;ENST00000446465.2;ENST00000472200.1	TSS1500;1stExon;TSS200;5'UTR	chr3:136537045-136539510	3					TRUE	TRUE		0.345606	0.285573	-0.0600326	-5.55281
cg02674903	chr2	202052441	+	5682258		AAAAAAATCATATCCTTTAAATTCTCTAAATCAATACCTTCTAACAATTC		II										OpenSea	CCTCCACAAGTGTAAGGCTTTATTTGTCATTTTGGGTGTGTGTCTTAGAAACCTGCTCTA[CG]AACTGTCAGAAGGCATTGACTCAGAGAACTTAAAGGACATGATCTTCCTTCTGAAAGACT	GGAAGATCATGTCCTTTAAGTTCTCTGAGTCAATGCCTTCTGACAGTTCG	CASP10;CASP10;CASP10;CASP10;CASP10;CASP10;CASP10;CASP10;CASP10;CASP10;CASP10;CASP10;CASP10;CASP10	NM_032974;NM_001230;NM_032976;NM_032977;NM_001206542;NM_001206524;NM_001306083;NM_001306083;NM_032976;NM_001230;NM_032977;NM_001206524;NM_032974;NM_001206542	ExonBnd;ExonBnd;ExonBnd;ExonBnd;ExonBnd;ExonBnd;ExonBnd;Body;Body;Body;Body;Body;Body;Body								CASP10;CASP10	ENST00000286186.6;ENST00000492363.1	ExonBnd;5'UTR	CASP10;CASP10;CASP10;CASP10;CASP10;CASP10	ENST00000485408.1;ENST00000471191.1;ENST00000471191.1;ENST00000286186.6;ENST00000460140.1;ENST00000492363.1	TSS200;1stExon;5'UTR;ExonBnd;5'UTR;5'UTR	chr2:202052185-202052490	3								0.696633	0.735909	0.0392763	10.0103
cg02678381	chr17	7165540	-	74778262		AAATTTAAACCAAATAAATACAAATCTTATCACCAAACTACACACAAATC		II									chr17:7164285-7166245	Island	AGAGACAAAAAGGGTTTGGGCCAGGTGAATGCAAATCTTGTCACCAAACTACACACAAAT[CG]ACCCCTCCAGTGAAGCGATGGCCTCGCGGCACAGGGAGTAGGATACGCCGGGAGGGTGGT	GGTTTGGGCCAGGTGAATGCAAATCTTGTCACCAAACTACACACAAATCG	CLDN7;CLDN7;CLDN7;CLDN7;CLDN7	NM_001185023;NM_001307;NM_001185023;NM_001307;NM_001185022	1stExon;1stExon;5'UTR;5'UTR;5'UTR					17:7105010-7106969			CLDN7;CLDN7;CLDN7;CLDN7;CLDN7;CLDN7;RP1-4G17.5	ENST00000538261.2;ENST00000360325.7;ENST00000538261.2;ENST00000360325.7;ENST00000397317.4;ENST00000573745.1;ENST00000577138.1	1stExon;1stExon;5'UTR;5'UTR;5'UTR;3'UTR;TSS200	CLDN7;CLDN7;CLDN7;CLDN7;CLDN7;CLDN7;CLDN7;CLDN7;CLDN7;CLDN7;RP1-4G17.5	ENST00000571881.1;ENST00000571932.1;ENST00000574070.1;ENST00000538261.2;ENST00000360325.7;ENST00000571881.1;ENST00000538261.2;ENST00000360325.7;ENST00000397317.4;ENST00000573745.1;ENST00000577138.1	3'UTR;3'UTR;TSS1500;1stExon;1stExon;1stExon;5'UTR;5'UTR;5'UTR;3'UTR;TSS200	chr17:7164380-7166990	3								0.257632	0.316031	0.0583991	7.06322
cg02685000	chr3	31903434	-	8705452		AACTAAAAACCTAAATTTTACTATATCCCTTCATATATTCTTACAACCTC		II										OpenSea	TTGAGAGGGGCAGCTGGAAGCCTGGATTTTGCTGTGTCCCTTCATGTATTCTTACAGCCT[CG]CAATGGGGTCTCTCCAGTAGGGTAGTAAATATTTACAGAGTGGCTCAGGGCTCTGAGCCA	GCTGGAAGCCTGGATTTTGCTGTGTCCCTTCATGTATTCTTACAGCCTCG	OSBPL10;OSBPL10	NM_001174060;NM_017784	Body;Body											OSBPL10;OSBPL10;OSBPL10;OSBPL10	ENST00000480671.1;ENST00000485205.1;ENST00000467955.1;ENST00000466604.1	3'UTR;3'UTR;3'UTR;3'UTR	chr3:31903405-31903595	3								0.446119	0.498534	0.052415	5.82439
cg02694000	chr11	128799267	-	55716946		CAAATTCAACCTCTAAATCTCTTTATCTACAACACAATAATAACTACCTC		II										OpenSea	TCCGACAGACCCAGATTCAGCCTCTGAGTCTCTTTGTCTGCAGCACAGTGGTAACTACCT[CG]TGGACTATTACAGAATTAAATAAGATCTCTTGGGCTCGGCTTTACTCAAAGTGGCATCCC	AGATTCAGCCTCTGAGTCTCTTTGTCTGCAGCACAGTGGTAACTACCTCG							TRUE												chr11:128799254-128800679	6						0.678564	0.63343	-0.045134	-9.39669
cg02696910	chr2	234683776	-	50717598		ACTATTTCCCTCTCTACATCCTTAAAACTATACAATCACCCCTCAACTAC		II			rs6719561	0.325978						OpenSea	ACATTCTGTCCACTATTTCCCTCTCTACATCCTTGAGGCTGTGCAGTCACCCCTCAACTA[CG]TTCACCCTCCTTCAAAGCCCTTCCTGGTCCACCCGGGGACCATCTCCCGGCCTCACTGCC	CTATTTCCCTCTCTACATCCTTGAGGCTGTGCAGTCACCCCTCAACTACG														HEATR7B1	ENST00000430892.1	TSS1500	chr2:234683605-234683955	3						TRUE		0.505599	0.456491	-0.0491076	-6.41764
cg02697867	chr12	118407999	-	87760549		TTTATTAAAATACCACCACCCATCTATTTATTATCTATAATTACTCCTAC		II									chr12:118406590-118407364	S_Shore	ACAAGTAAAGTTTTATTGGAGTACCACCACCCATCTGTTTATTGTCTGTGGTTACTCCTG[CG]TTGTAAAGCAGAGTTGAGTAGCTGCAGCTGAGACCGGTGGTTCACAACACCTGAAAGATT	CGCAGGAGTAACCACAGACAATAAACAGATGGGTGGTGGTACTCCAATAA											KSR2	ENST00000339824.4	TSS1500	KSR2	ENST00000339824.4	TSS1500	chr12:118407905-118408075	3								0.737005	0.703417	-0.0335884	-5.95912
cg02712464	chr13	30951156	-	39728879		TCAAAAACAATCAACAACATCAACACAACTTCCTAATTCAACAACTTTCC		II										OpenSea	AATCTCTAACCTCAGGGGCAGTCAGCAGCATCAGCACAGCTTCCTGGTTCAGCAGCTTTC[CG]GCCTGCAGCACAGGCAATGTGGTTTTTGAGTTCACAGTGGAAGCAGCAGATACAGCAGCT	CAGGGGCAGTCAGCAGCATCAGCACAGCTTCCTGGTTCAGCAGCTTTCCG							TRUE		13:30950757-30951569	Unclassified	LINC00426;LINC00426;LINC00426	ENST00000420219.1;ENST00000416261.1;ENST00000420219.1	1stExon;TSS200;3'UTR	LINC00426;LINC00426;LINC00426	ENST00000420219.1;ENST00000416261.1;ENST00000420219.1	1stExon;TSS200;3'UTR	chr13:30950985-30951355	3						TRUE		0.685613	0.635435	-0.050178	-5.49128
cg02725313	chr20	30071913	-	19647989		AAAATTACTTCCAATCRAAACTAAACACATCTCTTCCTACCTTTTTCTCC		II									chr20:30071912-30072315	Island	TGAGCACAGGAAAAATTGCTTCCAATCGAGACTAAACACATCTCTTCCTACCTTTTTCTC[CG]CCTTCCGTTATGGCTCCACCCCTCCTCGCCGGGCCCCGCCCCCTTAGAGGGCCGCGCCTG	AAATTGCTTCCAATCGAGACTAAACACATCTCTTCCTACCTTTTTCTCCG	REM1	NM_014012	Body														chr20:30071765-30072155	3						TRUE		0.453648	0.480934	0.0272857	5.66893
cg02725327	chr3	55196043	-	57698856		TCTCCACATTTAAAATACACCAAAACAAAACCCTAAATTACACTCTTATC		II										OpenSea	AGCGGTCAGCCTCTCCACATTTAGGGTACACCAAGGCAAGGCCCTGAGTTACACTCTTGT[CG]CAAACCCACTAGGAATGACTTCACAGCTGGACACGGTTTGTCCCACAGAAATTCCAGACA	CTCCACATTTAGGGTACACCAAGGCAAGGCCCTGAGTTACACTCTTGTCG																			chr3:55196001-55196509	4						0.736188	0.647815	-0.0883727	-21.9769
cg02728634	chr20	326465	+	32806950		ATTATAAACRTAAACCACCRCRTCTAACCAAAACCACATATTTCTTATTC		II			rs6115656	0.074947					chr20:327376-328977	N_Shore	AAATATTTACTGGGCTGCCTACTCAGTGCCAAGCACTATGGGAGGCTCACAGATACAACA[CG]AACAAGAAATATGTGGCCTTGGCCAGACGCGGTGGCTCACGCTTACAATCCCAGCACTTT	TTGTAAGCGTGAGCCACCGCGTCTGGCCAAGGCCACATATTTCTTGTTCG	NRSN2	NM_024958	TSS1500								NRSN2;NRSN2;NRSN2;RP5-1103G7.4	ENST00000492242.1;ENST00000382291.3;ENST00000382285.2;ENST00000442637.1	TSS1500;TSS1500;TSS1500;3'UTR	NRSN2;NRSN2;NRSN2;RP5-1103G7.4	ENST00000492242.1;ENST00000382291.3;ENST00000382285.2;ENST00000442637.1	TSS1500;TSS1500;TSS1500;3'UTR	chr20:326240-326475	3								0.536126	0.598349	0.0622236	5.73085
cg02733424	chr21	45394740	+	2664100		CTTCACATTAACCCCAAATTCAACTAACATAAAAAAAATTTACCACAAAC		II									chr21:45393392-45393622	S_Shore	CAGGCCCCTCCCCTCACTGTAGACAAAGAAGCCTCTGCGCCTCGGTTGTTCCTCACATGG[CG]TCTGTGGCAAATCCTCCCCATGCCAGTTGAACCTGGGGCCAATGTGAAGCTGCTTTTATT	TTCACATTGGCCCCAGGTTCAACTGGCATGGGGAGGATTTGCCACAGACG	AGPAT3;AGPAT3	NM_001037553;NM_020132	Body;Body		chr21:45394155-45394155				21:45394644-45395924	Promoter_Associated	AGPAT3	ENST00000479117.1	5'UTR	AGPAT3;AGPAT3;AGPAT3	ENST00000479117.1;ENST00000467358.1;ENST00000484865.1	5'UTR;5'UTR;5'UTR	chr21:45394645-45394955	3								0.678335	0.716331	0.0379967	5.62198
cg02739280	chr11	20119229	+	13724581		CTAAAATAATCRTATTCTCTCCAACCAAATAACCACAAAAAAACAACTCC		II										OpenSea	CAGACAGCGTTCTTGGCTACAGCATTGGAGAAATCAAGCGCAGCAACACTTCCGAAACAC[CG]GAGCTGCTTCCTTGTGGCTATCTGGTTGGAGAGAACACGACCATCTCAGTGACTGTGAAA	CGGAGCTGCTTCCTTGTGGCTATCTGGTTGGAGAGAACACGACCATCTCA	NAV2;NAV2;NAV2;NAV2	NM_182964;NM_001111018;NM_145117;NM_001111019	Body;Body;Body;Body				TRUE				NAV2	ENST00000536595.1	3'UTR	NAV2	ENST00000536595.1	3'UTR	chr11:20118905-20119375	3						TRUE		0.195198	0.110444	-0.0847532	-8.80679
cg02740487	chr9	137270202	+	99671332		TTAAATAACAAAAATTAAACCACACAATAATAAAAACCCCRCACACAAAC		II			rs62576349	0.410959						OpenSea	CAGGCCGGTGCTGGTGTTGCTGCCTTGCTGCCGCCACCTGAAGGCGTGTGTGCCGGCCAG[CG]CCTGTGTGCGGGGTCCTTACCACTGTGTGGTTTAACCCTTGCCACCCAAGAGGGCTGTGG	CGCCTGTGTGCGGGGTCCTTACCACTGTGTGGTTTAACCCTTGCCACCCA	RXRA;MIR4669;RXRA	NM_001291920;NR_039816;NM_002957	TSS1500;TSS1500;Body				TRUE				RXRA	ENST00000356384.4	5'UTR	RXRA;RXRA	ENST00000356384.4;ENST00000484822.1	5'UTR;5'UTR	chr9:137269905-137270575	3								0.602753	0.648322	0.0455692	5.28333
cg02743339	chr12	98745936	-	69704904		CCTAAATCTATACTAAAATTTTAATCTACCTAACTTCTTCTATACTACAC		II			rs112281372	0.021043						OpenSea	AAATCAAAACCCCTGAGTCTGTACTGAGGTTTTAATCTGCCTGACTTCTTCTATGCTGCA[CG]CTTTTATGATCATTTGCTGCATGTCAATTCTTCTCAAAAGTTGATGTACATATTATCCTT	CTGAGTCTGTACTGAGGTTTTAATCTGCCTGACTTCTTCTATGCTGCACG																					chr12:98745876-98747225	6				0.873536	0.80979	-0.0637456	-5.85823
cg02745316	chr6	158628341	+	83664220		TATAAAACCAATATACCTAAACATCACTAATAACATTTTCAACTAATACC		II			rs911532	0.441124						OpenSea	CAGAATTTCAATATTTTTGTGGTCCTTGGTATATATTTCTCAAATTGCTCTCCAAAATGA[CG]GTACCAGCTGAAAATGCCACCAGTGATGTCTAGGCATACTGGTTTCACAGCACATTGCTC	CGGTACCAGCTGAAAATGCCACCAGTGATGTCTAGGCATACTGGTTTCAC																	chr6:158628100-158628815	3								0.823409	0.74377	-0.0796395	-6.12951
cg02768790	chr11	69152387	-	6693445		AAAAACTACCAAATTACTACAAAATAACTATACACCTTTCCATAACCACC		II										OpenSea	TTAACTTTGTAAGAAACTGCCAAATTACTGCAGAATGGCTGTACACCTTTCCATGGCCAC[CG]TCAGTGCATGACAACTCAGATGTTCTCCATCCTTGCCAGTGCCGGGGGTGGCCCATCTCA	CGGTGGCCATGGAAAGGTGTACAGCCATTCTGCAGTAATTTGGCAGTTTC									11:69151924-69152832	Unclassified_Cell_type_specific	MYEOV	ENST00000541137.1	5'UTR	MYEOV;MYEOV;MYEOV;MYEOV	ENST00000535660.1;ENST00000541137.1;ENST00000544008.1;ENST00000544781.1	5'UTR;5'UTR;5'UTR;5'UTR	chr11:69151945-69152635	3								0.302382	0.44756	0.145179	7.95718
cg02770193	chr6	108132963	+	38717862		ACTTATTTAAATAATACTATTTAACACCATCAATTTCACTTCCCCACTAC		II										OpenSea	CTGACCTAAAGACTTTTTCTTCTGCTCCTGGGGGCAGTCTGGGCACAAATTCACAGAGTG[CG]CAGTGGGGAAGTGAAATTGATGGTGCCAAACAGCATCATCTAAACAAGCAGAACCCAGAG	CGCAGTGGGGAAGTGAAATTGATGGTGCCAAACAGCATCATCTAAACAAG	SCML4;SCML4	NM_001286408;NM_198081	5'UTR;5'UTR								SCML4;SCML4	ENST00000369022.2;ENST00000369020.3	5'UTR;5'UTR	SCML4;SCML4;SCML4;SCML4;SCML4	ENST00000473515.1;ENST00000463507.1;ENST00000426221.1;ENST00000369022.2;ENST00000369020.3	3'UTR;3'UTR;5'UTR;5'UTR;5'UTR	chr6:108132945-108133555	3								0.541097	0.622468	0.0813709	10.642
cg02773192	chr3	8893478	-	88641242		CCCCAATATTCCCTAAATCCTTTCTCAATCTCCTCTAAATTCTAAAATAC		II										OpenSea	AAAGTTTTCATCCCCAGTGTTCCCTGGGTCCTTTCTCAGTCTCCTCTGGGTTCTGAGGTG[CG]GCACACTCCAAACCCTAACCTCAGGAAGCTCACAGTCTGGTTAGAAATTCCAGCACGCTC	CCCAGTGTTCCCTGGGTCCTTTCTCAGTCTCCTCTGGGTTCTGAGGTGCG							TRUE										chr3:8893440-8893695	3						TRUE		0.848812	0.744968	-0.103845	-9.37035
cg02774789	chr12	48676007	+	55785872		CTAAAAACTAAAAACCCCTATAATAACTAATCTATATATTCTACATCAAC		II			rs901964	0.362649						OpenSea	GATCTCACTCCAGTGTCCCCCTTGGTAGAACCCAAATGGAAGCCAGAGGACAAAGGAGCT[CG]CTGATGTAGAACATACAGATTAGCTACTATAGGGGTTCCCAGCCCCCAGGTCACAGACTG	CGCTGATGTAGAACATACAGATTAGCTACTATAGGGGTTCCCAGCCCCCA											RP11-370I10.2	ENST00000547523.1	3'UTR	RP11-370I10.2	ENST00000547523.1	3'UTR			chr12:48675591-48676057	3	chr12:48675567-48676072	5				0.264878	0.347317	0.0824387	7.74517
cg02778243	chr2	239563383	+	95787235		ACTTTAAAAAAAACACCCTCTAATCTAAACCAAATCACTTAAAAACTAAC		II			rs74692664	0.02691						OpenSea	TAAGCCCCTCTGCCGGCTCAGCTGCCGGGACCCTGGACCTGTGCCTCCCTGCTGTTCCCA[CG]CCAGCCCCCAAGTGACTTGGCTCAGACCAGAGGGTGTTTTCCCCAAAGCAAGACCAGGGG	CGCCAGCCCCCAAGTGACTTGGCTCAGACCAGAGGGTGTTTTCCCCAAAG							TRUE										chr2:239563105-239563590	3						TRUE		0.544272	0.48276	-0.0615116	-5.33551
cg02789847	chr22	46992879	-	40607922		AAACTTAAATAACTACAAAACTAACTTAACTACTACCTCCAAATAAAATC		II			rs5769010	0.384284						OpenSea	ACTCCTTTGCAGAGCTTGGATGGCTGCAGGGCTGGCTTAGCTGCTGCCTCCAGGTGGGAT[CG]GGAGCCACCCTTCTCAGCGTCCATCCATCTGTCAACCTGCTGGACTGGTTAAACCAGGTC	AGCTTGGATGGCTGCAGGGCTGGCTTAGCTGCTGCCTCCAGGTGGGATCG														GRAMD4;GRAMD4	ENST00000447351.1;ENST00000431155.1	5'UTR;5'UTR	chr22:46992765-46993135	3								0.667063	0.630294	-0.0367693	-6.07028
cg02791034	chr20	62843671	-	32780878		CCACRTAAAATAAAACACCTAAATTAAACCTATATATCCCTACCTAAACC		II			rs351881	0.102465						OpenSea	GGTGGGGGGCTCCACGTGGGGTAGGGCACCTGGGTTGGGCCTGTGTGTCCCTGCCTGGGC[CG]TGAGCCCGTGACCTGGGACGGGGCTCTGGCCTGCCTGGGGCTCCCTGTGTGCTACCCTTC	CGGCCCAGGCAGGGACACACAGGCCCAACCCAGGTGCCCTACCCCACGTG	MYT1	NM_004535	Body																chr20:62838660-62844664	6						0.59449	0.555644	-0.038846	-5.66302
cg02794697	chr14	90578571	+	68607170		TTTTAAAAACTTCCCTTAATAAATAAAAATCCCTACATATCAACAACACC		II										OpenSea	TTCCTGCACCGTCCTGCGTATCTCTAGCGATGCCATTTACATTGTGTTCCGTGGGTAAGG[CG]GTGCTGCTGACATGCAGGGACTCCCACCCACCAAGGGAAGCTTTTAAAAAGTTTTTTTAA	TTTAAAAGCTTCCCTTGGTGGGTGGGAGTCCCTGCATGTCAGCAGCACCG	KCNK13	NM_022054	Body														chr14:90578385-90578575	3								0.422473	0.529566	0.107093	7.39271
cg02799945	chr10	93388705	+	43608881		CACTCTATACACAAACATTCCTCCTACAATAATATTATATCTTTAAAACC		II									chr10:93392667-93393147	N_Shelf	AAGTGTGCAGAAAAATGAGTCACCTTCAATATGAAGGATGTGAGTTGTGTACACTGACAA[CG]GTCTCAAAGATACAACATTATTGCAGGAGGAATGCCTGTGTACAGAGTGGACCATCTTAT	CGGTCTCAAAGATACAACATTATTGCAGGAGGAATGCCTGTGTACAGAGT	PPP1R3C	NM_005398	3'UTR								PPP1R3C	ENST00000238994.5	3'UTR	PPP1R3C	ENST00000238994.5	3'UTR					chr10:93386194-93388990	6				0.600427	0.664473	0.0640463	7.69742
cg02816525	chr15	59024033	+	23694114		AATATTCCCCTTATCCAACTAAATAAAAAAACRTCTTTCAAAACCAAACC		II										OpenSea	TAAGAGTGTCACAGGTGAGAATTCCTAAGGCAGGTCAGAAAGCCCACCCCATGACATGTG[CG]GCCTGGTCTTGAAAGACGTTTTTCCATCTAGCTGGACAAGGGGAACATTCTCTGAATAGC	CGGCCTGGTCTTGAAAGACGTTTTTCCATCTAGCTGGACAAGGGGAACAT	ADAM10	NM_001110	Body		chr15:59023904-59023904		TRUE				ADAM10	ENST00000558733.1	3'UTR	ADAM10;ADAM10;ADAM10;ADAM10	ENST00000558733.1;ENST00000497846.1;ENST00000560608.1;ENST00000561149.1	3'UTR;3'UTR;3'UTR;3'UTR	chr15:59023965-59024530	3						TRUE		0.740405	0.656467	-0.0839379	-9.21705
cg02821988	chr1	6645324	+	68745122		ATATCRTCTAACCACCTAAATCAAACATATACCTCCTTACTACCTATCAC		II										OpenSea	ACTGGGGAGCATCTGGGCAGAGAGAAGAGCCAGGGCGCTGGGGTAGGAGGATCCTGGGGG[CG]TGACAGGCAGCAAGGAGGCACATGCCTGATCCAGGTGGCCAGACGACACCCTGGGAGAGA	TGTCGTCTGGCCACCTGGATCAGGCATGTGCCTCCTTGCTGCCTGTCACG	ZBTB48;ZBTB48;ZBTB48	NM_005341;NM_001278648;NM_001278647	Body;Body;Body								ZBTB48;ZBTB48	ENST00000545645.1;ENST00000482360.1	TSS1500;TSS200	ZBTB48;ZBTB48;ZBTB48	ENST00000488936.1;ENST00000545645.1;ENST00000482360.1	5'UTR;TSS1500;TSS200	chr1:6645280-6645475	3								0.574698	0.611128	0.03643	7.96382
cg02823803	chr19	57019958	+	97765178		CTATTCTTACACAATCTAATCTCRCATACATAATAATTCTTCTCTCTCTC		II									chr19:57018743-57019506	S_Shore	CCTGTGTGTGAAAGGCCGGTCGGTCGGTGGGTGAGGCTCAATGAGAGGCCGGTGTGTGTT[CG]AGAGAGAGAAGAATCACCATGTATGCGAGACTAGACTGTGCAAGAACAGAGTGTGAGACT	CGAGAGAGAGAAGAATCACCATGTATGCGAGACTAGACTGTGCAAGAACA	ZNF471	NM_020813	5'UTR			RDMR					ZNF471	ENST00000308031.4	5'UTR	ZNF471	ENST00000308031.4	5'UTR			chr19:57018702-57020229	6				TRUE		0.42277	0.395186	-0.0275833	-5.79006
cg02829374	chr6	36906530	-	6746474		TTCCTACRAATAAAATCATCAATCTCTTACATAATAATACTAACAAAATC		II										OpenSea	GCACCCCGACATTCCTGCGGATGGAGTCATCAGTCTCTTGCATGGTGGTGCTGACAGGAT[CG]CTCACCTCCAGGCTCTCAGCAGTGATCCTGTGACGCAAGGGCTGGCCCTGCACTGGGGTT	TCCTGCGGATGGAGTCATCAGTCTCTTGCATGGTGGTGCTGACAGGATCG							TRUE				RP1-90K10.4;PI16	ENST00000427609.1;ENST00000536757.1	TSS1500;5'UTR	RP1-90K10.4;PI16	ENST00000427609.1;ENST00000536757.1	TSS1500;5'UTR	chr6:36906345-36906615	3								0.48944	0.431942	-0.0574988	-7.13212
cg02838040	chr5	119642256	+	8712548		CAATAACCTTACTAAAAACAACAAAATACCCTATATACATTTATCTATAC		II										OpenSea	ACAAAAGTAAATCATTGAAATGTAGTCATTCTCTTAATCATCTAATGGTTTTATTACTTA[CG]TATAGACAAATGCACACAGGGCACCCTGTTGTCTTCAGTAAGGTCATTGAGTAATCATTA	AATGACCTTACTGAAGACAACAGGGTGCCCTGTGTGCATTTGTCTATACG											CTC-552D5.1	ENST00000514240.1	3'UTR	CTC-552D5.1	ENST00000514240.1	3'UTR	chr5:119642120-119642335	3								0.522762	0.666226	0.143464	10.0534
cg02838895	chr11	32453715	+	32618225		TCTAACCATAATACACAAACAAAAACAATTATTAATACCCACTCACAACC		II									chr11:32454874-32457311	N_Shore	TAGGATGCAAGATATAATATTTAAGAATTTAAAATATGAACATGCTTGTGAAGTTTTGGG[CG]GTTGTGAGTGGGTACCAACAATTGCCCCTGCCTGTGCACCATGGCTAGACTGCCCTAGGG	CTAGCCATGGTGCACAGGCAGGGGCAATTGTTGGTACCCACTCACAACCG	WT1;WT1;WT1;WT1;WT1	NM_001198552;NM_001198551;NM_024424;NM_024426;NM_000378	TSS1500;TSS1500;Body;Body;Body								WT1	ENST00000379079.2	TSS1500	WT1	ENST00000379079.2	TSS1500			chr11:32453687-32460991	6	chr11:32447475-32461544	6				0.501131	0.438622	-0.0625098	-8.01158
cg02839034	chr8	68140432	-	53625573		ATTTTTTTTTTAACTCAACATTAAAATTATTTTAACCCCAAACCAATTCC		II										OpenSea	AATATAAATACATTTTTTTTTTAGCTCAACATTAAAGTTATTTTAGCCCCAAGCCAGTTC[CG]AAGTAGAATAAATGCCCATACTTACCAATGGCATTTCCATCTAGCCTTGTAGATCCTGTG	CGGAACTGGCTTGGGGCTAAAATAACTTTAATGTTGAGCTAAAAAAAAAA	ARFGEF1	NM_006421	Body								ARFGEF1	ENST00000518230.1	5'UTR	ARFGEF1;ARFGEF1	ENST00000517631.1;ENST00000518230.1	TSS200;5'UTR										0.373095	0.451576	0.0784813	6.08365
cg02848875	chr15	64387786	+	80712989		ATCTACCCATACCAAACACAATACCCTCACAAAAAATCAATAAATATTTC		II									chr15:64387985-64388628	N_Shore	GAATGTTGCTCAAGGAATAAGTGGTGAAGCTTTCTTCTAGTCTTGTTCAGATACCTCAAT[CG]AAATATTTATTGACTCTCTGTGAGGGCATTGTGCTTGGCATGGGTAGATGGCATGTAGAG	TCTACCCATGCCAAGCACAATGCCCTCACAGAGAGTCAATAAATATTTCG	SNX1;SNX1;SNX1	NM_152826;NM_003099;NM_148955	TSS1500;TSS1500;TSS1500						15:64387552-64388971	Promoter_Associated	SNX1;SNX1;SNX1;SNX1;SNX1	ENST00000353874.4;ENST00000261889.5;ENST00000559844.1;ENST00000561026.1;ENST00000560829.1	TSS1500;TSS1500;TSS1500;TSS1500;5'UTR	SNX1;SNX1;SNX1;SNX1;SNX1;SNX1;SNX1;SNX1;SNX1;SNX1	ENST00000353874.4;ENST00000380285.3;ENST00000261889.5;ENST00000559844.1;ENST00000560260.1;ENST00000561026.1;ENST00000558040.1;ENST00000559389.1;ENST00000560829.1;ENST00000559061.1	TSS1500;TSS1500;TSS1500;TSS1500;TSS1500;TSS1500;TSS1500;TSS1500;5'UTR;5'UTR					chr15:64387618-64390025	6		TRUE		0.445424	0.529844	0.0844203	6.38087
cg02859217	chr13	113547854	+	8747419		AATTACCAATTAACTAAATTAACAACAAAAATCAAAACTACCCCTATTAC		II									chr13:113548643-113549127	N_Shore	TGGGTTCTTGTCCCTTTTTACCCTAGGACCTAAACATGGGAAACCCTAGCCCTTCTGATA[CG]TAACAGGGGCAGCCCTGATTTCTGCTGCTAACCTAGTTAACTGGTAATCTGTCTGCTCTT	CGTAACAGGGGCAGCCCTGATTTCTGCTGCTAACCTAGTTAACTGGTAAT											MCF2L	ENST00000375608.3	TSS1500	MCF2L	ENST00000375608.3	TSS1500	chr13:113547685-113550155	3								0.507444	0.547336	0.0398919	6.05103
cg02859480	chr12	71870345	+	32727922		AATACCATCAACRATCCACCAATCAACTATTTTAAATACTTAACTTTAAC		II										OpenSea	TAGCATGGGTGACAGTGGTACCAGTGGAGCCCTGAATACTTTTTTGTCTCAGATATAAAA[CG]CCAAAGTTAAGCATCTAAAATAGCTGACTGGTGGATCGTTGATGGCATCTTGACACATTA	CGCCAAAGTTAAGCATCTAAAATAGCTGACTGGTGGATCGTTGATGGCAT	LGR5;LGR5;LGR5;LGR5	NR_110596;NM_001277227;NM_003667;NM_001277226	Body;Body;Body;Body											LGR5	ENST00000550851.1	5'UTR			chr12:71870203-71870638	3	chr12:71870277-71870767	6				0.574824	0.492576	-0.0822482	-8.03277
cg02867709	chr14	60689765	-	9681339		ACAATAACAAACTCTCATTAAACCTCAATAACAATAACAAAAAAATCCTC		II										OpenSea	GCCCAGTGCCAGCAGTGGCAGGCTCTCATTAGGCCTCAGTGGCAATGGCAGAGGAGTCCT[CG]CTGAACTGGATCTGCAGCAAAGACTTGGCTGGGGCTCTGGCTGCACGGGCTTCCTGCATT	CAGTGGCAGGCTCTCATTAGGCCTCAGTGGCAATGGCAGAGGAGTCCTCG																	chr14:60689505-60689870	3								0.526529	0.593934	0.0674043	5.90725
cg02882337	chr3	20189565	+	68677582		AAAACTCAAAACCCACCAACTATTATATTAATAATTACAATTAATTTACC		II					rs116785376	0.016493	rs116785376	0.016493		OpenSea	GCAAGAGGATGTTAATGGAAGTGATTTTTTTTTTTCCCCACCAAGCAACTTAAAGAAAAA[CG]GCAAACTAATTGTAATCACTAACACAACAGTTGGTGGGTTTTGAGTTTCCTAAAACATTC	CGGCAAACTAATTGTAATCACTAACACAACAGTTGGTGGGTTTTGAGTTT	KAT2B	NM_003884	Body											KAT2B	ENST00000468400.1	TSS200										0.163311	0.227688	0.0643773	8.00069
cg02883846	chrX	70292996	-	24761270		TTAACAAACAAATAACATCAAAACTTAATATACACTTTCCTCTCTATTAC		II										OpenSea	AGTCAAATCTCTTGACAAACAGGTGACATCAGAACTTGATGTGCACTTTCCTCTCTATTG[CG]TTTCCTTGACCACAGTGATTCTTGGCCAAAAGGAGTCAAGAATGGGGGCGGTGAGAAATG	CGCAATAGAGAGGAAAGTGCACATCAAGTTCTGATGTCACCTGTTTGTCA	SNX12	NM_001256185	5'UTR														chrX:70292860-70293270	3								0.617779	0.646955	0.0291757	5.6391
cg02897385	chr5	142528481	-	87684833		AATTAAATTTCTAACCCAAATTACTTAACATCCCCTAATTTTAACCAACC		II										OpenSea	TGTATGAGCAAGGTTGAATTTCTAGCCCAAGTTGCTTAACATCCCCTGATTTTAGCCAGC[CG]CTACCAACTAGTGGTCTGTAATTTTCTTTTCAGTGGCTGGTAACTGTGGGCCCCTGAGTC	CGGCTGGCTAAAATCAGGGGATGTTAAGCAACTTGGGCTAGAAATTCAAC	ARHGAP26;ARHGAP26	NM_001135608;NM_015071	Body;Body														chr5:142528440-142528650	3								0.87309	0.812984	-0.0601055	-5.92282
cg02900383	chr1	17862330	-	92673567		TTATAACTATTAAAACCCATCCACTCATCTATTCAACACATATTTATCTC		II									chr1:17865863-17866630	N_Shelf	TTTTGTTCCTTTTGTGGCTATTGAAACCCATCCACTCATCTATTCAGCACATATTTGTCT[CG]TGTCTATGCTGCACCAGGTTCTGGAGCAGGTGCTGGGGATACCACCCGGAATGAGACAAC	TGTGGCTATTGAAACCCATCCACTCATCTATTCAGCACATATTTGTCTCG																			chr1:17862283-17863423	5						0.553307	0.604673	0.0513658	6.0139
cg02901321	chr2	17721431	-	47754577		ACAAAAAACCCTCTAATAAAATAACCCATAACAAAATAACCACCATAACC		II									chr2:17721537-17722021	N_Shore	CAGTACTCCTAGCAGAAGACCCTCTGATGAAATGGCCCATGACAAAATGACCACCATAAC[CG]TTCCTTCAGTAAGCCAGGTAGACGTGCTCACAGCTTGCTGGGAAGTCTTCTTTCGGAGAT	CGGTTATGGTGGTCATTTTGTCATGGGCCATTTCATCAGAGGGTCTTCTG	VSNL1	NM_003385	TSS1500					2:17584632-17585502			VSNL1;VSNL1;VSNL1;VSNL1	ENST00000295156.4;ENST00000483921.1;ENST00000406397.1;ENST00000404666.1	TSS1500;TSS1500;TSS1500;5'UTR	VSNL1;VSNL1;VSNL1;VSNL1;VSNL1;VSNL1;VSNL1	ENST00000295156.4;ENST00000451533.1;ENST00000483921.1;ENST00000406397.1;ENST00000457525.1;ENST00000404666.1;ENST00000457525.1	TSS1500;TSS1500;TSS1500;TSS1500;1stExon;5'UTR;5'UTR	chr2:17720760-17721475	3						TRUE		0.0986122	0.122313	0.023701	6.57996
cg02903254	chr8	142377669	-	22742238		AAACCTCAACTACACCATCCAAAAAATAATAACTAACACTTATATATACC		II										OpenSea	ACCGAGGAGCTGAGCCTCAGCTGCACCATCCAGGAGGTGGTGGCTGGCACTTGTGTGTGC[CG]TGTGCAGGGCAGGAGGTGGGAAACTGAGGCACGGAGGGGCTAAGCCTCAGCTGCACCATC	CGGCACACACAAGTGCCAGCCACCACCTCCTGGATGGTGCAGCTGAGGCT	GPR20	NM_005293	TSS1500				TRUE				GPR20	ENST00000377741.3	TSS1500	GPR20	ENST00000377741.3	TSS1500			chr8:142373171-142387852	6	chr8:142377024-142378391	3				0.602518	0.655503	0.0529852	6.85891
cg02913126	chr19	13996762	+	88751369		CAATAAAAACCCTATTACAATAACCAAAACCCAACCRAAATAAATATAAC		II										OpenSea	CCTCCATCTGTCACCCTCCTTGGTAAAATTTGTGAGGGTCCTGGAGCCACTTCTCACCCA[CG]CCACACCTACCTCGGCTGGGCCTTGGCCACTGCAACAGGGTCTCCATTGGCATGTGAGCT	CGCCACACCTACCTCGGCTGGGCCTTGGCCACTGCAACAGGGTCTCCATT	C19orf57;C19orf57	NM_024323;NM_024323	ExonBnd;Body								C19orf57	ENST00000346736.1	ExonBnd	C19orf57	ENST00000346736.1	ExonBnd			chr19:13995419-13997364	6						0.773085	0.730062	-0.043023	-5.04537
cg02914397	chr12	49951757	+	76724957		CCTTCACTCTAAAATTAAACCRAACAACAAATAACAACACACCTAACAAC		II										OpenSea	CACAGTCCAGTGGACCCAGGAAGAAGGCACAGGGGTCTGAGTACCAGCCCTAGAACTCAG[CG]TTGCCAGGTGTGCTGCCATCTGCTGTTCGGCCCAACCTCAGAGTGAAGGCAGGGTGGCAG	CTTCACTCTGAGGTTGGGCCGAACAGCAGATGGCAGCACACCTGGCAACG	KCNH3	NM_012284	3'UTR								KCNH3	ENST00000257981.5	3'UTR	KCNH3	ENST00000257981.5	3'UTR	chr12:49951685-49952010	3						TRUE		0.783904	0.755379	-0.0285246	-6.87042
cg02919104	chr2	61207399	-	73705865		AAAATTAATAACCTCAATAAAACAAAAATCTCAAACATCTATTAACAACC		II										OpenSea	CAGGTAACTCTAGAGTTAATAACCTCAGTGAAACAAGGATCTCAAACATCTGTTGGCAGC[CG]GGTGTGGCTGAGAAGTGCAAATGTACTCCCTCTTTGAATTTGGTTTTAGAGAGCCAGCAT	CGGCTGCCAACAGATGTTTGAGATCCTTGTTTCACTGAGGTTATTAACTC	PUS10	NM_144709	Body														chr2:61207265-61207470	3								0.464358	0.558224	0.0938667	5.91274
cg02921382	chr8	95655439	+	1652217		ATTTACAAACTCTACAAAATAACTCCCCTTAATAATAACCAAAAAAAACC		II									chr8:95653898-95654733	S_Shore	GGGAAAGGAGTCTGTCCAAGGTTGCCCCAGCACCGGTGTCACCCATCAGGGCCCTTATTG[CG]GTTTTCTCTGGCTATCACCAAGGGGAGCTACTTTGCAGAGTTTGTAAATCGTGCATCAGT	CGGTTTTCTCTGGCTATCACCAAGGGGAGCTACTTTGCAGAGTTTGTAAA	ESRP1;ESRP1;ESRP1;ESRP1;ESRP1	NM_017697;NM_001034915;NM_001122825;NM_001122827;NM_001122826	Body;Body;Body;Body;Body						8:95654557-95655535	Unclassified				ESRP1;ESRP1	ENST00000520385.1;ENST00000522920.1	5'UTR;TSS200	chr8:95655380-95655695	3								0.578522	0.517205	-0.0613172	-6.56872
cg02922871	chr14	56271325	-	77800919		CCTAACTATCTACAATTACAAATTTCTCATTTATACTCCTTAATTAACTC		II			rs10142391	0.048948						OpenSea	TAGGACTGAGTCCTGGCTGTCTGCAATTGCAAGTTTCTCATTTATACTCCTTAATTGGCT[CG]CTTCCCTTCCCTATCTCAACTTCCAGCTCAGTCATTGTGCATTCTGGTCACCTCCACAGA	CTGGCTGTCTGCAATTGCAAGTTTCTCATTTATACTCCTTAATTGGCTCG																					chr14:56269452-56271600	6				0.464599	0.361849	-0.10275	-7.89291
cg02927995	chr1	54163609	-	99631152		ACCAATAATTCTAACCRCTACAACRAACACTCTATATAAAATACAAAAAC		II			rs57825590	0.010974						OpenSea	CTGGGCTCAGAGCCAGTGGTTCTAACCGCTACAACGAACACTCTATGTAAAATACAAGGA[CG]TGTATTGGGATGGGGACAGAGCAGGGTTATTCTAGCAACCAAAGCCCTCACGTTTGAAAA	CGTCCTTGTATTTTACATAGAGTGTTCGTTGTAGCGGTTAGAACCACTGG	GLIS1	NM_147193	5'UTR								GLIS1	ENST00000312233.2	5'UTR	GLIS1	ENST00000312233.2	5'UTR	chr1:54163480-54164455	3								0.455437	0.500015	0.0445778	5.74699
cg02928928	chr11	1975304	-	37737256		TCAAAAACAACTACRATTACAAATAACATTCAAATCATCCRAACCCTTAC		II									chr11:1974039-1974333	S_Shore	CCACGGGCACTTCAGAGGCAGCTACGGTTACAAGTGGCATTCAAGTCATCCGAGCCCTTG[CG]TTCTTCCTCTGGGCCCCACCTCCCATGAAAACTGAACCCAGCAGCTCCGGGATCCGGTGT	CGCAAGGGCTCGGATGACTTGAATGCCACTTGTAACCGTAGCTGCCTCTG	MRPL23	NM_021134	Body					11:1931812-1931959	11:1974549-1975533	NonGene_Associated				MRPL23	ENST00000462288.1	5'UTR	chr11:1975125-1975435	3						TRUE		0.612987	0.668549	0.0555614	6.07181
cg02940952	chr1	182758021	-	75687541		AACACTAAACACAATACTTATTAACTATTATCTCTAATACTCTATACAAC		II									chr1:182758395-182759097	N_Shore	CAGGCTGAGTAAGCACTGAACACAGTACTTATTAGCTATTATCTCTGGTGCTCTGTGCAA[CG]AAAGAACTATTAGAATACATTTAAAAGCACTTTGCAAACTAGAAAGCCCTTTGAACAATT	CGTTGCACAGAGCACCAGAGATAATAGCTAATAAGTACTGTGTTCAGTGC	NPL;NPL;NPL;NPL;NPL	NM_001200052;NM_001200051;NM_001200056;NM_001200050;NM_030769	TSS1500;TSS1500;TSS1500;TSS1500;TSS1500								NPL;NPL;NPL	ENST00000463899.1;ENST00000367555.1;ENST00000367551.3	TSS1500;TSS1500;TSS1500	NPL;NPL;NPL;NPL;NPL;NPL	ENST00000488424.1;ENST00000460690.1;ENST00000463899.1;ENST00000367555.1;ENST00000479721.1;ENST00000367551.3	TSS1500;TSS1500;TSS1500;TSS1500;TSS1500;TSS1500			chr1:182757728-182759447	6	chr1:182757847-182759697	6				0.760843	0.704508	-0.0563343	-5.65685
cg02948635	chr5	131670767	-	80733234		TTACATCATAAACCATTCATAAATCAATTAAACAAATAATTACTCACTAC		II										OpenSea	TTATTCAGCCTTTACATCATAAGCCATTCATAAGTCAATTAGACAGGTGATTGCTCACTA[CG]TATGTTGTTTCCTGTGTTCAAAACAACTACCCCAAACAGAAGAGACAGTCTCAGAGAAGC	CGTAGTGAGCAATCACCTGTCTAATTGACTTATGAATGGCTTATGATGTA	SLC22A4;LOC553103	NM_003059;NR_110997	Body;Body								AC034220.3;AC034220.3	ENST00000417795.1;ENST00000437091.1	3'UTR;3'UTR	AC034220.3;AC034220.3	ENST00000417795.1;ENST00000437091.1	3'UTR;3'UTR	chr5:131670565-131670895	3								0.191476	0.24831	0.0568334	5.0358
cg02951338	chr6	170372415	+	81729132		ACRACAATAAAAACCCTCAAAATTAACCACAAACTTTAAATATATACCAC		II										OpenSea	CCTCTACTGTGGCCCACGTGGAACCCTGTACAGCCCATGGCCAGCCTGCCCTTGGGAACA[CG]TGGCACATACCCAAAGCCTGTGGCCAACCCTGAGGGTCCCCACTGCCGTCTGGGAGGAGC	CGTGGCACATACCCAAAGCCTGTGGCCAACCCTGAGGGTCCCCACTGCCG																			chr6:170371181-170374517	6						0.448582	0.398683	-0.0498993	-5.20162
cg02952506	chr8	98576695	+	40756178		AAAAATTTAAAACCAAACAATCTAATTCCAAAACTTCTACTCCAAACCAC		II										OpenSea	TGTGGGAGATGTTCTGCCCTCTCCCCACGCTGAAGTGCAGGTAAAGAACTCCAGCACTGG[CG]TGGTTTGGAGCAGAAGCTCTGGAACCAGACTGCCTGGTTTTAAATCCCCATCCTATTACT	GGGATTTAAAACCAGGCAGTCTGGTTCCAGAGCTTCTGCTCCAAACCACG											AP002982.1	ENST00000516477.1	TSS1500	AP002982.1	ENST00000516477.1	TSS1500	chr8:98576625-98576850	3								0.629058	0.571627	-0.0574309	-8.71998
cg02964085	chr5	131808970	+	36762529		TAACACACRAAAAAACATTATACCRCACAACTTAAAATACAAACAATAAC		II										OpenSea	CCTCCCTAACACAGGATGCTGTGATCATTCACCCTATCAAAAGGCATGTGGGGTTGTGAT[CG]TTACTGTTTGCATCTCAAGTTGTGCGGCACAATGTTTTCTCGTGTGTTATCTCACCTGAG	AACACACGAGAAAACATTGTGCCGCACAACTTGAGATGCAAACAGTAACG	C5orf56	NR_045116	Body						5:131808584-131809204	Promoter_Associated_Cell_type_specific	C5orf56;AC116366.6	ENST00000464024.1;ENST00000443093.1	5'UTR;TSS1500	C5orf56;AC116366.6	ENST00000464024.1;ENST00000443093.1	5'UTR;TSS1500	chr5:131808725-131808975	3								0.758367	0.805488	0.0471209	5.26248
cg02964208	chr2	101618150	-	96725400		AACATAAATCCATAAATCCAACTATCTCCRAATCTCTAAACTAATAACAC		II									chr2:101618247-101618658	N_Shore	AGAAAAAGGAAGACATGGGTCCATAGATCCAACTGTCTCCGAATCTCTAGACTGGTGACA[CG]CAGTTCCCAGTTCTCTGGGGACCTCCTCAGATCTCCCTGTCGTGTCATCTCACATCTGTC	ACATGGGTCCATAGATCCAACTGTCTCCGAATCTCTAGACTGGTGACACG	RPL31;RPL31;RPL31	NM_001099693;NM_001098577;NM_000993	TSS1500;TSS1500;TSS1500								RPL31;RPL31;RPL31;AC016738.4;RPL31;RPL31;AC016738.4	ENST00000409000.1;ENST00000409028.3;ENST00000409320.3;ENST00000452364.1;ENST00000409711.1;ENST00000264258.3;ENST00000452364.1	TSS1500;TSS1500;TSS1500;1stExon;TSS1500;TSS200;3'UTR	RPL31;RPL31;RPL31;RPL31;AC016738.4;RPL31;RPL31;RPL31;AC016738.4	ENST00000409000.1;ENST00000409028.3;ENST00000409320.3;ENST00000419276.1;ENST00000452364.1;ENST00000456292.1;ENST00000441435.1;ENST00000264258.3;ENST00000452364.1	TSS1500;TSS1500;TSS1500;TSS1500;1stExon;TSS1500;TSS1500;TSS200;3'UTR	chr2:101618085-101618510	3								0.473302	0.535324	0.062022	7.63196
cg02964356	chr12	49883750	-	57631955		AACAAATAACAAATTCAAAAACTCAATATTATCTTCCRAATTCTAATATC		II										OpenSea	AGTGGCTCACCAACAGATGGCAAATTCAAGGACTCAGTATTGTCTTCCGGATTCTAATAT[CG]TTAGTTTGGCTGTGGCAAGTGACTCAAATGTGTGGGTTTGAATTTCCTTATCTAATACGT	ACAGATGGCAAATTCAAGGACTCAGTATTGTCTTCCGGATTCTAATATCG	SPATS2	NM_023071	Body				TRUE				SPATS2	ENST00000552557.1	TSS200	SPATS2;SPATS2;SPATS2;SPATS2	ENST00000549045.1;ENST00000552557.1;ENST00000552655.1;ENST00000549375.1	3'UTR;TSS200;TSS200;5'UTR	chr12:49883585-49883850	3						TRUE		0.332648	0.420903	0.0882545	7.0452
cg02966969	chr18	9923432	+	34807874		ATCAAAACATAAACCCATAAAAAATTTATCAAATTATACTATAAACATAC		II										OpenSea	ACCGTTAAAAAGTAGGGATGTTAATTAAAAAAGAATTGTTGCTATGAGAGGACTTTTAAA[CG]TATGTTTATAGTATAACTTGACAAATTTCTCATGGGCCTATGTTTTGACAGCTCTTTTGT	CGTATGTTTATAGTATAACTTGACAAATTTCTCATGGGCCTATGTTTTGA	VAPA;VAPA	NM_194434;NM_003574	Body;Body								RN5S450	ENST00000411206.1	TSS1500	RN5S450	ENST00000411206.1	TSS1500										0.342557	0.430689	0.0881318	6.21348
cg02967236	chr3	134360403	+	59768863		ATCCAAAATCTATTTCACCRAACTAAAATCAAAATATCAACCRAACCAAC		II										OpenSea	TGCAGCCTCTAGCAGCAGGAAGAGGCAAGGAATGAATGCACCCCTAGAGCCTCTAAAAAA[CG]CTGGCCCGGCTGACACTTTGACTTTAGCCCGGTGAAACAGATTTTGGACTTCTGGGCTCC	CGCTGGCCCGGCTGACACTTTGACTTTAGCCCGGTGAAACAGATTTTGGA	KY	NM_178554	Body											EPHB1;KY;EPHB1	ENST00000467708.2;ENST00000506319.1;ENST00000460895.1	5'UTR;3'UTR;5'UTR					chr3:134359517-134360433	6				0.666165	0.601117	-0.0650478	-6.01565
cg02988947	chr17	61778813	+	95788292		TAACAAATATAAAAACTTTCCCRAAAAACAACCACTTTAAAAAATCTAAC		II									chr17:61776890-61778733	S_Shore	TTCTCTCTAGAGGAAGATCTGCGTTTTGTCTGCACTGTGGGCCGACTCTCTAGTGGGGAG[CG]TCAGACCCTCTAAAGTGGCTGCCTCTCGGGAAAGCTTCCACACCTGTCATCAGATTCTCC	GACAGGTGTGGAAGCTTTCCCGAGAGGCAGCCACTTTAGAGGGTCTGACG	LIMD2	NM_030576	TSS1500								LIMD2	ENST00000259006.2	TSS1500	LIMD2	ENST00000259006.2	TSS1500	chr17:61778000-61779150	3					TRUE	TRUE		0.51438	0.565009	0.050629	6.57654
cg02989376	chr2	148867822	+	74632216		AAACAAATCAAAAAACAATAAAACAAACCTAAACTAAATTCTAACTCAAC		II										OpenSea	TTATTAAAAATGGTGACACTGAGATTCAAAGATGCAAGTGATTGATTAGAGCTAGTGAGA[CG]TTGAGCCAGAATTCAGTCTAGGTTTGTCTTATTGTTTCTTGATTTGTCTAAATCTTTTCT	GACAAATCAAGAAACAATAAGACAAACCTAGACTGAATTCTGGCTCAACG	MBD5	NM_018328	5'UTR								MBD5;MBD5	ENST00000407073.1;ENST00000478804.1	5'UTR;5'UTR	MBD5;MBD5;MBD5;MBD5;MBD5;MBD5	ENST00000488372.1;ENST00000407073.1;ENST00000496158.1;ENST00000473478.1;ENST00000470063.1;ENST00000478804.1	5'UTR;5'UTR;5'UTR;5'UTR;5'UTR;5'UTR	chr2:148867820-148868095	3								0.55653	0.639259	0.082729	4.97766
cg02994773	chr1	6303492	+	89763400		ATAAAAATACAACCTAAATCCTATATTCTCTAACACTACTAAAATCCAAC		II									chr1:6305148-6306463	N_Shore	GGGCTGTAAGGAAGGGAGAGGCAGCCGTGTTCACCCCACCTGCCTCCTGTGGGAAGTCCG[CG]TTGGATCCTAGCAGTGTCAGAGAACACAGGACCCAGGCTGCACCCTCACCAGGACCCCTC	TGAGGGTGCAGCCTGGGTCCTGTGTTCTCTGACACTGCTAGGATCCAACG	HES3	NM_001024598	TSS1500								HES3	ENST00000377898.3	TSS1500	HES3	ENST00000377898.3	TSS1500			chr1:6300019-6311915	6						0.33973	0.38575	0.0460198	8.80767
cg03007020	chr17	31975618	-	29758236		CTTTCTAAAACAAAATCATCTAAAAACCACAATAAACACCTTCTACATAC		II										OpenSea	TGGGCAAGGATCTTTCTAAGACAGGGTCATCTAGAAACCACAGTGAACACCTTCTACATG[CG]CAGCCTGCATTGTGAAACTCTAGGGTCTCTATTTGTGTCAAATACAATGGGGGCTGTGCC	TTTCTAAGACAGGGTCATCTAGAAACCACAGTGAACACCTTCTACATGCG	ASIC2	NM_001094	Body																		chr17:31974789-31975668	6				0.546133	0.601603	0.0554701	5.11155
cg03010489	chr2	70571946	+	29761581		CCCTAATACCACAATAAAATCTAATCCACACACAACTTACCTTATTTAAC		II										OpenSea	CTCTGCCTTCTCCTATGTGTGCAGTACAATCTCTTCCTTTTTCCACATGATCCACACTCC[CG]CCAAACAAGGCAAGTTGTGTGTGGATCAGACTTCACTGTGGTACTAGGGGTTGGGGCAGA	CCTAGTACCACAGTGAAGTCTGATCCACACACAACTTGCCTTGTTTGGCG																			chr2:70571191-70572166	5						0.69555	0.637938	-0.0576127	-5.99187
cg03030065	chr11	8862052	+	95644867		AAAACACAAACAAAAACCCCATTATTTTCTCCAAAACAACTATTCATTAC		II										OpenSea	CCCACATCTGAGCACCTAGGCCTGAGTCGGGCAAGCTTCCCACACCCCTCCCAGCACCAA[CG]CAATGAACAGCTGCCCTGGAGAAAACAATGGGGCCTTTGTCTGTGCCTTCTCCTGTAGAT	CGCAATGAACAGCTGCCCTGGAGAAAACAATGGGGCCTTTGTCTGTGCCT	ST5	NM_005418	5'UTR				TRUE				ST5;ST5	ENST00000357665.1;ENST00000534127.1	TSS1500;5'UTR	ST5;ST5;ST5;ST5;ST5;ST5;ST5;ST5;ST5;ST5;ST5;ST5;ST5;ST5	ENST00000357665.1;ENST00000526057.1;ENST00000532651.1;ENST00000527347.1;ENST00000526241.1;ENST00000526126.1;ENST00000530938.1;ENST00000526155.1;ENST00000524757.1;ENST00000525169.1;ENST00000527516.1;ENST00000533471.1;ENST00000534127.1;ENST00000531640.1	TSS1500;5'UTR;3'UTR;5'UTR;5'UTR;5'UTR;5'UTR;5'UTR;5'UTR;5'UTR;5'UTR;5'UTR;5'UTR;3'UTR	chr11:8861940-8862475	3								0.164371	0.256694	0.0923229	7.88314
cg03032607	chr3	45882686	+	84775423		AAATACTTCAACAACCAAAATTTCTATTTAATCCACACTATATTCCAAAC		II									chr3:45883221-45883860	N_Shore	CTCAAGAAGGGGAGGGAGCAATCTGTTTAGCTCACAGGTGTCTTCTCAGCTCCCAGACAG[CG]CTTGGAACACAGTGTGGACTAAATAGAAATTCTGGTTGCTGAAGTATTTCAGTAGCTATT	AATACTTCAGCAACCAGAATTTCTATTTAGTCCACACTGTGTTCCAAGCG	LZTFL1	NM_020347	Body						3:45882671-45884181	Promoter_Associated	LZTFL1;LZTFL1	ENST00000536047.1;ENST00000490463.1	5'UTR;3'UTR	LZTFL1;LZTFL1;LZTFL1;LZTFL1;LZTFL1;LZTFL1;LZTFL1;LZTFL1;LZTFL1;LZTFL1;LZTFL1	ENST00000411866.1;ENST00000445698.1;ENST00000492333.1;ENST00000472635.1;ENST00000536047.1;ENST00000418700.1;ENST00000448111.1;ENST00000469874.1;ENST00000490463.1;ENST00000495864.1;ENST00000480156.1	5'UTR;5'UTR;3'UTR;3'UTR;5'UTR;3'UTR;3'UTR;3'UTR;3'UTR;3'UTR;3'UTR	chr3:45882625-45882935	3						TRUE		0.635281	0.56674	-0.0685413	-7.09857
cg03045080	chr1	84969920	-	58782578		TCTCACAAAAAAATCACCTAACCCAATCATTAATAAAACAAATACACAAC		II									chr1:84971344-84972491	N_Shore	TAGTTTAAAAATCTCACAAAAAAATCACCTAGCCCAGTCATTGATAAAACAGATACACAA[CG]TTAAACCACATTTAGCAACATGTCTAAAGAAAAGCTCATTAAAAAGTACAAAAGGGGATG	CGTTGTGTATCTGTTTTATCAATGACTGGGCTAGGTGATTTTTTTGTGAG	GNG5	NM_005274	Body								GNG5	ENST00000487806.1	TSS1500	GNG5	ENST00000487806.1	TSS1500					chr1:84957529-84975096	6				0.322644	0.396132	0.073488	6.12501
cg03053738	chr11	46004687	+	37601163		CAATATAACTCACTTAACTCCCACRCTCCTAATTCTAATTCTAATTAATC		II										OpenSea	CAGGAGCAAGGGATGCGGGCTAGAGTACTACTCTTCAGCCATATGGCTAGAGCAAGGTGA[CG]ACCAATCAGAACCAGAATCAGGAGCGTGGGAGTCAAGTGAGTCACACTGCATTCACAACT	CGACCAATCAGAACCAGAATCAGGAGCGTGGGAGTCAAGTGAGTCACACT	PHF21A;PHF21A	NM_016621;NM_001101802	Body;Body				TRUE							PHF21A;PHF21A	ENST00000532883.1;ENST00000525679.1	3'UTR;3'UTR	chr11:46004545-46004830	3								0.291076	0.396799	0.105723	8.10638
cg03060875	chr22	42697634	-	87605139		AAACRAAAATATCTACAAAAACCATACCAAAAATAACAAAACTCCCTAAC		II			rs115102909	0.026933						OpenSea	AGTGATTCGACAGGCGGAGGTGTCTGCAAGAGCCATGCCAAAGGTGACAGAGCTCCCTGG[CG]TAGCTCCAGGGCAATGGAAACCTTTGGGAGGGGTCTGGGAGCAGCAAGGGAGGGAAGGTG	CGCCAGGGAGCTCTGTCACCTTTGGCATGGCTCTTGCAGACACCTCCGCC														TCF20	ENST00000515426.1	5'UTR	chr22:42697225-42697655	3								0.523883	0.437661	-0.0862212	-7.61268
cg03077712	chr17	7138739	-	49720848		AAAAAACAAAAATTATATATCRAAACACAAACAACCTCCCATCCCCAACC		II									chr17:7137358-7138133	S_Shore	GTGGCAGGTCCAAGAGACAGAGATTATGTGTCGGGACACAGACAGCCTCCCATCCCCAAC[CG]TAATGGATTCAATTTCAAGTCCACAGAGTGGGGAGGAAGGATAGGGTGGGAAAGTGAGAC	CGGTTGGGGATGGGAGGCTGTCTGTGTCCCGACACATAATCTCTGTCTCT	DVL2;PHF23	NM_004422;NM_024297	TSS1500;3'UTR								DVL2;DVL2;PHF23;PHF23;PHF23;PHF23	ENST00000575458.1;ENST00000005340.5;ENST00000320316.3;ENST00000571362.1;ENST00000576955.1;ENST00000454255.2	TSS1500;TSS1500;3'UTR;3'UTR;3'UTR;3'UTR	DVL2;DVL2;DVL2;DVL2;DVL2;DVL2;PHF23;PHF23;PHF23;PHF23	ENST00000574143.1;ENST00000572285.1;ENST00000575756.1;ENST00000575458.1;ENST00000576949.1;ENST00000005340.5;ENST00000320316.3;ENST00000571362.1;ENST00000576955.1;ENST00000454255.2	TSS1500;TSS1500;TSS1500;TSS1500;TSS1500;TSS1500;3'UTR;3'UTR;3'UTR;3'UTR					chr17:7136402-7140006	6		TRUE		0.645262	0.710605	0.0653439	7.08142
cg03082779	chr20	45947025	-	67757295		TAACTATAAAAACAAAATCAAAAACAAAAACCTACTCTACAACCCTTTTC		II										OpenSea	GTTTCCCCCAGTAACTGTGAAGGCAGGGTCAGAAGCAGAGGCCTGCTCTACAGCCCTTTT[CG]TAATCACCAGTCCTCCCCTTGGCCTACTTCAAACATGACCACACACTGCTGCTCCCCCAG	CGAAAAGGGCTGTAGAGCAGGCCTCTGCTTCTGACCCTGCCTTCACAGTT	ZMYND8;LOC100131496;ZMYND8;ZMYND8	NM_183048;NR_024594;NM_183047;NM_012408	Body;TSS1500;Body;Body				TRUE				ZMYND8	ENST00000468376.1	3'UTR	ZMYND8	ENST00000468376.1	3'UTR	chr20:45946805-45949175	3						TRUE		0.471674	0.350773	-0.120901	-10.3469
cg03084724	chr10	125853232	-	84776414		CACACATCAACTCCAATCTAAAATATAAAATCAAAACRTATACRCCRAAC		II									chr10:125851151-125853233	Island	TGTCGCGCTGACACACATCAGCTCCAGTCTGGAATGTGAGATCAAGGCGTGTGCGCCGAG[CG]GTGGGTTTGGCCCCTGCCCCCTCCCCCTCCGAGTCAACACTGCTTGTGTGTTGCGGTGAT	CGCTCGGCGCACACGCCTTGATCTCACATTCCAGACTGGAGCTGATGTGT						DMR		10:125841171-125843223			CHST15;CHST15;CHST15;CHST15;CHST15	ENST00000546346.1;ENST00000346248.5;ENST00000462406.1;ENST00000434607.2;ENST00000421115.1	TSS1500;TSS1500;TSS200;TSS200;TSS200	CHST15;CHST15;CHST15;CHST15;CHST15	ENST00000546346.1;ENST00000346248.5;ENST00000462406.1;ENST00000434607.2;ENST00000421115.1	TSS1500;TSS1500;TSS200;TSS200;TSS200	chr10:125851125-125853375	3						TRUE		0.130263	0.160754	0.0304912	5.27516
cg03096310	chr6	106035279	-	59627230		CAAAACAAAAAATCAAAACTTCTAAACACCACCRAATAAATCAAAATACC		II										OpenSea	CCCTTATACCCCAAGGCAAGGAATCAAGGCTTCTAGACACCACCGGATGAGTCAAGGTAC[CG]TGGCCCAGACAAACTAAGCACTGGTTCTGTCACCACATAGACACAAAGGCATTCAAGAAA	CGGTACCTTGACTCATCCGGTGGTGTCTAGAAGCCTTGATTCCTTGCCTT									6:106035223-106035556	Unclassified_Cell_type_specific							chr6:106035145-106035730	3								0.291927	0.352304	0.0603765	8.27766
cg03098024	chr2	238832777	-	57602581		TAATCACATATACAACACAAAACAACCAAAAAACATCTAATACCTAACAC		II										OpenSea	AACAAAAAGCATAGTCACATGTACAGCACAGAACAGCCAAAGAACATCTAATGCCTAGCA[CG]TGGTACTGAAAAAAACTATTCATTGGCGTCATTAATTGTAAATAAATGTGACATACACTT	CGTGCTAGGCATTAGATGTTCTTTGGCTGTTCTGTGCTGTACATGTGACT									2:238831433-238832945	Unclassified							chr2:238832640-238832955	3								0.523037	0.597978	0.0749417	8.3113
cg03098854	chr13	47268325	+	79679326		CTAAACCACCCTTTAAACACTCTAAACCAATACAATACCCACATCTAAAC		II										OpenSea	TAGGCAAATTTTTCAAATAAAAGAATTATGTAATTTGTTACTAGTGGGTGTTCCCCCTCT[CG]TCTAGATGTGGGTATTGCATTGGCTCAGAGTGTTTAAAGGGTGGCCCAGTATGGTTCTTT	TGGGCCACCCTTTAAACACTCTGAGCCAATGCAATACCCACATCTAGACG	LRCH1;LRCH1;LRCH1	NM_015116;NM_001164211;NM_001164213	Body;Body;Body											LRCH1	ENST00000443945.2	5'UTR	chr13:47268280-47268470	3								0.682658	0.648398	-0.0342594	-5.90506
cg03101422	chr2	136876737	+	38691285		CTTCAACCTAATTTCTAATTCRTACCAAAACTTATCCTCTACTCAAAATC		II									chr2:136876711-136877051	Island	GCAGGGATTCCAAGCCGGGCTTGAACCCAGGTCTTCGGTCCCCATACTCGGCGTCTTCCA[CG]ATTTTGAGCAGAGGACAAGCTTTGGCACGAATCAGAAATTAGGTTGAAGAACTGGGCGGG	TTCAACCTAATTTCTGATTCGTGCCAAAGCTTGTCCTCTGCTCAAAATCG	CXCR4	NM_003467	TSS1500			DMR		2:136593041-136593556			CXCR4;CXCR4;CXCR4	ENST00000466288.1;ENST00000537957.1;ENST00000241393.3	TSS1500;TSS1500;TSS1500	CXCR4;CXCR4;CXCR4	ENST00000466288.1;ENST00000537957.1;ENST00000241393.3	TSS1500;TSS1500;TSS1500	chr2:136876420-136877250	3						TRUE		0.143481	0.086955	-0.0565265	-7.25767
cg03127182	chr1	26421108	-	3714273		AACTACCCTATTTTAAATACTATAAAATACCAAACCACCRTACCAAATAC		II										OpenSea	ATAGTAACCATAGCTACCCTGTTTTGAGTGCTGTAAGGTGCCAGGCCACCGTGCCAAATG[CG]TCACCCACATTGTTGCATTCAATCCTACAGCCATCCCTTCAGGTACTTTTAGTATCTCCA	CGCATTTGGCACGGTGGCCTGGCACCTTACAGCACTCAAAACAGGGTAGC							TRUE										chr1:26420040-26421735	3								0.365263	0.406868	0.0416049	6.23526
cg03130559	chr2	237885732	-	67775230		AATATCTACAACATTTAAAAACAAATTACCCCTATTAAAAATCTAAAACC		II										OpenSea	ACTACTCTTAAAGTGTCTACAACATTTAAAAGCAAATTGCCCCTATTAGAAATCTGGGGC[CG]CTCCTGCCTTTTCCACGACCTCCCTGCTAGAAGGTCCCAGAACTTTCCCTTTTGACTCCA	CGGCCCCAGATTTCTAATAGGGGCAATTTGCTTTTAAATGTTGTAGACAC					chr2:237885369-237885369												chr2:237885725-237885915	3								0.692673	0.652265	-0.0404079	-5.1559
cg03139057	chr19	39989234	-	60654230		CAAAATTATTTACAACCTCATAAATATATCAATCACACACAACTCCAAAC		II									chr19:39989397-39990140	N_Shore	GCGTGCAGAATCAGAATTGTTTACAACCTCATAAATGTGTCAATCACACACAACTCCAGG[CG]TATGCTGAGCCGCACAGTCCCACGTGGACTCACAATGACAAAGTCATGTGCACCCTCCGG	CGCCTGGAGTTGTGTGTGATTGACACATTTATGAGGTTGTAAACAATTCT	DLL3;DLL3	NM_203486;NM_016941	TSS1500;TSS1500				TRUE	19:44680466-44681918	19:39988416-39989692	Unclassified	DLL3	ENST00000205143.3	TSS1500	DLL3	ENST00000205143.3	TSS1500	chr19:39988505-39989395	3					TRUE	TRUE		0.158982	0.204933	0.0459511	7.41412
cg03141780	chr7	4150753	-	56748876		ACAAAAATATAACACTTTACCAAACTCCACAACCTATTAAAACTATTAAC		II									chr7:4153645-4153898	N_Shelf	AACCACAGGCAGCAGAGATGTGGCACTTTACCAAACTCCACAACCTGTTGGGACTATTAA[CG]TGCCGTGTGCAAACAAAGCAGATGTCCTAGGAAGATCCTTCTGCTCCCCTTCCCAAGCAG	CAGAGATGTGGCACTTTACCAAACTCCACAACCTGTTGGGACTATTAACG	SDK1	NM_152744	Body								SDK1	ENST00000446104.1	5'UTR	SDK1	ENST00000446104.1	5'UTR								TRUE		0.550365	0.628625	0.0782603	7.89789
cg03145322	chr8	10386846	-	39773571		CTAACTCTATCTATTACTAAACTCTATATAAACAAAATAAACCATCTACC		II										OpenSea	AGCCAATGCTTCTGACTCTATCTGTTGCTGAGCTCTGTGTAGACAAAATAAACCATCTGC[CG]GCTGATGTCACAAGGGCTGCCCCGCTCGGCAGCCTCAGTGAGCTCCTCTCTAGAATGGGG	CGGCAGATGGTTTATTTTGTCTACACAGAGCTCAGCAACAGATAGAGTCA	T-SP1	NM_198464	Body								RP11-981G7.4	ENST00000523024.1	3'UTR	PRSS55;RP11-981G7.4	ENST00000518641.1;ENST00000523024.1	TSS200;3'UTR								TRUE		0.503969	0.441898	-0.0620711	-6.72336
cg03161611	chr20	56251788	+	29777251		TTAACCACAAAATCTCTATATAAATACTCAACAATACAAAAAAACCTCTC		II										OpenSea	CTCTCCTGCCCTCGAGGGGCGGAGCTGTGGGAGAGCCACTGGGAGCTGGACCCCCCATGA[CG]AGAGGCCTCCTTGCACTGCTGAGCACCCACACAGAGACCCTGTGGCCAAAGGAGGAGGAG	CGAGAGGCCTCCTTGCACTGCTGAGCACCCACACAGAGACCCTGTGGCCA	PMEPA1;PMEPA1;PMEPA1;PMEPA1;PMEPA1	NM_199170;NM_199171;NM_001255976;NM_020182;NM_199169	5'UTR;5'UTR;Body;Body;Body		chr20:56251701-56251701						PMEPA1;PMEPA1;PMEPA1;PMEPA1	ENST00000472841.1;ENST00000395814.1;ENST00000395816.3;ENST00000265626.4	3'UTR;5'UTR;5'UTR;5'UTR	PMEPA1;PMEPA1;PMEPA1;PMEPA1	ENST00000472841.1;ENST00000395814.1;ENST00000395816.3;ENST00000265626.4	3'UTR;5'UTR;5'UTR;5'UTR	chr20:56251600-56251950	3								0.809767	0.751763	-0.0580045	-5.20189
cg03176205	chr18	73946714	-	61803869		AATAACTTACCTAAACTTCTTAACTCRAAATACTAACTAAATTCCCACTC		II										OpenSea	AGCCTCTTCTTGATAACTTGCCTGGACTTCTTGGCTCGGGGTACTGGCTGGGTTCCCACT[CG]TTCCATTCCATACAATCGGTTACTTTCAGACAACTAGTCAATGGTACCAAAGCCAAACAA	CGAGTGGGAACCCAGCCAGTACCCCGAGCCAAGAAGTCCAGGCAAGTTAT																	chr18:73946645-73946850	3								0.388105	0.309317	-0.0787884	-5.17479
cg03202936	chr8	61309763	-	58668880		TATCAAATATTCATCTTTTTTCTTTCCTATTTTTTCTCTTCCACCCAAAC		II			rs75310789	0.053931						OpenSea	CAGTGACATCCTATCAGGTGTTCATCTTTTTTCTTTCCTATTTTTTCTCTTCCACCCAGG[CG]CTACAGAGTTCAATGTGATCCACCTGCCCCAGGCGGTCGCTTAGACGGATTGCTCCATGC	CGCCTGGGTGGAAGAGAAAAAATAGGAAAGAAAAAAGATGAACACCTGAT									8:61309077-61310126	Unclassified				RP11-163N6.2	ENST00000530725.1	3'UTR			chr8:61309202-61310020	6	chr8:61308615-61310361	6				0.124049	0.167858	0.0438085	9.44236
cg03210447	chr5	141433304	-	49682987		CACAAACAATACTAATTTCAACAAAAAACTATCCCCAAAACATAAATTAC		II										OpenSea	CTAGATTATGGCACAGGCAGTGCTGATTTCAGCAAGAAACTGTCCCCAAGGCATAGATTG[CG]TTCCTGCAATGATGCCCAAAGAGAAAATTAAAACAGGAAAGTCTTTGCATTCATTCAGCA	CGCAATCTATGCCTTGGGGACAGTTTCTTGCTGAAATCAGCACTGCCTGT																	chr5:141432960-141433335	3								0.475572	0.402726	-0.0728461	-8.24355
cg03225714	chr12	102090101	-	5767506		TAAAAATAAATCTCCATCATTCCATTTCCTTTCCTACATTTATCAACATC		II			rs2559855	0.45866					chr12:102091044-102092366	N_Shore	ACCAGCATTGTTAAAAGTGGATCTCCATCATTCCATTTCCTTTCCTGCATTTGTCAGCAT[CG]TTTTTCACACTAAAGATGAGGAGATCCATATTCCTAAGACATATACGCTTGGTCTGTAGA	CGATGCTGACAAATGCAGGAAAGGAAATGGAATGATGGAGATCCACTTTT	CHPT1	NM_020244	TSS1500								CHPT1;CHPT1;CHPT1	ENST00000550385.1;ENST00000229266.3;ENST00000543999.1	TSS1500;TSS1500;TSS1500	CHPT1;CHPT1;CHPT1;CHPT1	ENST00000550385.1;ENST00000229266.3;ENST00000549872.1;ENST00000549128.1	TSS1500;TSS1500;TSS1500;TSS1500					chr12:102088725-102093476	6				0.670254	0.751678	0.0814239	10.8874
cg03240473	chr21	43526662	-	87633945		TCRCCCRTAAAAAAATCAAATTATCRTAACCTTATCTTTACCCTTAAACC		II									chr21:43526570-43526817	Island	TGAGGCGCTGTTCGCCCGTGGAGGGGTCAGGTTGTCGTGACCTTATCTTTACCCTTAGGC[CG]TCCATCCCGGGGCCTGGGGTTTCCTGCGCCAGTCACGGTGGGCTGTGTAGGTGGCCATGT	CGGCCTAAGGGTAAAGATAAGGTCACGACAACCTGACCCCTCCACGGGCG	UMODL1;UMODL1;C21orf128	NM_173568;NM_001004416;NR_027243	Body;Body;Body					21:42399640-42399859						TMPRSS3	ENST00000553129.1	3'UTR	chr21:43526225-43526875	3						TRUE		0.79103	0.725241	-0.065789	-9.29221
cg03243080	chr9	140962574	+	82621140		ACATTCTATATTTACCTATCCCTAACCTTTATTATAAAATCAAACTACCC		II										OpenSea	GATGCTTCTCAGAAACAGTTTTTGGTCAGAGCATAGGTGTGCGCAAGTCAAAGAAGCCTG[CG]GGCAGCCTGATCCCACAACAAAGGCCAGGGACAGGCAAACATAGAATGCATTTCCAGAGT	CGGGCAGCCTGATCCCACAACAAAGGCCAGGGACAGGCAAACATAGAATG	CACNA1B;CACNA1B	NM_001243812;NM_000718	Body;Body																chr9:140962422-140968800	6						0.723219	0.769634	0.0464153	5.66695
cg03243485	chr1	117209190	-	19657115		TATAAAAACTCCCCTATACTACAAAAAAAATCCACAACAATTCRAAAATC		II									chr1:117209824-117210621	N_Shore	GTGGAGGCAAGTGTGAAAACTCCCCTATGCTACAGGAAGGGTCCACAACAATTCGGAAGT[CG]CTCCCGGCTCCTGCCACATCGTGTGCCTTGCAGTTTCCACTGAAATTGCAGACTGTAGTG	GTGAAAACTCCCCTATGCTACAGGAAGGGTCCACAACAATTCGGAAGTCG	IGSF3;IGSF3;IGSF3	NM_001542;NM_001542;NM_001007237	1stExon;5'UTR;5'UTR						1:117209011-117210864	Unclassified_Cell_type_specific	IGSF3;IGSF3;IGSF3	ENST00000369483.1;ENST00000369486.3;ENST00000318837.6	5'UTR;5'UTR;TSS200	IGSF3;IGSF3;IGSF3	ENST00000369483.1;ENST00000369486.3;ENST00000318837.6	5'UTR;5'UTR;TSS200	chr1:117209105-117209710	3								0.253938	0.301194	0.0472561	5.84216
cg03249995	chr16	85819513	-	41703545		TATCTAAAAACTTCCTCCTAAATATCTACCTCAAACCAAAACTCTCTACC		II										OpenSea	CTTACAATGTGTATCTAAAAGCTTCCTCCTGAGTGTCTGCCTCAGGCCAGGGCTCTCTGC[CG]GGCACCGAAACCTACTCATATCAAATGCTAACTATGAAGCAAAACACTGGCCAACAATGA	ATCTAAAAGCTTCCTCCTGAGTGTCTGCCTCAGGCCAGGGCTCTCTGCCG	COX4NB;COX4NB	NM_001142288;NM_006067	Body;Body				TRUE										chr16:85819505-85819850	3						TRUE		0.642908	0.563814	-0.0790942	-7.84103
cg03259564	chr16	1131805	+	24793277	58699229	ATCCCTAAAAAAACAAATCAAAAAAAATACTACAATATAAACAAACCTCA	ATCCCTAAAAAAACAAATCGAAAAAAATACTACGATATAAACGAACCTCG	I	A	Red							chr16:1128223-1130394	S_Shore	ACAAATCTCTGCCTCTTGAGTCACCAAAGAGGGGTGCATCCAGGGTGCACTGGGGGAAAC[CG]AGGCCCGTTCACACCGCAGCACCCCCCTCGACCTGCCTCCCCAGGGATTTGGGTGCCATG	ATCCCTGGGGAGGCAGGTCGAGGGGGGTGCTGCGGTGTGAACGGGCCTCG								16:1071806-1072027											chr16:1127728-1134195	6				TRUE		0.755794	0.714772	-0.0410218	-5.96049
cg03262870	chr14	22384164	+	52738225		ATATCTTTCTTACCCAAAATAATAAATATTTACACAAACTAAAACTCTCC		II										OpenSea	GGTTGACCTCTGCATTTTGGTTCCGGGAAAGGCTTGGTTCAATCACTTTGACCATGAGAA[CG]GAGAGTTCCAGTTTGTGTAAACATTTACCACTTTGGGCAAGAAAGATATTCAGGCTGAGC	CGGAGAGTTCCAGTTTGTGTAAACATTTACCACTTTGGGCAAGAAAGATA																	chr14:22384000-22384315	3								0.519578	0.430273	-0.0893056	-5.40102
cg03272508	chr11	64535320	+	59755877		TATTACCACTAAAAAACRCAAACAAAAACRTTAACAAAAAATACTCTCAC		II			rs575375	0.020705					chr11:64532936-64533763	S_Shore	CTCTGAAGGGCCAGAATTCATCCAGGGTGGGCGGCTCTGGGTGGTAGACATGAGAGACTA[CG]TGAGAGCATTTCCTGCCAACGTCCCTGCCTGCGCCTCCTAGTGGCAACATTGTTCTTCGG	CGTGAGAGCATTTCCTGCCAACGTCCCTGCCTGCGCCTCCTAGTGGCAAC	SF1;SF1;SF1;SF1;SF1;SF1;SF1;SF1;SF1;SF1;SF1;SF1;SF1;SF1;SF1;SF1	NM_004630;NM_001178031;NM_001178030;NM_201998;NM_201997;NM_201995;NR_033650;NR_033649;NR_033650;NR_033649;NM_201997;NM_201995;NM_001178030;NM_201998;NM_001178031;NM_004630	ExonBnd;ExonBnd;ExonBnd;ExonBnd;ExonBnd;ExonBnd;ExonBnd;ExonBnd;Body;Body;Body;Body;Body;Body;Body;Body						11:64535191-64535701	Gene_Associated	SF1	ENST00000377387.1	ExonBnd	SF1;SF1;SF1;SF1;SF1	ENST00000377387.1;ENST00000443908.1;ENST00000448404.1;ENST00000413725.1;ENST00000477596.1	ExonBnd;TSS200;3'UTR;TSS1500;TSS1500	chr11:64535080-64535490	3								0.411903	0.452151	0.0402472	5.60979
cg03298405	chr11	1242427	-	23804527		CTAAAAACCTCAACCATAAAAAATAACAAATAACAAAACRAACCAACTCC		II										OpenSea	TGAGGAGCCACCTGGGGGCCTCAGCCATGAGGGGTGACAGGTGGCAAAACGGGCCAGCTC[CG]TTCACGTCGCTGTGCAGCTGTCTCCGCCCTCCATCTCCAGAACGTTCTCACATTCCCAAG	CGGAGCTGGCCCGTTTTGCCACCTGTCACCCCTCATGGCTGAGGCCCCCA								11:1198653-1199175									chr11:1241945-1242430	3						TRUE		0.401692	0.445344	0.0436525	5.07837
cg03303895	chr1	167611735	+	3614324		TTTATATTTCTCTAATATATTTTCCTACATATCTACACCCCTAACTTCTC		II										OpenSea	CAATGATGTCAGCTGTTCTTCATGCTTTGGGGGTGATTGAGAGAGGCAAGTAGGTTTGAA[CG]AGAAGCTAGGGGTGCAGATATGCAGGAAAATATATCAGAGAAATATAAACATAAGCGTTA	CGAGAAGCTAGGGGTGCAGATATGCAGGAAAATATATCAGAGAAATATAA	RCSD1	NM_052862	Body								RCSD1	ENST00000472038.1	5'UTR	RCSD1	ENST00000472038.1	5'UTR	chr1:167611460-167611975	3								0.626378	0.588325	-0.038053	-5.03711
cg03304469	chr22	49088886	-	10634822		ACAAAACTCAACAACRTATTTATCAAAAACACTTACTCAAACCCAAAACC		II									chr22:49088758-49088962	Island	CACAGAACTCAGCAGAACTCAGCAGCGTGTTTGTCAAGGGCACTTACTCAGGCCCAAGGC[CG]TTGGAACGCTGCCCTTCGACCCTGTCCGCCCACTCGGATTCCCAGTAGCTGAGCGCAGGA	CGGCCTTGGGCCTGAGTAAGTGCCCTTGACAAACACGCTGCTGAGTTCTG	FAM19A5;FAM19A5	NM_001082967;NM_015381	Body;Body					22:47475251-47475538			FAM19A5;FAM19A5	ENST00000406880.1;ENST00000473898.1	TSS200;5'UTR	FAM19A5;FAM19A5	ENST00000406880.1;ENST00000473898.1	TSS200;5'UTR			chr22:49088533-49089982	6	chr22:49087524-49089557	6				0.39076	0.364894	-0.0258668	-5.4876
cg03322262	chr12	90144896	-	96604216		CCTATTATCATTCTACCCAAATCTTAATACCATCCCTAATAACTAATCTC		II			rs11105399	0.010761						OpenSea	CACTCCTTGTTCCTGTTGTCATTCTACCCAAATCTTAATACCATCCCTAATGACTAATCT[CG]TCTCTCTCAAAACTTCCTTTCAGCCTTTAGGAATTTAAGAAGAATTCAATAGCATTGAAG	CTGTTGTCATTCTACCCAAATCTTAATACCATCCCTAATGACTAATCTCG																	chr12:90144580-90145155	3								0.660522	0.471428	-0.189094	-13.7184
cg03331978	chr1	38600001	+	94712939		TTCAACAACCTATCTTTACATTAAATATATTAAACACACTTCCCTACTTC		II										OpenSea	GAGGCGCGTTCTGGCCTGCTGACAGCAGTTCTACTCCCACAACTCACATATGTCTGATTC[CG]AAGCAGGGAAGTGTGTCCAACACACCCAATGCAAAGACAGGTTGTTGAATATTTTTTCTC	TCAACAACCTGTCTTTGCATTGGGTGTGTTGGACACACTTCCCTGCTTCG							TRUE	1:38372193-38372589											chr1:38597256-38602340	6				TRUE		0.476454	0.418081	-0.0583733	-6.61427
cg03332250	chr3	16342086	+	40802901		ACAATACACAAAACTATCCTACACAATAACTTATAAATAACCCAAAAAAC		II										OpenSea	TTGTAAAATGAGCTAGAGTCTAGTCTCAGATCATTATAAACCAGTTTTCACCTACAAGAA[CG]TCTTTTGGGCCATTCACAAGTCATTGTGCAGGACAGTCTTGTGCATTGTAGATAATGGTG	CGTCTTTTGGGCCATTCACAAGTCATTGTGCAGGACAGTCTTGTGCATTG	OXNAD1	NM_138381	Body											OXNAD1;OXNAD1	ENST00000442255.1;ENST00000452581.1	3'UTR;3'UTR	chr3:16341840-16342090	3								0.304783	0.370095	0.0653123	7.65307
cg03344951	chr5	180588320	+	66602888		ATAAACAAAACTATACTTACCAAAACACCTAAATCTATAAAACTACRAAC		II										OpenSea	ATGAGCCGAGAGATTCCAGTGGGGAAAAAGGAGACGAGGCCGAGATTGATGATCTAGAGG[CG]CCCGCAGCCTCACAGACCCAGGTGCCCTGGCAAGCACAGCCCTGCTCACACAGCAGACAT	CGCCCGCAGCCTCACAGACCCAGGTGCCCTGGCAAGCACAGCCCTGCTCA							TRUE		5:180588133-180588565	Unclassified_Cell_type_specific							chr5:180588120-180588415	3								0.515938	0.437355	-0.0785826	-6.13747
cg03351510	chr1	30059780	+	23686582		CATAACTCTCTCACCACAAAACTATTTAATTCAACTACCTTATATATTTC		II										OpenSea	TGGAATTTTAGGAACAAAGATGGTGATAAAGAGAGGAGTGAGAAGAGTCAAGACACTTGA[CG]AAATACACAAGGTAGTTGAACCAAACAGCTTTGTGGTGAGAGAGTTATGGTGTATCAGCC	ATAACTCTCTCACCACAAAGCTGTTTGGTTCAACTACCTTGTGTATTTCG																			chr1:30059759-30060318	6						0.753233	0.665055	-0.0881777	-6.18973
cg03362472	chr16	23388481	+	90778523		ATCTCTCTCTACRCCACRCTCATCTATAAATCTAAATAACAATAAACTAC		II										OpenSea	CAGGGAACAGGGGCACCTAAAAAGCCCCCTTAAACCTCTTGGCCGCCTTTCTGTCTCCTG[CG]CAGCCCATTGCTACTCAGATCTACAGATGAGCGTGGCGCAGAGAGAGACCTGCATTGGCA	CGCAGCCCATTGCTACTCAGATCTACAGATGAGCGTGGCGCAGAGAGAGA	SCNN1B;SCNN1B	NM_000336;NM_000336	ExonBnd;Body								SCNN1B	ENST00000343070.2	ExonBnd	SCNN1B;SCNN1B	ENST00000564275.1;ENST00000343070.2	3'UTR;ExonBnd	chr16:23388205-23388555	3								0.682065	0.750895	0.0688304	6.15031
cg03368704	chr11	68727084	+	30754244		RTAAATCTAAAACAACAATAATCAAACCATATAATCAACACCTTCAAACC		II										OpenSea	GGGAGATGAGGGCTGGCGGGCAGGAGTGAGGGTGAGGAGTGGTTGGGAGATGAGGGCCCG[CG]GCCTGAAGGTGCTGATCACATGGCTTGACCACTGCTGTCCCAGATCCACGCAGGAGGCAA	TGGATCTGGGACAGCAGTGGTCAAGCCATGTGATCAGCACCTTCAGGCCG																	chr11:68726905-68727235	3								0.74211	0.700551	-0.0415588	-6.76176
cg03371669	chr2	176965435	-	91605299		TAAACTAAACCTCAACRACCAACAAATCAAAATCTAATTCCAAAACAAAC		II									chr2:176964062-176965509	Island	GAATTGTCCAATAGGCTGAACCTCAGCGACCAGCAAGTCAAAATCTGGTTCCAGAACAGG[CG]TATGAAGAAGAAGCGCGTGGTGCTTCGGGAGCAGGCGCTGGCGCTCTACTAGCCGCGCGC	CGCCTGTTCTGGAACCAGATTTTGACTTGCTGGTCGCTGAGGTTCAGCCT	HOXD12	NM_021193	Body			RDMR		2:176672309-176673743	2:176965225-176966109	Unclassified	HOXD12	ENST00000404162.2	3'UTR	HOXD12	ENST00000404162.2	3'UTR			chr2:176960989-176967088	6	chr2:176960738-176967006	6		TRUE		0.20242	0.240941	0.0385213	5.19283
cg03371767	chr11	117339640	-	52640175		AACTCAAACACCTAAACTTTTCCTATCAAACRAAAAATCAAAAAATCACC		II										OpenSea	CCCAGAAGAAGGACTCAAGCACCTGGGCTTTTCCTGTCAGGCGGAGAGTCAGAAAGTCAC[CG]TGGACAATTGGTCCCTGATTAAGACAGGCAACCCCCGAGCCCCACTGTTGAGATGGGAAA	CGGTGACTTTCTGACTCTCCGCCTGACAGGAAAAGCCCAGGTGCTTGAGT	DSCAML1	NM_020693	Body																chr11:117339545-117340233	6						0.40544	0.444219	0.0387787	7.38885
cg03372974	chr2	238255093	+	16789110		AAATATTTATCCAATTCTAACCCRACCACCTAAAACTAAATACTTTACAC		II			rs2270656	0.183288						OpenSea	ATACAAAGAGAGCACATTTTCTTGTGAGCAAAGCAGATGGTGGGAAGTTTTCAGGGACCA[CG]TGTAAAGCACCCAGCCCCAGGTGGCCGGGTCAGAACTGGATAAATACTTACAGCTGGTCC	AGTATTTATCCAGTTCTGACCCGGCCACCTGGGGCTGGGTGCTTTACACG	COL6A3;COL6A3;COL6A3	NM_004369;NM_057166;NM_057167	Body;Body;Body				TRUE							COL6A3	ENST00000491769.1	3'UTR								TRUE		0.580608	0.652134	0.0715267	7.5873
cg03376308	chr10	3497811	-	49727942		TTCCTACACCAACAAACTCAAAATTTTCCCCTAACRTAATTTAACCTTCC		II									chr10:3500332-3500576	N_Shelf	ATAGGCAAAATTTCCTGCACCAGCAAACTCAAGGTTTTCCCCTGACGTGATTTAGCCTTC[CG]GCCGCAGTTCCTGCTCTTCCTTCCCCTCACCCTTTCCTGCCTGTGGGGCCCGCTCAAGCT	TCCTGCACCAGCAAACTCAAGGTTTTCCCCTGACGTGATTTAGCCTTCCG					chr10:3497590-3497590												chr10:3497640-3497915	3						TRUE		0.846051	0.797769	-0.0482825	-6.03812
cg03383322	chr3	123094650	+	94633232		ACATAAACAAATAAACAAACATTCACTACCCAAAACTAAATAAAACCCTC		II										OpenSea	GATGCTGGATAGGGCATTTGTGTAGCAAGTGGATAGCTGAAAGGCTGGGCAGAGTGACCA[CG]AGGGCCTCATTTAGCCCTGGGTAGTGAATGCCTGTTCACCTGTCCATGTCAGTATGTCTG	CGAGGGCCTCATTTAGCCCTGGGTAGTGAATGCCTGTTCACCTGTCCATG	ADCY5;ADCY5	NM_001199642;NM_183357	Body;Body								ADCY5;ADCY5	ENST00000491190.1;ENST00000470367.1	5'UTR;3'UTR	ADCY5;ADCY5;ADCY5;ADCY5;ADCY5	ENST00000476455.1;ENST00000491190.1;ENST00000466617.1;ENST00000483566.1;ENST00000470367.1	5'UTR;5'UTR;5'UTR;5'UTR;3'UTR					chr3:123094120-123094739	6				0.572296	0.539642	-0.0326539	-5.08964
cg03393723	chr12	120633105	+	83714490		CAAAACTAACAACTAAACTATAAAAACCCTATTCCCTAAATTACAACCAC		II									chr12:120632222-120632784	S_Shore	AATGCTGGACGCCCCAGGCTGGGAGTTTTGAAGGCCACAGGGCAAGAGGCTACGTGCAGA[CG]TGGCTGCAATTTAGGGAACAGGGTCTCCACAGCTTAGTTGTCAGCCCTGTTAGCAGTGGC	CGTGGCTGCAATTTAGGGAACAGGGTCTCCACAGCTTAGTTGTCAGCCCT	GCN1	NM_006836	TSS1500						12:120631688-120633300	Promoter_Associated	GCN1L1	ENST00000300648.6	TSS1500	GCN1L1	ENST00000300648.6	TSS1500	chr12:120632425-120633315	3								0.496289	0.449168	-0.0471211	-6.78503
cg03396354	chr19	46519603	+	7608250		ACTTCATCTAAATCTCTCTCTACTTCCTTTCCTTAACTTTCACAAAAACC		II									chr19:46518283-46520080	Island	GACCTAGCCGCCTCCTCTCCCACGCCGTCCTAGGTGGTCGCGCGCTCCGCTTCGACCCCA[CG]GCCTTTGTGAAAGCCAAGGAAAGGAAGCAGAGAGAGATCCAGATGAAGTCAGTGCCCCTT	CGGCCTTTGTGAAAGCCAAGGAAAGGAAGCAGAGAGAGATCCAGATGAAG	CCDC61	NM_001080402	Body				TRUE	19:51210133-51212114	19:46519587-46521583	Promoter_Associated							chr19:46519045-46520055	3						TRUE		0.180129	0.222394	0.0422644	6.89965
cg03398096	chrX	102986155	+	19719564		ATTATTACAAAAAATTCTTCCAATTCCCACCTCTCCTACTATTTATAAAC		II										OpenSea	CAGGCTCTTGGGGTATAGAAGGGAGAAAGGGAGGTAAAGAACTGGGTAAGCTGCACTAGG[CG]TTCACAAACAGCAGGAGAGGTGGGAATTGGAAGAATTCCCTGTAACAACAGGAAGCAACA	TTGTTACAGGGAATTCTTCCAATTCCCACCTCTCCTGCTGTTTGTGAACG					chrX:102986136-102986136		TRUE										chrX:102986120-102986395	3								0.360533	0.283038	-0.0774945	-10.229
cg03406007	chr7	12198533	-	77605478		ACATTTCATATCTTAAACAAATAACACAAAATACTACAAAATTTCATCAC		II										OpenSea	TGGACAGAGAGACATTTCATGTCTTGAGCAGATGGCACAGAATGCTGCAAGATTTCATCA[CG]CTACTCACAACGGCACAAATTTAAAACTATGCATTGTTTATTTATGGAATTTTTCATTTA	CATTTCATGTCTTGAGCAGATGGCACAGAATGCTGCAAGATTTCATCACG																	chr7:12198360-12198590	3								0.58041	0.440945	-0.139465	-9.23236
cg03408035	chr3	138724332	-	22744599		CRATAACAAAAAATTATAAAAAACAATTCATTCCTAAAACAATCRTCTAC		II									chr3:138724325-138725446	Island	GAACCCGCAGCCGGTGGCAAGGGATTGTGGGAAGCAGTTCATTCCTGGAACAGTCGTCTG[CG]GGCCTTGCACGGAGGGCGTTTCGGGAGCGGCGGGTGCGCGTGGGGACCTGGACTCCCCAC	GGTGGCAAGGGATTGTGGGAAGCAGTTCATTCCTGGAACAGTCGTCTGCG	PRR23A	NM_001134659	1stExon					3:140207016-140208136			PRR23A;MRPS22	ENST00000383163.2;ENST00000495075.1	1stExon;TSS1500	PRR23A;MRPS22	ENST00000383163.2;ENST00000495075.1	1stExon;TSS1500	chr3:138724145-138724375	3						TRUE		0.869192	0.826218	-0.0429743	-5.917
cg03408115	chr8	123946313	-	86752389		TATTAAAACTACCCTCAAATCATCATAAACATTACTACCATTTATTACAC		II										OpenSea	AATTAATCATCTATTGGGGCTGCCCTCAAGTCATCATAAACATTGCTACCATTTATTGCA[CG]TTTGCAGGTACCTGGCATTATGATGGAGTCTTCACAAGCATTGTACCATTTAATCCTCAC	CGTGCAATAAATGGTAGCAATGTTTATGATGACTTGAGGGCAGCCCCAAT	ZHX2	NM_014943	5'UTR								ZHX2	ENST00000314393.4	5'UTR	ZHX2;ZHX2	ENST00000534247.1;ENST00000314393.4	5'UTR;5'UTR			chr8:123940049-123947027	3						0.799547	0.745458	-0.0540891	-6.52811
cg03418659	chr16	31128414	-	5638549		ACATCTTAACTTCCRCAAATACCAAAACCTTTAAAAAAATTCAACTAACC		II									chr16:31128799-31129200	N_Shore	TGAAAATTGGCACATCTTGGCTTCCGCAGGTACCAGGGCCTTTAAAAAGGTTCAGCTGGC[CG]GGCACGGTGGCTCACGCCTATAATCCCAGCACTTTGGGAGGTTGAGGCTGGCAGATCACG	CATCTTGGCTTCCGCAGGTACCAGGGCCTTTAAAAAGGTTCAGCTGGCCG	MYST1;MYST1	NM_032188;NM_182958	TSS1500;TSS1500								KAT8;KAT8;RP11-196G11.4	ENST00000219797.3;ENST00000448516.2;ENST00000576336.1	TSS1500;TSS1500;TSS1500	KAT8;KAT8;KAT8;KAT8;RP11-196G11.4	ENST00000543774.1;ENST00000219797.3;ENST00000448516.2;ENST00000539683.2;ENST00000576336.1	5'UTR;TSS1500;TSS1500;TSS1500;TSS1500	chr16:31128200-31128415	3						TRUE		0.203988	0.246069	0.0420813	6.29256
cg03424127	chr1	230466073	-	47642959		TAATAAAAAAATACAACCTACRACAACCCATCACCAAAAACCTTAACATC		II			rs79814270	0.017795					chr1:230468504-230468850	N_Shelf	GCCCGCTGCGATGGTAGAGAAGTACAGCCTGCGGCAACCCATCACCAGAAACCTTGACAT[CG]TCCCACCCTTTGACCCAGCACTTCCGCTTTTGGATTTACCCAGAGGAAATGATCAAAGAT	GGTAGAGAAGTACAGCCTGCGGCAACCCATCACCAGAAACCTTGACATCG	PGBD5	NM_024554	Body								PGBD5	ENST00000530424.1	3'UTR	PGBD5	ENST00000530424.1	3'UTR								TRUE		0.706999	0.677497	-0.0295018	-7.76816
cg03435439	chr1	66458361	+	49687599		TCAAACTATCACAAAAAACTTTATCAAACTAACTTTACCTCTAAAAATAC		II										OpenSea	TGTGTAGCTTGCAGACAAACCTCATCCACAAGGAGGCTACTGACATTGGAAGCACTTTGG[CG]CATTTTCAGAGGCAAAGCCAGCCTGATAAAGCTCCTTGTGACAGCCTGACTTGCTATTCT	CAGGCTGTCACAAGGAGCTTTATCAGGCTGGCTTTGCCTCTGAAAATGCG	PDE4B;PDE4B;PDE4B	NM_001037340;NM_001037341;NM_002600	TSS200;Body;Body								PDE4B;PDE4B	ENST00000423207.2;ENST00000423207.2	5'UTR;1stExon	PDE4B;PDE4B;PDE4B;PDE4B;PDE4B;PDE4B	ENST00000423207.2;ENST00000423207.2;ENST00000532040.1;ENST00000526666.1;ENST00000531358.1;ENST00000531358.1	5'UTR;1stExon;TSS200;TSS200;1stExon;5'UTR	chr1:66458220-66458470	3						TRUE		0.538635	0.648245	0.10961	7.40241
cg03436488	chr6	108973372	+	68622870		CTATAACCATAAACTAAACTTCTACATATCCAAACTTTCCTTAATAACAC		II										OpenSea	AGGTGATATTGGCTTGACGTAGTCACAGGCTAATTCTCCCAGAACACAGAAGCCTCCAGA[CG]TGCCACCAAGGAAAGCCTGGATATGTAGAAGTTCAGTTTATGGCTATAGTAATATTTGGG	CGTGCCACCAAGGAAAGCCTGGATATGTAGAAGTTCAGTTTATGGCTATA	FOXO3;FOXO3	NM_201559;NM_001455	Body;Body								FOXO3	ENST00000540258.1	5'UTR	FOXO3	ENST00000540258.1	5'UTR					chr6:108971972-108973699	6				0.481303	0.366392	-0.11491	-17.8094
cg03447124	chr19	42711748	-	27675842		AACCTCATATTTCATTAAAACACTTATCACTAACTAATACCRTCTACTAC		II										OpenSea	GCACCACCCCTGGCCTCATGTTTCATTAGGGCACTTGTCACTAGCTGATGCCGTCTGCTA[CG]CTGGCTTATTTTCGAGTTATCTGTCTTGCCCACTATAACGTAAACTCCTGGAGGCTGAGG	GCCTCATGTTTCATTAGGGCACTTGTCACTAGCTGATGCCGTCTGCTACG	DEDD2;DEDD2;DEDD2;DEDD2;DEDD2;DEDD2;DEDD2;DEDD2;DEDD2;DEDD2	NR_073052;NR_073051;NR_073050;NR_073049;NR_073048;NR_073046;NR_073047;NM_001270615;NM_001270614;NM_133328	Body;Body;Body;Body;Body;Body;Body;Body;Body;Body				TRUE										chr19:42711485-42711875	3								0.429284	0.470304	0.04102	7.9983
cg03447554	chr11	43094025	+	9666824		AAAAACATCTAAATAAATCTCCCTCAAAATAAATTATTTATTCCTTCTCC		II			rs79479935	0.013032						OpenSea	GGTAGATGGATCCAAAAATATGTTGAATCAAAAAATGCAGAATGTGCTGTGTGCAAAAAC[CG]GAGAAGGAATAAATAACCCACCCTGAGGGAGATTCATTCAGATGTTTCCTCTCCAAGAAA	CGGAGAAGGAATAAATAACCCACCCTGAGGGAGATTCATTCAGATGTTTC							TRUE																	TRUE		0.3759	0.330122	-0.0457776	-6.89974
cg03450734	chr17	45899862	-	1601572		ACCCTTCTACTAAAATACTATACCCAACTACTCAATTCTAATAAAAAATC		II										OpenSea	CCCTTCCCTTTACCCTTCTGCTGGAGTACTGTGCCCAGCTGCTCAATTCTAATGAAAAAT[CG]GCTCTTAACAAAGATCTAAAATTCATTCAAATGAATGTGGCATAGACCTACAGTTTCAAG	CCCTTCTGCTGGAGTACTGTGCCCAGCTGCTCAATTCTAATGAAAAATCG	OSBPL7	NM_145798	TSS1500						17:45898792-45899893	Promoter_Associated	OSBPL7;OSBPL7	ENST00000007414.2;ENST00000392507.3	TSS1500;TSS1500	OSBPL7;OSBPL7	ENST00000007414.2;ENST00000392507.3	TSS1500;TSS1500			chr17:45895933-45899895	6	chr17:45898253-45902011	6		TRUE		0.41908	0.489355	0.0702744	5.22234
cg03457142	chr3	71804859	+	98716457		TCAACACTAAAACTTTCAAAAAACCAACRCAACACAAAAACCCTACAACC		II									chr3:71802560-71804209	S_Shore	GTTGGAAGCAGGAGAAAGTGGGGGGTGGGGGGAAGTTGTCCGAAATGCCCTCTGAATTGC[CG]GCTGCAGGGTCCTTGTGCTGCGCTGGTTCTTTGAAAGTCTCAGTGTTGATATTGAACTTA	CGGCTGCAGGGTCCTTGTGCTGCGCTGGTTCTTTGAAAGTCTCAGTGTTG	EIF4E3;EIF4E3	NM_001134649;NM_173359	TSS1500;TSS1500								GPR27;EIF4E3;EIF4E3;GPR27	ENST00000304411.2;ENST00000448225.1;ENST00000421769.2;ENST00000304411.2	1stExon;TSS1500;TSS1500;3'UTR	GPR27;EIF4E3;EIF4E3;EIF4E3;GPR27	ENST00000304411.2;ENST00000448225.1;ENST00000496214.2;ENST00000421769.2;ENST00000304411.2	1stExon;TSS1500;TSS1500;TSS1500;3'UTR	chr3:71804680-71805275	3						TRUE		0.319969	0.392288	0.0723182	11.2543
cg03464371	chr2	76425121	-	39654981		ATTCTTTTATCTATTTCCATTTTCTTCTCTACAATCCTTTACATATTAAC		II										OpenSea	GGGATGTCATGATTCTTTTGTCTGTTTCCATTTTCTTCTCTGCAGTCCTTTGCATGTTAG[CG]TAAGAGGCTCCCGTCAGGGTTTCAACATTAATGCTGCAATTCCAGTCGTCACCAGCAGGT	CGCTAACATGCAAAGGACTGCAGAGAAGAAAATGGAAACAGACAAAAGAA																	chr2:76425020-76425290	3								0.611044	0.657083	0.0460389	7.30366
cg03465083	chr5	109141897	+	50733113		AAAAAATAACCTACTATCTCCCTTCAATAAATAAAACAATCAAAATACAC		II										OpenSea	AGGCAGGGGGAGGGTAATGGGATTCTGAGTGCTCTAGTTGCTGCATCAGTGCTTCTAGCA[CG]TGCACCCTGACTGCCTTACCCACTGAAGGGAGACAGCAGGTCACCTTCCCTGTCTCTGAC	CGTGCACCCTGACTGCCTTACCCACTGAAGGGAGACAGCAGGTCACCTTC	MAN2A1	NM_002372	Body											MAN2A1;MAN2A1	ENST00000502261.1;ENST00000508043.1	5'UTR;5'UTR	chr5:109141700-109141990	3								0.413769	0.483289	0.0695203	7.30168
cg03468132	chr17	463585	-	99752408		ATAACAAACCAACTAATCTAACCCAAAATTATCTATAACCATATTAAAAC		II										OpenSea	AGCTTTCCTCTGTGGCAGGCCAACTGGTCTGACCCAAGGTTGTCTGTGGCCATGTTAGGA[CG]TATATTCTTACTCGCCGAGCGACGCAGCCCAGAGGGTTCAGGAAAAGGAGGTGGTGAGTG	CGTCCTAACATGGCCACAGACAACCTTGGGTCAGACCAGTTGGCCTGCCA	VPS53;VPS53	NM_001128159;NM_018289	Body;Body				TRUE				VPS53	ENST00000576149.1	3'UTR	VPS53;VPS53;VPS53	ENST00000572607.1;ENST00000576149.1;ENST00000573028.1	3'UTR;3'UTR;3'UTR			chr17:463020-464297	6	chr17:462736-464334	6				0.538126	0.631516	0.0933898	9.10758
cg03473984	chr11	44550016	+	29620983		CTCAAATCTAAATCTATATAATTCCAAAACCTTAATCTCTACAATCCACC		II					rs1366902	0.013921	rs1366902	0.013921		OpenSea	CGGAATGCCTCTGATCTTTTGAGTCTGAAGTCTGTGAATCATAAGAAGAGGCAGATGGCA[CG]GTGGACTGCAGAGACCAAGGTCTTGGAATTACACAGATCTAGACTTGAGTCTCCTTAGTC	CGGTGGACTGCAGAGACCAAGGTCTTGGAATTACACAGATCTAGACTTGA																	chr11:44549880-44550275	3								0.747417	0.685565	-0.0618516	-5.9647
cg03484703	chr2	138563241	+	3677840		AACTAAAAACRTATAAATATTCCCTTTTCTCCACCACCTTACCAACATCC		II										OpenSea	AGTTGCTTTGAGTGGTGTTGTTCTCCCTTGCAACCTTTGACCTATTATGAAGATAAATAA[CG]GATGCTGGCAAGGTGGTGGAGAAAAGGGAACACTTACACGCTTCCAGTTAGAACACTCTT	CGGATGCTGGCAAGGTGGTGGAGAAAAGGGAACACTTACACGCTTCCAGT							TRUE																	TRUE		0.253332	0.303452	0.0501205	5.3134
cg03487777	chr12	111872641	+	57779827		CACCCRACACRAACTCTCATTACTATCATTTTAACTCCTATTTACTAAAC		II			rs11065900	0.142641						OpenSea	TTTCCTGTTGTTTTGTGATGTCAGTGAGAGGCTGTGTGTCAAGGCCTGTGACATGGTAAA[CG]TTCAGTAAACAGGAGCTAAAATGATAGTAATGAGAGTCCGTGCCGGGTGGAGCTCAGAAG	CGTTCAGTAAACAGGAGCTAAAATGATAGTAATGAGAGTCCGTGCCGGGT	SH2B3;SH2B3	NM_001291424;NM_005475	TSS200;Body						12:111872451-111873220	Promoter_Associated	SH2B3	ENST00000538307.1	TSS200	SH2B3;SH2B3	ENST00000551001.1;ENST00000550925.1	TSS200;5'UTR	chr12:111872520-111873115	3								0.184831	0.223353	0.038522	5.88013
cg03488456	chr16	29706275	+	28614882	37754255	ACAACACTAACAATACCACTACAACAAACCAACATATTAAAAACCACCCA	ACAACACTAACAATACCACTACAACGAACCAACGTATTAAAAACCACCCG	I	T	Red							chr16:29706198-29706458	Island	GTGCCGGTGGCCAGAGTGGCCGAGGTCCGGGGCCCTGCCCACTGCCTGCTGCTGGGGGAA[CG]GGTGGCCCTCAACACGCTGGCCCGCTGCAGTGGCATTGCCAGTGCTGCCGCCGCTGCAGT	CGGGTGGCCCTCAACACGCTGGCCCGCTGCAGTGGCATTGCCAGTGCTGC	QPRT	NM_014298	Body					16:29613700-29613954			QPRT	ENST00000219771.7	5'UTR	QPRT;QPRT	ENST00000564967.1;ENST00000219771.7	TSS1500;5'UTR	chr16:29706185-29706815	3						TRUE		0.847609	0.8586	0.0109913	9.63489
cg03491821	chr16	65994309	-	33782890		CTCCCATCTTAAAAAAACRTTATTCATCTAATCAACTTTCACAATATATC		II			rs80279054	0.016073						OpenSea	GGGGTGAGTTCCTCCCATCTTGAAGAAGCGTTGTTCATCTGATCAGCTTTCACAGTGTGT[CG]ACTCCCTGTCTGCAGACTAGTTGCATTGCCCCTGTTCAGCCAGACCCAGAAAGACCCTAG	TCCCATCTTGAAGAAGCGTTGTTCATCTGATCAGCTTTCACAGTGTGTCG							TRUE																	TRUE		0.67908	0.620379	-0.0587012	-10.6274
cg03492094	chr9	91994786	-	79719380		ACAAAAAAATTAAAAACAACTCTAAACAACAAAAATCCCATTTCTCACCC		II									chr9:91995951-91996230	N_Shore	AGCCCATGGGGACAAAGAAATTGGAGGCAGCTCTGAGCAGCAGAAATCCCATTTCTCACC[CG]TGTCCCAGAAGAAAACGCGTCAGGCTGGGGAAGCTGAGCAGAGGCCAGTTCTGTGCCTAG	CGGGTGAGAAATGGGATTTCTGCTGCTCAGAGCTGCCTCCAATTTCTTTG	SEMA4D;SEMA4D	NM_006378;NM_001142287	Body;Body						9:91994449-91994908	Gene_Associated_Cell_type_specific				SEMA4D;SEMA4D	ENST00000540183.1;ENST00000486935.2	3'UTR;3'UTR	chr9:91994520-91994895	3						TRUE		0.787441	0.755492	-0.0319498	-5.36478
cg03494723	chr19	30373908	+	58658926		CATTTACAAACAAAACCTCCAAATAACCAAAATAAAACTACACCTATAAC		II										OpenSea	GTAGCGGTTCTCCACCTTCCCTCTGCCCCGCTGTGCCGCCCAGCAGATGGGGAGTTAGCA[CG]TCACAGGTGCAGCTCCACTTTGGTCACCTGGAGGCTCTGCTTGCAAATGTGGGGCTGGTG	ATTTGCAAGCAGAGCCTCCAGGTGACCAAAGTGGAGCTGCACCTGTGACG																	chr19:30373720-30374395	3								0.675953	0.628644	-0.0473088	-5.35765
cg03496257	chr1	38312769	-	29798974		ATAAACAACCAAAAAACTCAAAAATATAAAAACCCTAAAAATCTCATTTC		II										OpenSea	TCTTCTCCATAATGGACAACCAAAAAGCTCAGAAATATAAGAACCCTGAAGATCTCATTT[CG]ACAGGCCTCCCATCCCCCACCATGAGAGCTGACTTCATCCAGCTGTTCCCCACACCTCAA	TGGACAACCAAAAAGCTCAGAAATATAAGAACCCTGAAGATCTCATTTCG	MTF1	NM_005955	Body														chr1:38312725-38312950	3								0.746003	0.717981	-0.028022	-7.03593
cg03507593	chr12	124939480	-	35657915	53718208	ATATACAAACAATCTCACATCCACCAACTAATAAATAAATAAACAACACA	ATATACAAACAATCTCACGTCCACCGACTAATAAATAAATAAACAACACG	I	T	Red							chr12:124941314-124941584	N_Shore	ACAATACCCCAAATATGCAAACAATCTCACGTCCACCGACTGATGAGTGGGTAAACAACA[CG]TGACCTACCCCTACAGTGAAATATGATTCAGCCACAAAAAGGAACGAAGGACCGACCCAC	ATATGCAAACAATCTCACGTCCACCGACTGATGAGTGGGTAAACAACACG	NCOR2;NCOR2	NM_006312;NM_001077261	Body;Body		chr12:124939391-124939391			12:123505409-123505504			NCOR2	ENST00000404121.2	5'UTR	NCOR2	ENST00000404121.2	5'UTR	chr12:124939300-124939630	3						TRUE		0.758551	0.800496	0.0419446	7.63135
cg03512945	chr14	101867429	-	20787567		ACTTCRAAATCCAAATCTTTCTCTAAACTTTATAAAAAATCTCTACCTAC		II										OpenSea	TGGAGGAGAAAACTTCGGAATCCAGATCTTTCTCTGAGCTTTGTGAGGAGTCTCTGCCTG[CG]TTTCCCTCAGGCGTCATCGTGAATGGCCGGCAGACCCTGTGCACGTAGAATTTCCTGTCT	CGCAGGCAGAGACTCCTCACAAAGCTCAGAGAAAGATCTGGATTCCGAAG																	chr14:101867185-101867570	3								0.22316	0.275916	0.0527567	7.3872
cg03534180	chr12	65962456	+	53640971		TTAAAAAACATTATTCAAACATAATCTCCCATATAACTCRATTCTAAAAC		II										OpenSea	TTTGATCCAATGAAATAATGACCTGGAGTCACATGGTGATGTCAGGGTTCTTGCAGCTCA[CG]CCTTAGAACCGAGTTACATGGGAGACCATGTTTGAACAATGTCCTTTAAGGAATTCAGTA	CGCCTTAGAACCGAGTTACATGGGAGACCATGTTTGAACAATGTCCTTTA	LOC100507065;LOC100507065;LOC100507065;LOC100507065	NR_120434;NR_120431;NR_120432;NR_120433	Body;Body;Body;Body								RP11-230G5.2;RP11-230G5.2;RP11-230G5.2;RP11-230G5.2;RP11-230G5.2;RP11-230G5.2	ENST00000546198.1;ENST00000537298.1;ENST00000544557.1;ENST00000537250.1;ENST00000535315.1;ENST00000539653.1	3'UTR;3'UTR;3'UTR;3'UTR;3'UTR;3'UTR	RP11-230G5.2;RP11-230G5.2;RP11-230G5.2;RP11-230G5.2;RP11-230G5.2;RP11-230G5.2	ENST00000546198.1;ENST00000537298.1;ENST00000544557.1;ENST00000537250.1;ENST00000535315.1;ENST00000539653.1	3'UTR;3'UTR;3'UTR;3'UTR;3'UTR;3'UTR	chr12:65962385-65962655	3								0.762913	0.595741	-0.167173	-8.21683
cg03536983	chr19	3361154	-	10694820		RAAATCCCCCATCCRCTTAACCCRAAAAAATCCTAACTAAAAATTCRAAC		II									chr19:3358495-3361248	Island	CCCCAGCCTTCGGGGTCCCCCATCCGCTTGGCCCGAGGGGGTCCTGGCTGGAGGTTCGGG[CG]CGAGGTGGCGCCGGGACGCGATCACTCGGCACGCAGACGTCGCTCGCCAGGGGTTGCGCT	CGCCCGAACCTCCAGCCAGGACCCCCTCGGGCCAAGCGGATGGGGGACCC	NFIC	NM_205843	Body					19:3309496-3312440	19:3361017-3361291	Promoter_Associated							chr19:3360365-3361515	3						TRUE		0.113	0.0808259	-0.0321739	-5.31794
cg03540028	chr21	43183977	+	16654245		AAAAAAATACTCAAAAAAAACCAATACCTACRAAACRCCRACTAAAAAAC		II			rs71318592	0.015082					chr21:43186280-43187436	N_Shelf	TTACAAACCTGGGGTTTGCTCAGGCTCGCCCCGACCAGCCAGGGCTGAATGTGGCAGGAG[CG]TCTCCCAGCCGGCGCCCCGCAGGCACTGGCTTCTTCTGAGCATCCCCTTAGCTGGGGGCT	AGGGGATGCTCAGAAGAAGCCAGTGCCTGCGGGGCGCCGGCTGGGAGACG	RIPK4	NM_020639	Body			RDMR	TRUE		21:43183908-43184202	Unclassified_Cell_type_specific	RIPK4;RIPK4;RIPK4	ENST00000542057.1;ENST00000544709.1;ENST00000330470.3	5'UTR;5'UTR;5'UTR	RIPK4;RIPK4;RIPK4;TMPRSS3	ENST00000542057.1;ENST00000544709.1;ENST00000330470.3;ENST00000553129.1	5'UTR;5'UTR;5'UTR;3'UTR	chr21:43183425-43184035	3						TRUE		0.625406	0.563474	-0.061932	-4.98031
cg03540403	chr8	18992390	-	93622979		CTTTTACTATAAAAACCCCACTACAAAATCCAACTAATTCTTAAAATCCC		II										OpenSea	TCCACAATGGTCTTTTGCTGTGAGAGCCCCACTGCAAAATCCAGCTAATTCTTGGGGTCC[CG]TATCCTTTCCTCCTCTCTTCCCCAGCCTCCAATCCCATCAAAATTTAGCCATGTTTTTTA	CGGGACCCCAAGAATTAGCTGGATTTTGCAGTGGGGCTCTCACAGCAAAA					chr8:18991999-18991999		TRUE				RP11-1080G15.1;RP11-1080G15.1	ENST00000520920.1;ENST00000517949.1	3'UTR;3'UTR	RP11-1080G15.1;RP11-1080G15.1	ENST00000520920.1;ENST00000517949.1	3'UTR;3'UTR	chr8:18992340-18992610	3								0.36822	0.444321	0.0761016	9.08683
cg03546671	chr3	62789196	+	66761289		TCAAAATTTCTCATCTCCCCACTATTAACACRTAAAACAAAAACCATCAC		II			rs12630939	0.068556						OpenSea	GACTGCTACTGGCATCTAGTGGGTAGAAGGCTGTGTTGCTGCCTAACATCTCAAAATGAA[CG]TGATGGCCCTTGCCCCACGTGTCAACAGTGGGGAGATGAGAAACCCTGATATATAACTAT	CGTGATGGCCCTTGCCCCACGTGTCAACAGTGGGGAGATGAGAAACCCTG	CADPS;CADPS;CADPS	NM_003716;NM_183394;NM_183393	Body;Body;Body																chr3:62789055-62789439	6	chr3:62788638-62789331	6				0.111046	0.140282	0.0292359	5.23522
cg03551111	chr11	68870841	+	16711255		AAAATAAAACAAAACTCRCCATCCTACCTACCCCATAATCATATAAAATC		II			rs72930648	0.17978						OpenSea	CAGGGCCGATGGTCCCACTTTCCACCTGGCAAGTAGTCCTGCCGTATAACTGAAAGGCAG[CG]ACTCCACATGACCATGGGGCAGGCAGGATGGCGAGCTCTGCTCCATCCTGCATGGGGGCA	GGATGGAGCAGAGCTCGCCATCCTGCCTGCCCCATGGTCATGTGGAGTCG									11:68869942-68871938	Unclassified_Cell_type_specific	RP11-554A11.7	ENST00000567925.1	TSS200	RP11-554A11.7	ENST00000567925.1	TSS200	chr11:68870085-68871055	3								0.798295	0.730179	-0.0681158	-8.84276
cg03562766	chr1	23698478	+	84652917		TTATAACACTTAAACTACAATAACTATTTACAAATCAATATATCCCCCAC		II									chr1:23694690-23696050	S_Shelf	TTCTCGTGAGCCCTGCTAGGAGGGGTGATAAAGGCTCATCACTGCACAAGGAGTTGGGGA[CG]TGGGGGACACACTGACTTGCAAACAGTCATTGCAGTCCAAGTGCTATAATAAGGGGTGAG	CGTGGGGGACACACTGACTTGCAAACAGTCATTGCAGTCCAAGTGCTATA																					chr1:23698354-23699071	6				0.620137	0.666158	0.0460203	5.41736
cg03565081	chr14	23478970	-	57720531		ACTTCCTTCRATATTACCTATAACAAAAATTTACATTATCCCTTCAACCC		II									chr14:23479310-23479532	N_Shore	CAAATCTCTCTGCTTCCTTCGATGTTGCCTGTGGCAGAAATTTACATTATCCCTTCAGCC[CG]CTTAAAAAATTCTGTACTTCCCAAGCGGCTAAATTTTTAAAGTCCCTCAACCACAAAAAT	CGGGCTGAAGGGATAATGTAAATTTCTGCCACAGGCAACATCGAAGGAAG	C14orf93;C14orf93;C14orf93	NM_021944;NM_001130706;NM_001130708	5'UTR;5'UTR;5'UTR								C14orf93;C14orf93;C14orf93;C14orf93;C14orf93;C14orf93	ENST00000397377.1;ENST00000397379.3;ENST00000341470.4;ENST00000299088.6;ENST00000397382.4;ENST00000557513.1	5'UTR;5'UTR;5'UTR;5'UTR;5'UTR;3'UTR	C14orf93;C14orf93;C14orf93;C14orf93;C14orf93;C14orf93;C14orf93;C14orf93;C14orf93;C14orf93;C14orf93;C14orf93	ENST00000397377.1;ENST00000397376.2;ENST00000554536.1;ENST00000556812.1;ENST00000397379.3;ENST00000341470.4;ENST00000555998.1;ENST00000553675.1;ENST00000299088.6;ENST00000397382.4;ENST00000557513.1;ENST00000553316.1	5'UTR;5'UTR;3'UTR;3'UTR;5'UTR;5'UTR;5'UTR;5'UTR;5'UTR;5'UTR;3'UTR;3'UTR	chr14:23478705-23479015	3					TRUE	TRUE		0.824881	0.791023	-0.0338586	-6.76434
cg03569507	chr17	46114237	+	89787545		AAAAACCTTCCCTCTACACCATCAAAACTATTTTCATCCTAAATAATAAC		II									chr17:46114573-46115059	N_Shore	AGTGGGAACTGTGTCCCTCATGGGTGGGGTCAGAGGTTACCTTGGCCAGCAGCCGGCGCC[CG]TCATTATCTAGGATGAAAACAGCCTTGATGGTGTAGAGGGAAGGTTCCTGCAACTGACAC	GGAACCTTCCCTCTACACCATCAAGGCTGTTTTCATCCTAGATAATGACG	COPZ2	NM_016429	Body						17:46113914-46115509	Unclassified							chr17:46114140-46114375	3						TRUE		0.552945	0.604737	0.0517922	6.30018
cg03570920	chr12	72332964	-	98808835		ATATAACCATCTTCTCCTCACCATATAAATCCCTTTTATAATATAAACAC		II										OpenSea	TATTTTTTAGGGTGTGACCATCTTCTCCTCACCATATGAATCCCTTTTGTAGTGTAAGCA[CG]CACACCTCAAATTTCTCCTTCTTTATAATCTGTCTACCCTGCTTTCCTCCTGTCTGCCTC	TGTGACCATCTTCTCCTCACCATATGAATCCCTTTTGTAGTGTAAGCACG	TPH2	NM_173353	Body						12:72332226-72333175	Unclassified											chr12:72332044-72333131	6		TRUE		0.726177	0.649623	-0.076554	-5.66322
cg03583050	chr19	3358182	-	84663428		AACAACACTTACTAAACACCTACCATATAAACAAAACTACTAACATCAAC		II									chr19:3358495-3361248	N_Shore	TCCTTCGCGTAGACAACACTTACTGAGCACCTACCATGTGGGCAGAGCTGCTGGCATCAA[CG]TCGCCTAGAACTGCTCAGCTCCCAGAGTGCCAGACTCAACTTCCAGAACCCCCAGACTCA	ACAACACTTACTGAGCACCTACCATGTGGGCAGAGCTGCTGGCATCAACG	NFIC	NM_205843	TSS1500			CDMR					NFIC	ENST00000443272.1	TSS1500	NFIC	ENST00000346156.5	TSS1500	chr19:3357160-3358715	3						TRUE		0.554565	0.590193	0.035628	5.43796
cg03583463	chr6	167372938	-	80616322		CCTAAAAAAACCACCCAATCATTTCCTATTACACTTCCTTATTTATTTTC		II									chr6:167369439-167370588	S_Shelf	GTCCTACCCAGCCTGAAGAAGCCACCCAGTCATTTCCTGTTGCACTTCCTTGTTTATTTT[CG]ACACAGTTCTCCCCACCCCTGAGAATTCTTGTCACTTCCTCCTGTACTGCCCACTTCTAC	CTGAAGAAGCCACCCAGTCATTTCCTGTTGCACTTCCTTGTTTATTTTCG					chr6:167372859-167372859				6:167372523-167373277	Unclassified							chr6:167372800-167373170	3								0.314354	0.376952	0.062598	8.67603
cg03593712	chr12	54695095	+	94670343		TAATATAACTCAATTTCCCTATCCCTAAAAAAACCRTAAAAACACAAAAC		II										OpenSea	ACGAATTCCAACCTGATGGTCCACTCGAATGTGACCTTTAAACTTTATACAGGTTGTCGT[CG]CCTTGTGTCCCCACGGCTCTCCTAGGGACAGGGAAACTGAGTCATATCAAGGTGGAAGGC	CGCCTTGTGTCCCCACGGCTCTCCTAGGGACAGGGAAACTGAGTCATATC	NFE2;NFE2	NM_001136023;NM_001261461	TSS1500;TSS1500				TRUE		12:54694458-54695107	Promoter_Associated	NFE2;NFE2;RP11-968A15.8	ENST00000435572.2;ENST00000553070.1;ENST00000553061.1	TSS200;TSS1500;5'UTR	NFE2;COPZ1;NFE2;COPZ1;RP11-968A15.8;COPZ1;COPZ1	ENST00000435572.2;ENST00000552848.1;ENST00000553070.1;ENST00000548076.1;ENST00000553061.1;ENST00000552848.1;ENST00000548076.1	TSS200;1stExon;TSS1500;1stExon;5'UTR;5'UTR;5'UTR			chr12:54693667-54695664	6	chr12:54691411-54696445	6				0.209442	0.26931	0.0598678	7.27348
cg03596743	chr10	85372155	-	46760591		TTCTTCCCCTTCTTAAACAAAAATATATACAACAACTCTTCTATACCTAC		II										OpenSea	TGAACCTTGCATTCTTCCCCTTCTTGAACAAGAATGTGTACAGCAGCTCTTCTATGCCTG[CG]TCACTGTTGCATGTTGAACACATGAGGTAGAAAATTTGCCTCTCAGAGGTCTTAAGGCTT	CGCAGGCATAGAAGAGCTGCTGTACACATTCTTGTTCAAGAAGGGGAAGA																	chr10:85371820-85372190	3								0.542062	0.600675	0.0586124	6.8608
cg03600259	chr6	164052180	+	3792335		CACCTCCAAAACCCCACRAAATAATAATAACTTACTACCTACAAAATAAC		II									chr6:164051485-164052323	Island	CGCCCCGGGGCTCTGGTCCCTTCCCTGGGGGCGGCCGCTGCGCTAGCGGCCGAGGCTTCC[CG]TTATCCTGCAGGCAGCAAGTCATCACCACCTCGTGGGGCCCTGGAGGTGCATTTTCCTCA	ACCTCCAGGGCCCCACGAGGTGGTGATGACTTGCTGCCTGCAGGATAACG								6:163971454-163972341									chr6:164051905-164052190	3						TRUE		0.35645	0.409981	0.0535309	5.99422
cg03614362	chr4	89379578	+	57679887		AAACAAATAAATCTAACTCCCCTCCTACCTCAATACTAAAAATTCCAAAC		II									chr4:89378223-89378948	S_Shore	AAATGTACTCATTTTTGTAGTAATTTTAAGGTTTTTTTTTTTAAGTTAAAATTTTTCGTA[CG]CTTGGAATTTTCAGTACTGAGGTAGGAGGGGAGCTAGATTTATTTGCTTTTCCAAAGGCT	CGCTTGGAATTTTCAGTACTGAGGTAGGAGGGGAGCTAGATTTATTTGCT	HERC5	NM_016323	Body								HERC5	ENST00000508695.1	5'UTR	HERC5	ENST00000508695.1	5'UTR	chr4:89379525-89379995	3								0.832467	0.799846	-0.0326211	-5.39347
cg03616377	chr14	60386272	-	22654106		CRACTAAAAAACCCTCRAAAAATCCCTCTCTTCTCTAAACCTCACTAAAC		II									chr14:60386271-60386750	Island	CTGTCCGAGATCGACTAGAAGACCCTCGGAAGGTCCCTCTCTTCTCTGGACCTCACTGGG[CG]TTCGTTTGCCCGCGCCGTCCTTCCATTCGGCTTGCCGGGCGCGCAGCGGCTTGCGGCTGT	CGCCCAGTGAGGTCCAGAGAAGAGAGGGACCTTCCGAGGGTCTTCTAGTC						DMR	TRUE	14:59455991-59456719	14:60386272-60386489	Unclassified_Cell_type_specific	LRRC9;RP11-62H20.1;LRRC9	ENST00000454474.2;ENST00000565968.1;ENST00000445360.1	TSS1500;3'UTR;TSS200	LRRC9;LRRC9;RP11-62H20.1;LRRC9	ENST00000454474.2;ENST00000570145.1;ENST00000565968.1;ENST00000254271.4	TSS1500;TSS1500;3'UTR;TSS200	chr14:60386205-60387295	3						TRUE		0.104498	0.12679	0.0222924	5.09734
cg03624135	chr20	9486968	-	25655895		ATAAAATATCAAAACAAAAACAAACAACCTCTCCCTCCCAAAAAATACAC		II									chr20:9487111-9487889	N_Shore	TGAGCCATGGGGTGGGGTGTCAGGACAGGGACAAGCAGCCTCTCCCTCCCAGGGGATGCA[CG]ACTTTCTTCGTCTTGCTGGAGGGTCAGACAGAAGGAATTCAAGCATTTTGATGCGCATTT	CGTGCATCCCCTGGGAGGGAGAGGCTGCTTGTCCCTGTCCTGACACCCCA							TRUE				RP5-1119D9.4	ENST00000443469.1	3'UTR	RP5-1119D9.4	ENST00000443469.1	3'UTR	chr20:9486840-9487170	3						TRUE		0.403555	0.449089	0.0455337	6.49488
cg03624610	chr12	57546097	+	12633564		CATATATATAAACTTCATCAATAAAAACTATTTTCCCAACACCAACTAAC		II										OpenSea	AGGGCTGGGCAGTGACTCAGGGAAGCCTCAGGAAGTCGGAGAGAAGGCCGGCCGTAGCTG[CG]CCAGCTGGTGCTGGGAAAACAGCTTTCACTGATGAAGTTCATACACATGCCAGCAGCCCC	CGCCAGCTGGTGCTGGGAAAACAGCTTTCACTGATGAAGTTCATACACAT	LRP1	NM_002332	Body				TRUE		12:57545809-57546358	Unclassified_Cell_type_specific							chr12:57545560-57546455	3								0.452557	0.358672	-0.0938857	-10.8213
cg03637370	chr19	48023755	+	28660534		CATTCATTCAACAAACATCTACRAAACACCTACTATAAAATACACTAAAC		II										OpenSea	GAAGGTCCGTGAGGAAAAGGGCCTCTCTTGCTTCACTATCCCTGTTGTACGGATTGGCAA[CG]TCCAGTGCATTCTACAGCAGGTGCTTCGTAGATGTTTGCTGAATGAATGTCCAAATCAAC	CGTCCAGTGCATTCTACAGCAGGTGCTTCGTAGATGTTTGCTGAATGAAT									19:48023444-48024153	Unclassified_Cell_type_specific									chr19:48023321-48024001	3	chr19:48023279-48024481	6				0.549556	0.60174	0.0521847	7.04236
cg03647549	chr4	190098466	+	11737949		ACAATTCATTAAAAAACCACAAACCAAAAAAACTCTTCCRTCTTCAAAAC		II					rs4482815	0.026042				OpenSea	AGTCACTCTAAAATGTGGTGAGTAAAGCAACAGTGACTGTATTGTGTCTCATAGCATCTG[CG]CTTTGAAGACGGAAGAGCTCCTCTGGCTTGTGGTTTCTCAATGAATTGCCCACAGGTGGT	CAATTCATTGAGAAACCACAAGCCAGAGGAGCTCTTCCGTCTTCAAAGCG							TRUE										chr4:190098320-190098575	3						TRUE		0.432787	0.500201	0.0674144	5.51075
cg03651194	chrX	66825403	-	13662243		TTCCACTTTCATTATAAACAAACTCTTTAAAAAACCAATTTAACATACAC		II			rs5919393	0.007194						OpenSea	TGCTTAGATAGTTCCACTTTCATTGTGGACAGACTCTTTGGAGGGCCAGTTTGGCATGCA[CG]TGTGTGTTCATTCCATCCTGGAGCATTCTTTATGAGAAAGCCATTTGTTGAGTGGTTTGC	CGTGCATGCCAAACTGGCCCTCCAAAGAGTCTGTCCACAATGAAAGTGGA	AR;AR	NM_000044;NM_001011645	Body;Body								AR	ENST00000513847.1	5'UTR	AR	ENST00000513847.1	5'UTR	chrX:66824960-66825435	3								0.221563	0.307409	0.0858464	5.02726
cg03657435	chr6	147478247	+	56655985		CCAAAATATTTATACACTCTTCCTTACTAATACCCTTCTAAAAACAAAAC		II										OpenSea	CTCTTGGGTTCCACTAGCATCATCCTCAGATCTCCACATGAGCATATACCAGTGCAAGAA[CG]TCCTGTTCCCAGAAGGGCACCAGTAAGGAAGAGTGCATAAATATTCTGGAGTCATTTCCA	CGTCCTGTTCCCAGAAGGGCACCAGTAAGGAAGAGTGCATAAATATTCTG	STXBP5-AS1	NR_034115	Body								RP11-497D6.4	ENST00000367477.3	3'UTR	RP11-497D6.4;RP11-497D6.4;RP11-497D6.4	ENST00000427394.1;ENST00000367477.3;ENST00000417502.1	3'UTR;3'UTR;3'UTR	chr6:147478080-147478315	3								0.656028	0.445561	-0.210467	-13.2767
cg03657980	chr11	59387068	-	6642265		TACCCAATAAACTCCCTCCACAAAATTTCCTCRAATTTTCCTAACTAAAC		II									chr11:59383165-59383410	S_Shelf	CCTCCATTAAATGCCCAGTGAACTCCCTCCACAGAATTTCCTCGAATTTTCCTGGCTAGA[CG]TAATGCCCCTTCCTCAGGACTTGCAGAGTTTCCTGTGAGGTTAATTGTCTTGCCTTATAA	CGTCTAGCCAGGAAAATTCGAGGAAATTCTGTGGAGGGAGTTCACTGGGC											AP000442.1;AP000442.1	ENST00000531311.1;ENST00000531108.1	TSS1500;5'UTR	AP000442.1;AP000442.1	ENST00000531311.1;ENST00000531108.1	TSS1500;5'UTR										0.679451	0.743504	0.0640526	6.78069
cg03662648	chr19	6481826	+	77628324		AAATACCTAAATTTCTCACRAAAATAAAAACAAAACCTCTATCCRAAAAC		II										OpenSea	TGCTGGGCCCCAAGCCGGCTCAGCTTCCTGTGTGGCTGAGAGAGGAAGTTTAACGGGTGA[CG]TCCCCGGACAGAGGCCCTGCCCCCACCCCCGTGAGAAACCCAGGCATCCTGCCTGCTAAT	CGTCCCCGGACAGAGGCCCTGCCCCCACCCCCGTGAGAAACCCAGGCATC	DENND1C	NM_024898	TSS200						19:6481218-6482190	Promoter_Associated_Cell_type_specific	DENND1C	ENST00000381480.1	TSS200	DENND1C	ENST00000381480.1	TSS200	chr19:6481685-6482295	3						TRUE		0.351086	0.286846	-0.0642403	-9.18376
cg03669668	chr16	85113992	-	86781911		CTACTACAACCACACCACTATACTATTATAACRTAAACACCACCAAAAAC		II										OpenSea	CCAGATGGTCTCTGCTGCAGCCACACCACTATGCTGTTGTAGCGTGAACACCACCAGAGA[CG]TTGTATAAATGGATGAGCGTGGCTTGTTCCAATAAAACTTTATTTACAGAAACAAGCCAC	CGTCTCTGGTGGTGTTCACGCTACAACAGCATAGTGGTGTGGCTGCAGCA	KIAA0513;KIAA0513;KIAA0513	NM_001286566;NM_001286565;NM_014732	Body;Body;Body																chr16:85113327-85114109	4						0.537231	0.603386	0.0661547	5.29753
cg03680291	chr16	47052148	+	68770837		CTATATTAAACACTAACTTTCTAACRTCTATACCTTAAACAAAACTATAC		II									chr16:47047799-47048150	S_Shelf	AGGTCCTTTTTTTGCTGTCTAGTGTTATTACAGATGAAGTTTTTAGGAAAGAAGTGAAAA[CG]TACAGTTTTGCTTAAGGCACAGACGTTAGAAAGTCAGTGTCCAACATAGCCTGAACAGTT	CGTACAGTTTTGCTTAAGGCACAGACGTTAGAAAGTCAGTGTCCAACATA									16:47051993-47053093	Unclassified	RP11-169E6.4	ENST00000564193.1	5'UTR	RP11-169E6.4	ENST00000564193.1	5'UTR	chr16:47052140-47052515	3						TRUE		0.549093	0.591174	0.0420802	6.35519
cg03684497	chr19	6471245	+	32617969		TCTAAACCRACAATCTAAAAATAAAACCACCAAAACAATAAACCRTAAAC		II									chr19:6475222-6475998	N_Shelf	GGTCGCAGCAATCCTTCTATCTCCACCTCCTAATGTGTTGGGATTACAGGCCTAAGCCAA[CG]CCCACGGCCTATTGTTCTGGTGGTCTTACCTTTAGATTGTCGGCCCAGAGCTGATAGGAT	CGCCCACGGCCTATTGTTCTGGTGGTCTTACCTTTAGATTGTCGGCCCAG	DENND1C;DENND1C	NM_001290331;NM_024898	Body;Body														chr19:6471140-6471595	3								0.572653	0.53327	-0.039383	-6.93244
cg03689265	chr2	33702824	+	90783496		TATCTCCCTACAACCTCTAATTCAAAAACCTATCACTTTCAAAACTTTAC		II										OpenSea	GAATGCTTCAGAGGAAAGGCAAAAGGGGAAAAGAGAGAGGGCAGAGCTCTAAACTGATGA[CG]TAAAGCTCTGAAAGTGACAGGTCTTTGAATCAGAGGCTGCAGGGAGATAACCAAACAGGT	ATCTCCCTGCAGCCTCTGATTCAAAGACCTGTCACTTTCAGAGCTTTACG	RASGRP3;RASGRP3	NM_001139488;NM_170672	5'UTR;5'UTR		chr2:33702756-33702756				2:33702543-33703165	Promoter_Associated	RASGRP3;RASGRP3	ENST00000403687.3;ENST00000402538.3	5'UTR;5'UTR	RASGRP3;RASGRP3;RASGRP3;RASGRP3;RASGRP3;RASGRP3;RASGRP3;RASGRP3;RASGRP3;RASGRP3	ENST00000403687.3;ENST00000482857.1;ENST00000442390.1;ENST00000425210.1;ENST00000494927.1;ENST00000402538.3;ENST00000484909.1;ENST00000497723.2;ENST00000479528.1;ENST00000437184.1	5'UTR;5'UTR;5'UTR;5'UTR;5'UTR;5'UTR;5'UTR;5'UTR;5'UTR;5'UTR	chr2:33702520-33703075	3								0.682122	0.730113	0.0479912	9.61124
cg03697245	chr3	52466074	+	91618235		CCAATAATTCCAAAAAATAACTATAATCCCACRAAACCCTCCATAATCTC		II										OpenSea	GCAAGCCAGCAGGCAGCATTTCAGCTCTGTCAGGGCCAAAGGGGCAGAACACGGGGACCA[CG]AGATCATGGAGGGTCCCGTGGGATTATAGTTATCTCTTGGAACCACTGGGCCAGTCTCAT	CAGTGGTTCCAAGAGATAACTATAATCCCACGGGACCCTCCATGATCTCG																	chr3:52465980-52466330	3								0.762671	0.710223	-0.0524473	-8.20844
cg03698089	chr20	8626828	-	22768916		ACAAACCTACTAACCCAAAACATATCCAAAAATACATTTCTAAAAAAAAC		II										OpenSea	TCAGTTTGGCAACAAACCTGCTGGCCCAAAACATGTCCAGGGATGCATTTCTGGAAAAAG[CG]TAAGTCACTCTAATTTTATTGCTAAGGGCGTTGCTTCTTCTGAGTCAGTTTCCTTTCTCC	CGCTTTTTCCAGAAATGCATCCCTGGACATGTTTTGGGCCAGCAGGTTTG	PLCB1;PLCB1;PLCB1;PLCB1	NM_182734;NM_015192;NM_182734;NM_015192	ExonBnd;ExonBnd;Body;Body								PLCB1	ENST00000378641.3	ExonBnd	PLCB1	ENST00000378641.3	ExonBnd	chr20:8626660-8627130	3								0.385655	0.506369	0.120714	8.03685
cg03698571	chr4	6660976	-	79791495		AACATAAAACTACCATATCRCTAAAAAAATTAAACCATTTCTTCTATACC		II									chr4:6660372-6660817	S_Shore	GAACAATAAAGGGCATAGAGCTGCCATGTCGCTAAGGGGGTTAAACCATTTCTTCTATGC[CG]TAAAGCTAAATATCAGGCGGAGAACAAAATTTAAAAGTGTGTGAGTCGGGCGCTGTGTCT	CGGCATAGAAGAAATGGTTTAACCCCCTTAGCGACATGGCAGCTCTATGC									4:6660025-6661035	Unclassified_Cell_type_specific							chr4:6659705-6661015	3								0.479325	0.542165	0.0628406	5.85852
cg03700679	chr2	178418002	+	15658570		TACTCTAATTCCAAAATAATTCCAAAAAATAACTCRCCTTTTACCATCCC		II									chr2:178417295-178417961	S_Shore	CCTGGTACACGGTGTGGTCGATAATAATGCTGGCTTTTGGTTTAGTTTCAGTAAAAGAAC[CG]GGATGGCAAAAGGCGAGTTATCTCTTGGAATTACCCTGGAATTAGAGCACGTTCTTTTTT	CGGGATGGCAAAAGGCGAGTTATCTCTTGGAATTACCCTGGAATTAGAGC	TTC30B	NM_152517	TSS1500						2:178417260-178418261	Promoter_Associated	TTC30B;TTC30B	ENST00000500357.2;ENST00000408939.2	TSS1500;TSS1500	TTC30B;TTC30B	ENST00000500357.2;ENST00000408939.2	TSS1500;TSS1500	chr2:178417360-178418535	3						TRUE		0.289773	0.230304	-0.0594692	-6.69672
cg03704061	chr1	230883300	+	8713314		ACACTCCTACCTCATTTACTCAAAACTCTAACCTAAAAAATAAATAATCC		II										OpenSea	GCCATGCCTTACCTCTACCGGGCCCCAGGGCCTCAGGCACACCCGGTTCCCAAGGACGCC[CG]GATCACCCACTCCTCAGGCCAGAGCTTTGAGCAAATGAGGCAGGAGTGCCTGCAGAGAGG	CACTCCTGCCTCATTTGCTCAAAGCTCTGGCCTGAGGAGTGGGTGATCCG	CAPN9;CAPN9	NM_016452;NM_006615	1stExon;1stExon								CAPN9;CAPN9;CAPN9	ENST00000271971.2;ENST00000354537.1;ENST00000366666.2	1stExon;1stExon;1stExon	RP11-99J16__A.2;CAPN9;CAPN9;CAPN9	ENST00000412344.1;ENST00000271971.2;ENST00000354537.1;ENST00000366666.2	3'UTR;1stExon;1stExon;1stExon	chr1:230883225-230883570	3						TRUE		0.701373	0.658536	-0.0428362	-6.05924
cg03706175	chr2	47597331	-	28741271	61632106	TCATATAAATAATACCAAACTTATTATAAAAAACACAAAAATAATAACCA	TCATATAAATAATACCAAACTTATTATAAAAAACGCAAAAATAATAACCG	I	T	Red							chr2:47596629-47597256	S_Shore	CTTTTCTAAGGATCATATGAGTAATGCCAGGCTTATTGTAGGGAACGCAGAAATAATAAC[CG]TAAAGAGTAAAAACATATAATCCCAGCATTTTGAGAATCCCATAATTAGTAATTAGGTGT	CGGTTATTATTTCTGCGTTCCCTACAATAAGCCTGGCATTACTCATATGA	EPCAM	NM_002354	Body											EPCAM	ENST00000474691.1	5'UTR	chr2:47596225-47597350	3						TRUE		0.7863	0.751508	-0.0347912	-4.98436
cg03707061	chr22	46849390	-	84676126		CTTAAAATTAAAAATCACRAACTACCCTCATTAATACAAAATCTACCCCC		II			rs6007916	0.0404						OpenSea	TTAATTCATCACTTGGAGTTGGGGGTCACGAACTGCCCTCATTAATACAAAGTCTACCCC[CG]CTATGTCCAGCCAGCTTCATCTGATAAGTGTAACCCCACCACACCCAGCCCTGGCAGGCC	CGGGGGTAGACTTTGTATTAATGAGGGCAGTTCGTGACCCCCAACTCCAA	CELSR1	NM_014246	Body				TRUE	22:45227811-45228435											chr22:46847756-46851201	6	chr22:46848977-46851138	6				0.716726	0.677746	-0.0389802	-5.34576
cg03708250	chr21	35898494	-	86782925		AACACACTAATCTCACACTTAATTTCTCCAATTTTATTATTTACTCTAAC		II										OpenSea	GCTGCCCAGGAGGCACACTGATCTCACACTTAATTTCTCCAGTTTTATTATTTGCTCTGG[CG]GCATTTTCTCTTGTTAGAGAAATCTGGGAGCTTGAGGCCAGGCCCTCATAATTACTACAA	CGCCAGAGCAAATAATAAAACTGGAGAAATTAAGTGTGAGATCAGTGTGC	RCAN1;RCAN1;RCAN1;RCAN1;RCAN1;RCAN1	NM_001285392;NM_001285391;NM_203418;NM_001285389;NM_004414;NM_203417	TSS1500;TSS1500;Body;Body;Body;5'UTR				TRUE				RCAN1;RCAN1;RCAN1;RCAN1;RCAN1	ENST00000481448.1;ENST00000381135.3;ENST00000489903.1;ENST00000487990.1;ENST00000443408.2	5'UTR;TSS1500;3'UTR;5'UTR;5'UTR	RCAN1;RCAN1;RCAN1;RCAN1;RCAN1;RCAN1;RCAN1	ENST00000481448.1;ENST00000381135.3;ENST00000492600.1;ENST00000489903.1;ENST00000463276.1;ENST00000487990.1;ENST00000443408.2	5'UTR;TSS1500;3'UTR;3'UTR;3'UTR;5'UTR;5'UTR					chr21:35896246-35899854	6				0.349049	0.283676	-0.0653731	-5.27281
cg03724874	chr3	111719291	-	35674295		CCAACCTCAAAAACCACTAAATCATTCCTCCTTTAAAAATCTAAAATCAC		II										OpenSea	TTTGAGCTCTGCCAACCTCAGGAGCCACTAAGTCATTCCTCCTTTGAAAGTCTAGAATCA[CG]TCCTCATCACGTCACATCATTCCCTATCTGTAAACATCCTTTCCCTCATCCAGAAAAAGG	CAACCTCAGGAGCCACTAAGTCATTCCTCCTTTGAAAGTCTAGAATCACG	TAGLN3;TAGLN3;TAGLN3	NM_013259;NM_001008272;NM_001008273	Body;Body;Body				TRUE				TAGLN3	ENST00000486460.1	TSS200	TAGLN3;TAGLN3	ENST00000469385.1;ENST00000486460.1	TSS1500;TSS200	chr3:111719160-111719535	3								0.468135	0.540742	0.0726079	8.86165
cg03725784	chr14	61992305	-	7605198		TTATAATAATTAACTAACAAAACTAATAACCCAACACTTTCTCTCCCTAC		II										OpenSea	TGCAGAGCTGATTGTAATAGTTGACTGACAAAACTGATGGCCCAGCACTTTCTCTCCCTG[CG]CGATTCCTGCTGCCCATGACAGCAGCTGAGTAATAAGCAGTCAGACCTCTTACCTGGGAC	TGTAATAGTTGACTGACAAAACTGATGGCCCAGCACTTTCTCTCCCTGCG	PRKCH	NM_006255	Body				TRUE							PRKCH;PRKCH;PRKCH;PRKCH;PRKCH	ENST00000555110.1;ENST00000555382.1;ENST00000555233.1;ENST00000536400.1;ENST00000555628.1	5'UTR;TSS200;5'UTR;5'UTR;5'UTR	chr14:61991940-61992495	3								0.791412	0.740914	-0.0504978	-5.32638
cg03729889	chr22	26137997	+	91636404		ACCAATCATTTCTAAAATTAACTTATAAACTCCAAATCTAACCAAAAAAC		II										OpenSea	CAGGGGCCACCAAATATGTCCATGGTCTCTGCTGCCTGGTCAACGGCCACCCCGGGCTGC[CG]TCTCCTGGCCAGACCTGGAGCTCACAAGCTAATTTTAGAAATGACTGGTCGACTCAGCTG	CCAGTCATTTCTAAAATTAGCTTGTGAGCTCCAGGTCTGGCCAGGAGACG	MYO18B	NM_032608	TSS200								MYO18B;MYO18B;MYO18B	ENST00000407587.2;ENST00000536101.1;ENST00000335473.7	TSS1500;TSS200;TSS200	MYO18B;MYO18B;MYO18B	ENST00000407587.2;ENST00000536101.1;ENST00000335473.7	TSS1500;TSS200;TSS200	chr22:26137720-26138215	3						TRUE		0.572519	0.602151	0.0296313	5.67268
cg03735511	chr8	27461800	-	44780179	69671941	AACCCCAAAACACAAAAAATCAAAAAAAACAACTTATAATCTAAACCCCA	AACCCCAAAACACAAAAAATCAAAAAAAACGACTTATAATCTAAACCCCG	I	A	Red	rs9331918	0.024138						OpenSea	TGAGGCCCCAGTGACCCCAGGACACAAGGGATCAGGGGGGACGGCTTGTGGTCTGGACCC[CG]ACTCACCCACAGACAAGATCTCCCGGCACTTGTCACACTGGTCCTTCATCCGCAGGCAGC	CGGGGTCCAGACCACAAGCCGTCCCCCCTGATCCCTTGTGTCCTGGGGTC	CLU;CLU;CLU	NM_001831;NM_203339;NM_001171138	Body;Body;Body					8:27517698-27517825			CLU	ENST00000316403.10	ExonBnd	CLU;CLU;CLU	ENST00000522502.1;ENST00000316403.10;ENST00000522299.1	3'UTR;ExonBnd;3'UTR	chr8:27461325-27461890	3						TRUE		0.665511	0.720981	0.0554704	7.6248
cg03737188	chr3	112875531	+	93692410		AATAAACTCAAATCAAAATAACCATTAACTTCAACATCACCTCCCAAAAC		II										OpenSea	ATAAATGGGAAGTGAGAGAGCAGGAAAGGCACCACAGTAAGTCAGTGACAATAGTATTCA[CG]TCCTGGGAGGTGATGCTGAAGCCAATGGCCACCTTGATTTGAGTTTACCAGGTTTCAGAA	CGTCCTGGGAGGTGATGCTGAAGCCAATGGCCACCTTGATTTGAGTTTAC	LOC101929717	NR_110823	Body								RP11-572M11.4;RP11-572M11.3;RP11-572M11.4	ENST00000491578.1;ENST00000490139.1;ENST00000496389.1	TSS1500;3'UTR;5'UTR	RP11-572M11.4;RP11-572M11.3;RP11-572M11.4	ENST00000491578.1;ENST00000490139.1;ENST00000496389.1	TSS1500;3'UTR;5'UTR										0.53665	0.425496	-0.111153	-8.66773
cg03741874	chr9	130073953	-	64688981		TTCCATTACAAAATACAACTACCCTACCTAATACTTAACRAAAAACAAAC		II										OpenSea	TCACAACTTTGTTCCATTACAGAATGCAACTGCCCTGCCTGGTACTTGGCGAAGAACAGA[CG]TGCACTTAGAGAACCCAGAATACCACACCAGATGGTATTTCAAATATTTTTTAGGACAAG	TCCATTACAGAATGCAACTGCCCTGCCTGGTACTTGGCGAAGAACAGACG	GARNL3;GARNL3;GARNL3	NM_001286779;NR_104591;NM_032293	Body;Body;Body											GARNL3;GARNL3;GARNL3;GARNL3;GARNL3;GARNL3;GARNL3	ENST00000498801.1;ENST00000487565.1;ENST00000485331.1;ENST00000464616.1;ENST00000453030.1;ENST00000441134.1;ENST00000478702.1	5'UTR;5'UTR;5'UTR;5'UTR;3'UTR;3'UTR;5'UTR	chr9:130073525-130074175	3								0.601005	0.46484	-0.136165	-10.4237
cg03742642	chr12	133354143	+	50681943		TAATTCACACCTTCAACACAACRAAAATCATCTATATTTTACAAATTACC		II										OpenSea	GCTCAGGATTCTGGAGACGGAGGCTGGGTGCCTTCTACTCCTATGATTCACTCAAGTACT[CG]GCAATTTGCAAAATATAGATGACCCTCGCTGTGCTGAAGGTGTGAATTAGACCCCGCCCA	CGGCAATTTGCAAAATATAGATGACCCTCGCTGTGCTGAAGGTGTGAATT	GOLGA3	NM_005895	Body					12:131863780-131864646	12:133353985-133354161	Gene_Associated_Cell_type_specific				GOLGA3	ENST00000541013.1	TSS1500	chr12:133354085-133354315	3						TRUE		0.731282	0.775298	0.0440168	6.90436
cg03743191	chr10	1258225	+	76627377		AACAACAACATATATTATACTAATAATTCCAAACCATAAACATCTAAACC		II										OpenSea	CAGGATAGAAAACAGATGAACACATACGTTATCAGATGGTCTCTCTGTACAAATAATGCA[CG]GCCCAGATGCTTATGGTCTGGAATCATTAGCATAACATATGCTGCTGCTCAGAAACGGCA	CGGCCCAGATGCTTATGGTCTGGAATCATTAGCATAACATATGCTGCTGC	ADARB2	NM_018702	Body			CDMR											chr10:1258225-1258435	3								0.311693	0.370707	0.0590139	5.56103
cg03756938	chr18	71425079	-	63625831		TTCTCRATTAACCAATAAAATAACATAAAACCTTCTACATATAACCRAAC		II										OpenSea	ATTTTTGTTATTTCTCGGTTGACCAGTGAAATAACATGAAACCTTCTACATGTAACCGGA[CG]TTCCTCAAAGGGGCTCTTCTTTCTGTGGATGCTGGTAGTTGATGCATCCCTCGCTCTCCT	CGTCCGGTTACATGTAGAAGGTTTCATGTTATTTCACTGGTCAACCGAGA																	chr18:71424940-71425150	3								0.848487	0.740252	-0.108236	-7.54324
cg03782717	chr12	110805157	+	37803895		CTCAACCTTACTTTATCTAAAAACTACAAACAATCTAACAAAAACAACRC		II										OpenSea	GTTGTTTATAAAGAGAGAGACACTGGAAGATTTAAGTGGCCAGCGAGAGCTGTGTCGTGA[CG]CGCTGTCCTTGCCAGACTGTCTGCAGCCTTTAGACAAAGCAAGGCTGAGGCCTGCAGCAA	CGCGCTGTCCTTGCCAGACTGTCTGCAGCCTTTAGACAAAGCAAGGCTGA																	chr12:110804425-110805310	3								0.443678	0.515241	0.0715626	5.41457
cg03782825	chr2	228669114	-	20792841		CCTTCTCTTAACTTTCCCTTTAACTAATAAAAATTATTTCAACCCTCTAC		II			rs116282048	0.010851						OpenSea	CCTTGGGCTACCCTTCTCTTGACTTTCCCTTTAGCTGATGAAAATTATTTCAGCCCTCTG[CG]TGAATCTCAGAACCAGTAGGCCTTGGTTTTCCTGGATCCAGTATATAAGCATTCCTCAAT	CGCAGAGGGCTGAAATAATTTTCATCAGCTAAAGGGAAAGTCAAGAGAAG																					chr2:228669000-228671078	6				0.717207	0.785505	0.0682975	5.5448
cg03802698	chr12	52993560	-	69733955		AACCTCTAAAATAACTACTATATTTCTTCCATACAAACCTATACCCTCCC		II			rs7960040	0.15331					chr12:52994772-52995312	N_Shore	GAGAATGCTCTGGCCTCTGGAATAGCTGCTGTGTTTCTTCCATGCAGACCTGTGCCCTCC[CG]CCACCTCAATTCCTCTTCCCTAGCATAGTGGTGACACTCGGTCCACCACCAACTGTCCTG	CGGGAGGGCACAGGTCTGCATGGAAGAAACACAGCAGCTATTCCAGAGGC	KRT72;KRT72;KRT72	NM_080747;NM_001146225;NM_001146226	Body;Body;Body						12:52993474-52993636	Unclassified_Cell_type_specific	KRT72	ENST00000398066.3	5'UTR	KRT72	ENST00000398066.3	5'UTR								TRUE		0.751369	0.719246	-0.0321236	-5.41451
cg03802931	chrX	12155999	-	79679596	76619991	CCCTATTCCCTTCACCCAAAACTCAATATACAAAAACAACTCACTCTACA	CCCTATTCCCTTCACCCAAAACTCAATATACAAAAACAACTCGCTCTACG	I	T	Red							chrX:12156604-12157274	N_Shore	TGTTTTTTTCTTCCCTGTTCCCTTCACCCAAGGCTCAGTGTGCAAAAGCAGCTCGCTCTG[CG]TGGCAGACCCCATTCTAATCCTTCTCTTTCCTTAGATTCTGAGCCCGGTTAGAATTAGCC	CGCAGAGCGAGCTGCTTTTGCACACTGAGCCTTGGGTGAAGGGAACAGGG	FRMPD4	NM_014728	TSS1500			CDMR					FRMPD4	ENST00000380682.1	TSS1500	FRMPD4	ENST00000380682.1	TSS1500					chrX:12155947-12157210	6		TRUE		0.523814	0.41951	-0.104304	-6.05836
cg03834478	chr11	69323978	+	18729951		ATTTATCTAAAATCCTATAAACTTTCTAAAAACACCATCCCTATAAACTC		II										OpenSea	GGGGAGGTGATCAGAGGCACGCTTTAGGGAGGAAGTCTGACTCATGTTTGTGCCGGGTGC[CG]AGCCCATAGGGATGGTGCTTCCAGAAAGTCCACAGGACTCCAGATAAACAGCAAACCACT	TTTATCTGGAGTCCTGTGGACTTTCTGGAAGCACCATCCCTATGGGCTCG																	chr11:69323845-69324070	3								0.460559	0.31815	-0.142409	-8.08012
cg03842617	chr7	150688556	+	50711192		TTCCTTAATACACTACTTAAATCCTCTATTCTAAACAAATAAACTTTCTC		II										OpenSea	TGGAGGGAACAGCACAGCAGCGGCCCAGGGGCAGGGAAGCACAGGACCATTAGGGAGACA[CG]AGAAAGCCCATTTGTCTAGAACAGAGGATTCAAGCAGTGCACCAAGGAAAATGAGGGCCA	TCCTTGGTGCACTGCTTGAATCCTCTGTTCTAGACAAATGGGCTTTCTCG	NOS3	NM_000603	5'UTR								NOS3;NOS3	ENST00000297494.3;ENST00000461406.1	5'UTR;5'UTR	NOS3;NOS3;NOS3	ENST00000297494.3;ENST00000484576.1;ENST00000461406.1	5'UTR;5'UTR;5'UTR					chr7:150686455-150688667	6	TRUE	TRUE		0.708765	0.647238	-0.0615271	-7.97013
cg03845297	chr9	93924398	+	77639955		AAAAATATTCTACCACCTATTCTCAAACAACAATTTAAACCTAAAAAACC		II									chr9:93922196-93922679	S_Shore	TTGATGAGAGGCATTCAGAACTGCAAGGGGCATGAGGGGGCTGTCATGTCCTTGTCTGGG[CG]GCCTCCCAGGCTCAAATTGCTGCCTGAGAACAGGTGGCAGAACATTCCTGAATATTTAAC	CGGCCTCCCAGGCTCAAATTGCTGCCTGAGAACAGGTGGCAGAACATTCC											LINC00484;RP11-305L7.6;RP11-305L7.3	ENST00000423719.1;ENST00000439438.1;ENST00000457976.1	5'UTR;5'UTR;3'UTR	LINC00484;RP11-305L7.6;RP11-305L7.3	ENST00000423719.1;ENST00000439438.1;ENST00000457976.1	5'UTR;5'UTR;3'UTR	chr9:93923665-93924490	3								0.584719	0.399525	-0.185194	-14.4462
cg03851427	chrX	68399473	-	96776433		TCRAAAACTTCTTAAAAACAAAATCCATAACAAACTTTACTCACCATTAC		II										OpenSea	AGCTCGCCAGCTCGGGAGCTTCTTGAGAGCAGGGTCCATGGCAGGCTTTGCTCACCATTG[CG]TGGCTCCAGGCTCAGTGAGTATTAGTTAAATGAACAAAAATGAATGCATGACCATCCATG	CGCAATGGTGAGCAAAGCCTGCCATGGACCCTGCTCTCAAGAAGCTCCCG	LINC00269	NR_103715	Body				TRUE				LINC00269;LINC00269	ENST00000399711.1;ENST00000399711.1	1stExon;5'UTR	LINC00269;LINC00269	ENST00000399711.1;ENST00000399711.1	1stExon;5'UTR	chrX:68399225-68399830	3								0.367378	0.428083	0.0607053	5.1278
cg03858097	chr20	49822813	+	2693137		CTCAACACRACRTATTCTCTCAACATTCCTTATAACTAAAACCTCATCAC		II										OpenSea	TTTGCTCACTTCTCAATTGAAATATCACATGGTGCTATCTGATTGGTGGAGTCTGTGTCA[CG]TGATGAGGCCCCAGCCACAAGGAATGCTGAGAGAACACGCCGTGCTGAGAGAATAATGTT	TCAGCACGGCGTGTTCTCTCAGCATTCCTTGTGGCTGGGGCCTCATCACG																	chr20:49822680-49822895	3								0.747241	0.70785	-0.0393907	-6.77835
cg03861065	chr10	64344052	+	22695247		TACTAATATAACAAACTTTTTCCTTATCTATACAATTTCTCACRTCCATC		II										OpenSea	GGGGAGGGGCAACCAGATTGGGCTTGAAGGGGGCAGGGTCTGAGAGCTTAGAAACAGACC[CG]ATGGACGTGAGAAATTGCACAGACAAGGAAAAAGTTTGTTACATTAGTAGGATAAACAGT	ACTAATGTAACAAACTTTTTCCTTGTCTGTGCAATTTCTCACGTCCATCG	ZNF365;ZNF365	NM_199452;NM_199451	5'UTR;Body				TRUE				ZNF365	ENST00000395251.1	5'UTR	ZNF365	ENST00000395251.1	5'UTR					chr10:64343844-64345044	4		TRUE		0.113047	0.188472	0.0754248	11.2494
cg03864888	chr8	140140705	+	34779947		CAAACTAAACACAATCATCACAATTATCAAAAACCAACAATCTAAATTAC		II										OpenSea	AATTTAGTAGGCTTTCTGTTTCACTTCTAGAAACATTATCTAGCCAAGGCCATGGATCTA[CG]TAATTCAGATTGTTGGTCTCTGACAATTGTGATGACTGTGTCCAGTTTGTCTTTGCATAC	AAACTGGACACAGTCATCACAATTGTCAGAGACCAACAATCTGAATTACG											CTD-2534J5.1	ENST00000517640.1	TSS1500	CTD-2534J5.1	ENST00000517640.1	TSS1500										0.409263	0.357061	-0.0522019	-6.77703
cg03865485	chr2	55944655	+	23689132		ATATCTTAACCCACTACATAAATCTCTCTAAATTCAAATTAATACAACAC		II										OpenSea	CGTCTAATAGAAAAACAGGTTTATACTGAACCCCTAGATCTGGCTCTGAACATTTAGGTA[CG]TGCTGTACTAATTTGAATCCAGAGAGATCCATGTAGTGGGTCAAGACACTTTACAAAGTG	CGTGCTGTACTAATTTGAATCCAGAGAGATCCATGTAGTGGGTCAAGACA									2:55944533-55946295	Unclassified											chr2:55944373-55946317	6				0.389967	0.465804	0.0758369	8.94661
cg03868453	chr14	90961865	-	41807962		AATAATCTTACAAACACCATTTTACTCTTACTAATTACCTAAAAAACCCC		II										OpenSea	GAGAGCACCACAGTGATCTTACAGGCACCATTTTGCTCTTGCTAATTACCTAAAGGGCCC[CG]CTCGGGTTAAAGCCTGAGGAGACGAAGGACAGGGTCTGGGGGTGCGGAAACCACCAGGCT	CGGGGCCCTTTAGGTAATTAGCAAGAGCAAAATGGTGCCTGTAAGATCAC									14:90961671-90961970	Unclassified_Cell_type_specific							chr14:90961680-90962130	3								0.276445	0.21836	-0.0580851	-6.21014
cg03874438	chr13	38322203	+	31671524		ACATAAATTATAAATTTTACACCATTCTAAACAACACRATAAAATCTCAC		II										OpenSea	CAGTGTGCATTTGCCTGACAAAGTGAGAATTTACGTCCCAGGTGAGATGGAGTGGGACAA[CG]TGAGATTTCATCGTGCTGTTCAGAATGGTGCAAAATTTACAACTTATGTATTATTTCTGG	CGTGAGATTTCATCGTGCTGTTCAGAATGGTGCAAAATTTACAACTTATG	TRPC4;TRPC4;TRPC4;TRPC4;TRPC4;TRPC4	NM_003306;NM_001135958;NM_016179;NM_001135957;NM_001135956;NM_001135955	Body;Body;Body;Body;Body;Body																chr13:38322056-38322377	3						0.730661	0.782071	0.0514095	5.95297
cg03874539	chr12	111805149	+	37677145		ACTATATAAATACCTACTACATACCAAACACTAAAATTCAAACCACAAAC		II			rs75090568	0.021958					chr12:111806559-111807060	N_Shore	CAGTCCCTCTCCTGTGCCTCCACCTGAAATTAATACCTGGGTCATTTCTGCCTGCAGGGG[CG]TTTGTGGTCTGAATTCTAGTGCCTGGCATGCAGTAGGTACTCACACAGCTGTTTGATTCA	CTGTGTGAGTACCTACTGCATGCCAGGCACTAGAATTCAGACCACAAACG	FAM109A	NM_144671	5'UTR						12:111805135-111805451	Unclassified_Cell_type_specific	FAM109A;FAM109A;FAM109A	ENST00000392658.4;ENST00000425655.1;ENST00000361483.3	5'UTR;5'UTR;5'UTR	FAM109A;FAM109A;FAM109A;FAM109A;FAM109A	ENST00000392658.4;ENST00000425655.1;ENST00000549321.1;ENST00000551863.1;ENST00000361483.3	5'UTR;5'UTR;5'UTR;5'UTR;5'UTR	chr12:111805105-111807115	3						TRUE		0.469743	0.555689	0.0859453	5.80856
cg03885055	chr1	16723232	-	90747377		AACACRTAATAACCAAAATAACAAACTAAATCTCACAAACTCACTCCCTC		II										OpenSea	GTGATGAGGGCAGCACGTGGTGGCCAAGGTGGCAAGCTGAGTCTCACAGGCTCACTCCCT[CG]TTGGTTCCCTGTGGGAATGGTAGGCCAGGCCCAGTAAGCCATGCCCCAACACGTCCTCTC	CGAGGGAGTGAGCCTGTGAGACTCAGCTTGCCACCTTGGCCACCACGTGC	C1orf144;C1orf144	NM_001114600;NM_015609	3'UTR;3'UTR				TRUE				C1orf144;C1orf144;SPATA21	ENST00000401088.4;ENST00000401089.3;ENST00000466212.1	3'UTR;3'UTR;3'UTR	C1orf144;C1orf144;SPATA21	ENST00000401088.4;ENST00000401089.3;ENST00000466212.1	3'UTR;3'UTR;3'UTR	chr1:16723105-16723490	3						TRUE		0.495965	0.414553	-0.0814116	-7.73163
cg03889044	chr2	242802099	+	87761433		AATACTCTTTTTCCACTATTTCRATACTTTAATATTTTCCCTTCAAAACC		II									chr2:242805752-242806034	N_Shelf	GCGAGGCTAGAAACCGCCTGACAGCTGGCGCGGCTGCCTGGCTCCGAGAGACACTCGGCC[CG]GCTCTGAAGGGAAAACATTAAAGCACCGAAACAGTGGAAAAAGAGCATCAAAGATGATGT	ATGCTCTTTTTCCACTGTTTCGGTGCTTTAATGTTTTCCCTTCAGAGCCG	PDCD1	NM_005018	TSS1500				TRUE	2:242450708-242450845			PDCD1;PDCD1	ENST00000539073.1;ENST00000334409.5	TSS1500;TSS1500	PDCD1;PDCD1;PDCD1	ENST00000418831.1;ENST00000539073.1;ENST00000334409.5	TSS1500;TSS1500;TSS1500	chr2:242801560-242803075	3						TRUE		0.187064	0.241781	0.0547169	4.99266
cg03892989	chr9	126979656	-	83775820		AACAACCACAAACCTTCATCATAAATAATAACATTCACTATAACAATAAC		II										OpenSea	AGGCAGGACAAGACAGCCACAGACCTTCATCATGAATAGTGGCATTCACTGTGACAGTGG[CG]TTCATCCAGTGCTTCATGTTTATGAACTGCTCTGCATGGATGATCTCATTGAATGTTTAC	CGCCACTGTCACAGTGAATGCCACTATTCATGATGAAGGTCTGTGGCTGT					chr9:126979649-126979649												chr9:126979580-126979935	3								0.393831	0.497042	0.103211	9.0369
cg03895659	chr6	53524509	+	20775536		TTTATCAAATTCAAACCTTCCTAACATCCAACCTCCTATATATATTAACC		II			rs2478345	0.047208						OpenSea	CTGTCACATGCATTCAGAGATGGCTGAGGTCATGAGGGAGACAGTTGGGCAGGTAATATT[CG]GTCAATACATACAGGAGGTTGGATGCCAGGAAGGCTTGAACCTGATAAATTCATATGCAG	CGGTCAATACATACAGGAGGTTGGATGCCAGGAAGGCTTGAACCTGATAA	KLHL31	NM_001003760	5'UTR								KLHL31	ENST00000370905.3	5'UTR	KLHL31	ENST00000370905.3	5'UTR	chr6:53524280-53524555	3								0.84702	0.791747	-0.0552732	-6.48491
cg03899643	chr1	90205170	+	97664882		CCACAATACTCRAAACTACAAACTATATAACTAAAAACTATTCCTACCTC		II			rs11802767	0.04528						OpenSea	GAAATTCCTAGAAAAGAATTTATAACTTTGGCTGGGAGAAGGTTCTCTGAGTTGACAGGA[CG]AGGCAGGAACAGCCCTCAGCCACACAGCTTGCAGCCCCGAGTACTGTGGAGCCATGACAT	CGAGGCAGGAACAGCCCTCAGCCACACAGCTTGCAGCCCCGAGTACTGTG					chr1:90204490-90204490		TRUE				LRRC8C	ENST00000479252.1	5'UTR	LRRC8C	ENST00000479252.1	5'UTR	chr1:90204745-90205315	3						TRUE		0.395836	0.503191	0.107354	9.252
cg03902417	chr11	83233158	-	67735944		TATATACCCATTAAATAAAATACTCRCTAATCACCAAATACCCTCTATTC		II										OpenSea	CTGCCCCATTGTGTGTGCCCATTGAATGGAATACTCGCTGGTCACCAGATACCCTCTATT[CG]TTTACTTTTGCTCCTGCTGTTTTCTAAGTGTTAAAGTGCACTTACTCCTCACAGAGTTAG	CGAATAGAGGGTATCTGGTGACCAGCGAGTATTCCATTCAATGGGCACAC	DLG2;DLG2;DLG2;DLG2;DLG2;DLG2	NM_001142702;NM_001142700;NM_001206769;NM_001300983;NM_001364;NM_001142699	Body;Body;Body;Body;Body;Body						11:83232676-83233325	Unclassified_Cell_type_specific											chr11:83232524-83233637	6				0.569684	0.477948	-0.0917365	-9.08547
cg03906071	chr13	110747254	-	12790592		AATCCTTTAAAAACTAATACAACRTAAACCTAAAACTCTCAAAACAAAAC		II										OpenSea	ATATTAGTCAGAGTCCTTTGAAAGCTGATGCAACGTGGGCCTGGAACTCTCAGAACAAGG[CG]TGATTGTGCTAGAACTGGATCGCAGAGCCAGTGTGCCTGGTGAGCCAATACCTGCACCGT	CGCCTTGTTCTGAGAGTTCCAGGCCCACGTTGCATCAGCTTTCAAAGGAC					chr13:110746992-110746992		TRUE										chr13:110746920-110747575	3								0.659789	0.594477	-0.0653124	-14.2274
cg03910896	chr16	27254143	-	43648937		ATAATCCATCTATCCTTAAAATAAATAACAACTCTAACACCTTCTATAAC		II			rs4499236	0.321597						OpenSea	ACTGAAAACAGGTGGTCCATCTATCCTTGAGATGAGTGGCAGCTCTGACACCTTCTGTGG[CG]CTCTGGTCCCCATCCCTACCCATGCAGGAGCCCTCGCAGAGCTGATACAGGGGCTCTGCA	CGCCACAGAAGGTGTCAGAGCTGCCACTCATCTCAAGGATAGATGGACCA	NSMCE1	NM_145080	Body						16:27253987-27255596	Unclassified				NSMCE1;NSMCE1;NSMCE1	ENST00000565070.1;ENST00000561960.1;ENST00000563512.1	3'UTR;3'UTR;3'UTR			chr16:27253856-27255068	6	chr16:27252173-27256246	6				0.808872	0.745578	-0.063294	-6.27704
cg03910932	chr18	8544430	+	61630531		TCTCTCTATACTAAAAACCTTAATATCTCCAATTCCAATCAAACAACAAC		II										OpenSea	GATAATGGGAGGCAGATTTCTCACTGTGGGACAAGCGGGAAGGGAGAAAACCAGCGTGAA[CG]CTGTTGTTTGATTGGAACTGGAGATATCAAGGTTTTCAGTACAGAGAGATAGACATAGAA	CGCTGTTGTTTGATTGGAACTGGAGATATCAAGGTTTTCAGTACAGAGAG											AP001793.2	ENST00000411881.2	TSS1500	AP001793.2	ENST00000411881.2	TSS1500										0.60937	0.639378	0.0300079	14.8946
cg03917138	chr17	70120182	+	28692566		ACTACTACTCRCTATAATAACTAAAACTCAACTACTCCRTCTTAATATAC		II									chr17:70120139-70120442	Island	AGCAGCCACAGGCGCACACGCTGACCACGCTGAGCAGCGAGCCGGGCCAGTCCCAGCGAA[CG]CACATCAAGACGGAGCAGCTGAGCCCCAGCCACTACAGCGAGCAGCAGCAGCACTCGCCC	CGCACATCAAGACGGAGCAGCTGAGCCCCAGCCACTACAGCGAGCAGCAG	SOX9	NM_000346	Body					17:67631053-67632144						AC005152.2	ENST00000414600.1	3'UTR	chr17:70119765-70120375	3						TRUE		0.25607	0.351399	0.0953297	9.5319
cg03928083	chr2	23554287	-	34754944		AACACCRTAAAATCAAAAACAAATATCAACCCTATATTAAACAAAATACC		II			rs117482704	0.045139						OpenSea	CAGGCAGGGTTAACACCGTGAAGTCAGAAGCAGATGTCAGCCCTGTATTAGGCAGGGTAC[CG]TAACTATTGTAACAAACAACCCCAAATCCCGGTGGCTTAACACAACAAACATTTAGTTCT	CGGTACCCTGCCTAATACAGGGCTGACATCTGCTTCTGACTTCACGGTGT											AC012506.1	ENST00000423706.1	3'UTR	AC012506.1	ENST00000423706.1	3'UTR	chr2:23554105-23554515	3								0.638537	0.684769	0.0462326	6.86756
cg03948287	chr4	62406882	+	95651120		AAACTAAACAATCAAACTACTTCAATACTTTTATTTACCRCTAAAACCAC		II			rs1908438	0.167172						OpenSea	CCAGCAGCCTGGAGAGTTATAGGAAGTGAAAGATCCTGGGTGAGATGGGTAGAAGGAGTT[CG]TGGCCCCAGCGGCAAATAAAAGTACTGAAGCAGCTTGATTGCCTAGTCTTGGTTGTCTTT	CGTGGCCCCAGCGGCAAATAAAAGTACTGAAGCAGCTTGATTGCCTAGTC	ADGRL3	NM_015236	Body														chr4:62406705-62407035	3								0.547604	0.495449	-0.0521545	-5.59442
cg03954434	chr14	34802204	+	88786160		CACTTCATACTCATCTCATATAAATAAATTAATAACCTACAATCAATCTC		II			rs7152097	0.284091						OpenSea	GATAGGTTTGCACAGGAGTGACCTTTGTAACTTCAGCCTCTGGTTGGCTGCTTTCTGCAA[CG]AGACTGATTGTAGGCTACCAATTCATTTACATGAGATGAGCATGAAGTGGCCAATGGGAA	CGAGACTGATTGTAGGCTACCAATTCATTTACATGAGATGAGCATGAAGT														EGLN3	ENST00000551935.1	3'UTR	chr14:34801940-34802255	3								0.820314	0.775116	-0.0451982	-5.10074
cg03965400	chr2	18808022	+	17684285		TACTAATATCAAATAATTTTCCTTTAAATTACACATACAACATCTACTTC		II										OpenSea	GAGGAAGACGTGGCATACGTTAAAAAAAATGTAAATCTGTTAGTCCAAGATTTTTACAAA[CG]AAGTAGATGTTGCATGTGCAACCTAAAGGAAAATCACTTGACATTAGTAGAGAGATCTAT	CGAAGTAGATGTTGCATGTGCAACCTAAAGGAAAATCACTTGACATTAGT																					chr2:18807266-18808982	6				0.771421	0.627211	-0.144209	-16.0758
cg03965648	chr2	200333401	+	16637142	38710986	CCTACAAAAAATAAAACAATCAACCACAACTACCAACAACCCATTTAACA	CCTACGAAAAATAAAACAATCAACCGCAACTACCAACAACCCATTTAACG	I	A	Red							chr2:200333687-200334172	N_Shore	CTAAGTGAATGAATCCATGAATCAGCTCCATAGCCGAGGGGTAGAAGAAGCAGCCGTCTT[CG]TTAAATGGGCTGTTGGCAGTTGCGGCTGACTGCTCTACCCCTCGCAGGCCCGCCTCTGGG	CCTGCGAGGGGTAGAGCAGTCAGCCGCAACTGCCAACAGCCCATTTAACG	FLJ32063	NR_026830	Body			RDMR					AC017096.1;AC017096.1;AC017096.1;SATB2;AC017096.1	ENST00000446911.1;ENST00000450728.1;ENST00000416200.1;ENST00000457245.1;ENST00000441234.1	TSS1500;5'UTR;TSS1500;5'UTR;5'UTR	AC017096.1;AC017096.1;AC017096.1;SATB2;AC017096.1	ENST00000446911.1;ENST00000450728.1;ENST00000416200.1;ENST00000457245.1;ENST00000441234.1	TSS1500;5'UTR;TSS1500;5'UTR;5'UTR	chr2:200333285-200333570	3						TRUE		0.487305	0.5744	0.0870953	10.2557
cg03970900	chr1	222440048	+	29757557		CAAACTAAAAAAATCCCTAAACTCTTTACCCCTCAATCRATTTTCTCACC		II										OpenSea	AAAGAAAATACTCCCAGCATGAATGAGAGAAATTCAAAGAGAAGAGGCCTTGCTGCCTCC[CG]GTGAGAAAACCGACTGAGGGGCAAAGAGCCCAGGGATCTCCCTAGCCTGTCCCACGGCTC	AGGCTAGGGAGATCCCTGGGCTCTTTGCCCCTCAGTCGGTTTTCTCACCG							TRUE				RP11-400N13.1	ENST00000416510.1	3'UTR	RP11-400N13.1	ENST00000416510.1	3'UTR	chr1:222439825-222440115	3						TRUE		0.505412	0.562937	0.0575252	6.22422
cg03973904	chr18	3409242	-	6637167		CTCAAAAATCTCAAAATCACAATAAACTCTAATTATACACTCTAACCTAC		II										OpenSea	GATGGATTGAGCTCAAGAATCTCAAAGTCACAGTGAGCTCTGATTGTGCACTCTAGCCTG[CG]TGACAGAATAAGATCCTGTCTCTAAAAACAAAACAAAACAAACAAAGCTATAAAATACTG	CGCAGGCTAGAGTGCACAATCAGAGCTCACTGTGACTTTGAGATTCTTGA																	chr18:3409125-3409390	3								0.709398	0.608892	-0.100506	-6.42012
cg03981539	chr20	59048276	+	80712301		CATAACCCAAATTCAACTCTACCTTTCCTAATCTCAAAACAAAAATAAAC		II										OpenSea	GCTTTTTGAAGTAGCTCTGTGGACTTACACCAGAGAGATGAAAAGCTGAAATCCAGCTGC[CG]TTCATTCCTGCTTTGAGATTAGGAAAGGTAGAGCTGAATTTGGGCTATGTTACTCAGAAG	ATAGCCCAAATTCAGCTCTACCTTTCCTAATCTCAAAGCAGGAATGAACG	LOC101928048	NR_109903	TSS1500		chr20:59048045-59048045						RP3-399C22.1	ENST00000443366.1	TSS1500	RP3-399C22.1;RP5-1043L13.1	ENST00000443366.1;ENST00000437035.1	TSS1500;5'UTR			chr20:59048275-59048525	3	chr20:59048273-59048653	4				0.683469	0.711906	0.0284367	5.8925
cg03985452	chr2	3836042	+	99793486		TATCTTCTTATACACRTTACACCTAAAACTTATCACTACRACATCCTATC		II			rs9973392	0.356093					chr2:3833815-3834318	S_Shore	TGTTTTTGCACCATAGATTATAATATGAACATATCAGTCACTTCTGACAGCCAAGCAGCA[CG]ACAGGATGCCGTAGTGACAAGTTCCAGGTGCAACGTGTATAAGAAGATAATTGTGACATT	ATCTTCTTATACACGTTGCACCTGGAACTTGTCACTACGGCATCCTGTCG											DCDC2C	ENST00000537457.1	5'UTR	DCDC2C	ENST00000537457.1	5'UTR								TRUE		0.752408	0.667008	-0.0853995	-8.51984
cg03986240	chr1	17449636	+	32712204		TTAACTACCTACAACAACCAAAATAATTTTCCTAAAATATACATCRTACC		II									chr1:17445651-17446088	S_Shelf	TGGGGCTTTATCTTTATGGGGTCATGGGGGAAGCCTGGGAAGGACTTTGGAAGGTGTCAA[CG]GCACGATGTACACTTTAGGAAAATCACTCTGGCTGCTGTAGGCAGCTAAATTTGACAGGA	CGGCACGATGTACACTTTAGGAAAATCACTCTGGCTGCTGTAGGCAGCTA																					chr1:17449064-17449693	4				0.244386	0.297615	0.0532294	5.0103
cg03987884	chr18	61616862	-	87759975		TAAAAACAAAAACTTAACTACACTTAACTATATACCCTATAAATCCAAAC		II										OpenSea	CGGGGGCTCCCTAAGGGCAGGGACTTGGCTGCACTTGGCTGTGTGCCCTATGGGTCCAGG[CG]CGGGGAGGGGAGGCCAGGGCGAATGGGCGCGGAGCTGGGGGGTGAAAGTCCTGCCTGGGC	AAGGGCAGGGACTTGGCTGCACTTGGCTGTGTGCCCTATGGGTCCAGGCG	HMSD	NM_001123366	5'UTR				TRUE		18:61616818-61617026	Unclassified_Cell_type_specific	HMSD;HMSD	ENST00000408945.3;ENST00000481726.1	5'UTR;5'UTR	HMSD;HMSD	ENST00000408945.3;ENST00000481726.1	5'UTR;5'UTR	chr18:61616300-61616915	3						TRUE		0.603107	0.537261	-0.0658463	-5.28491
cg03997145	chr7	104619961	-	66702144		AACAAAAAAAACCCTAACTAATTAAAAAACTACTAAATATAATTTTACCC		II										OpenSea	ATGAGCACACGGGCAGGGAAGGCCCTGGCTGATTGAAGAACTGCTGAATGTGGTTTTGCC[CG]CCAAGGCAGTGCCTGTGGTTCTGTGATACAGCTTCCAGTGGGAGAGCTCCTTGCCCAATG	CGGGCAAAACCACATTCAGCAGTTCTTCAATCAGCCAGGGCCTTCCCTGC							TRUE				RP11-325F22.3	ENST00000450686.1	3'UTR	RP11-325F22.3	ENST00000450686.1	3'UTR	chr7:104619620-104620435	3						TRUE		0.318191	0.383554	0.0653623	9.5508
cg04001268	chr3	134215344	+	8653427		CACCTAACATCTATCACCAAAAACTCCTCCTTACAAAAATATTAACAACC		II										OpenSea	GCTAAAGAACTAGTCCAAAGAGAACAACTGGACAAAGAGAATATTCTGGCCTGATCTGGA[CG]GTTGTCAACATTCTTGCAAGGAGGAGCCTTTGGTGACAGATGCCAGGTGCTGATCACAAG	CGGTTGTCAACATTCTTGCAAGGAGGAGCCTTTGGTGACAGATGCCAGGT	CEP63;CEP63;CEP63;CEP63	NM_025180;NM_001042400;NM_001042383;NM_001042384	Body;Body;Body;Body								CEP63	ENST00000504013.1	5'UTR	CEP63	ENST00000504013.1	5'UTR	chr3:134215320-134215590	3								0.498946	0.588272	0.0893256	7.51413
cg04004375	chr12	77512643	+	44635564		CAAAAAAACACTCATACCTACCACAATTTTTCAAATAAAAAATATTTACC		II										OpenSea	GTCATGCTCTTCTGATGGCCTTTCTGATGTAGTTTAAAGAGTTACAAAGCTGTTCATATT[CG]GTAAACACCTCCCATTTGAAAAACTGTGGTAGGCATGAGTGTCTCCTTGAGAAACACCCT	CGGTAAACACCTCCCATTTGAAAAACTGTGGTAGGCATGAGTGTCTCCTT																	chr12:77512500-77512750	3								0.509003	0.596073	0.0870697	9.05836
cg04020713	chr12	53457968	+	4743163		CACCTACAACTAAATAAAACTAACAAAAACTAATCCCCTAAAAAACTAAC		II										OpenSea	GTGAGGAGGCATCAGCAGTTGAGCCCCGAAGGAGATCAGGCAGCCCCACCTGCAGGAGAA[CG]TCAGCCCTCCAGGGGATCAGCCCCTGCCAGTTCCACCCAGCTGCAGGTGCCAGCACGGCA	CGTCAGCCCTCCAGGGGATCAGCCCCTGCCAGTTCCACCCAGCTGCAGGT	TENC1;TENC1;TENC1	NM_170754;NM_198316;NM_015319	3'UTR;3'UTR;3'UTR								TENC1;TENC1;TENC1	ENST00000379902.3;ENST00000314276.3;ENST00000314250.6	3'UTR;3'UTR;3'UTR	TENC1;TENC1;TENC1;TENC1;TENC1	ENST00000549311.1;ENST00000552168.1;ENST00000379902.3;ENST00000314276.3;ENST00000314250.6	3'UTR;5'UTR;3'UTR;3'UTR;3'UTR	chr12:53457800-53458355	3						TRUE		0.375646	0.2901	-0.0855454	-15.4174
cg04032226	chr17	42082392	+	4636923		AAACTTATCCRCRAAATAATAACAAATCTAAAACTACRTAAACCAATAAC		II									chr17:42082027-42084972	Island	CTGGTGCAGCGGGACATCCAGGCCTTCCTGAACCAGTGCGGGGCCAGCCCTGGGGAGGCG[CG]CCACTGGCTCACGCAGTTCCAGACCTGCCATCACTCCGCGGACAAGCCCTTCGCCGTCAT	GGCTTGTCCGCGGAGTGATGGCAGGTCTGGAACTGCGTGAGCCAGTGGCG	PYY;NAGS	NM_004160;NM_153006	TSS1500;1stExon					17:39437458-39440004			NAGS;NAGS;PYY	ENST00000541745.1;ENST00000293404.2;ENST00000360085.1	5'UTR;1stExon;TSS1500	NAGS;NAGS;PYY	ENST00000541745.1;ENST00000293404.2;ENST00000360085.1	5'UTR;1stExon;TSS1500	chr17:42082240-42082715	3					TRUE	TRUE		0.338688	0.457051	0.118363	8.47739
cg04033718	chr16	4419241	+	79608529		ACACTTAACCAACCTTTAAAACTAAATACCATAACCCCATTTCTTAACCC		II									chr16:4421642-4422240	N_Shelf	GCCTCAGGCAGAGCCATCTGGACAACTCTGCCAGGCAGGGGCATCCTGTCTGCCGTGGCA[CG]GGCCAAGAAATGGGGTCATGGCACCCAGCCCCAAAGGTTGGCCAAGTGTTGGCATGGGCC	CGGGCCAAGAAATGGGGTCATGGCACCCAGCCCCAAAGGTTGGCCAAGTG	CORO7	NM_024535	Body											CORO7;CORO7;CORO7	ENST00000571756.1;ENST00000571227.1;ENST00000575714.1	3'UTR;3'UTR;3'UTR	chr16:4418980-4419250	3						TRUE		0.683156	0.638313	-0.0448436	-5.7492
cg04035553	chr8	143757498	+	6808894		ACCRAATTCCCTAAAAATCCTATCTTCCACCTAATACAAAACATAAAACC		II										OpenSea	CTCCCTGCAAGGTGAGTCAGCTCCCAGAAGCCCCAGGGCCTGGTCCGGCTGTCCTGGCCC[CG]GCCTCATGCCCTGCACTAGGTGGAAGACAGGATCTCCAGGGAACCCGGCTGCTTTGGGCC	CCGGGTTCCCTGGAGATCCTGTCTTCCACCTAGTGCAGGGCATGAGGCCG							TRUE				PSCA	ENST00000505305.1	5'UTR	JRK;PSCA;PSCA	ENST00000512113.1;ENST00000505305.1;ENST00000510969.1	3'UTR;5'UTR;5'UTR	chr8:143757445-143757775	3						TRUE		0.237485	0.11238	-0.125105	-9.87253
cg04051044	chr21	47666523	-	51800201		CTCAAACCCAAAACCTCCACCCATTTATTAAACAATACTACTTCATAAAC		II										OpenSea	ACTGGACCATCCTCAGACCCAGGGCCTCCACCCATTTATTAAACAATGCTGCTTCATAAA[CG]AGACTTCCTTCACAAACCATCTTCTACTTCCTTCTCAACGGCGTCCCCTCCTGGGCTAGG	TCAGACCCAGGGCCTCCACCCATTTATTAAACAATGCTGCTTCATAAACG	MCM3AP;MCM3AP-AS1;MCM3AP-AS1;MCM3AP	NM_003906;NR_002776;NR_110565;NM_003906	ExonBnd;Body;Body;Body								AP001469.7;MCM3AP;MCM3AP;MCM3AP-AS1;MCM3AP	ENST00000444966.1;ENST00000539647.1;ENST00000397708.1;ENST00000414659.1;ENST00000467026.1	TSS1500;5'UTR;ExonBnd;5'UTR;3'UTR	AP001469.7;MCM3AP;MCM3AP;MCM3AP-AS1;MCM3AP-AS1;MCM3AP;MCM3AP;MCM3AP	ENST00000444966.1;ENST00000539647.1;ENST00000397708.1;ENST00000414659.1;ENST00000455567.1;ENST00000467026.1;ENST00000496607.1;ENST00000486937.1	TSS1500;5'UTR;ExonBnd;5'UTR;5'UTR;3'UTR;3'UTR;3'UTR			chr21:47666009-47667141	6	chr21:47665978-47667208	6				0.714762	0.672312	-0.04245	-4.93238
cg04055157	chr11	61296213	+	13797859		AAAATCTACAATTTTCTTATCCCTAATAATTCTACCTTACACAAACAAAC		II										OpenSea	CTCTAGGGTGCGGAGAATGGTGTGATTTACAAAATGAGAGAGGCAAGTTTTCAGGAGCAA[CG]TCTGTTTGTGTAAGGCAGAATCACTAGGGACAAGAAAATTGCAGACTCCCCAGGCCCCGT	CGTCTGTTTGTGTAAGGCAGAATCACTAGGGACAAGAAAATTGCAGACTC	SYT7;SYT7;SYT7	NM_004200;NM_001300773;NM_001252065	Body;Body;Body				TRUE				SYT7	ENST00000540831.1	3'UTR	SYT7;SYT7	ENST00000539246.1;ENST00000540831.1	3'UTR;3'UTR			chr11:61293153-61299054	6						0.227342	0.186344	-0.0409986	-5.47024
cg04055490	chr17	8059012	-	93796292		TACCAAAACACCCTATTAATACCTCCCCACCTCTAAAAACTCAAAAAAAC		II									chr17:8059556-8060237	N_Shore	GTACAGACAGATACCAAAACACCCTGTTGGTGCCTCCCCACCTCTAGGGGCTCAGGAAGA[CG]TGCACAGCCAATCTGCCCAAACCCCAACCCTATCCTCTCAGGACTCAATAGTTGCTACCC	ACCAAAACACCCTGTTGGTGCCTCCCCACCTCTAGGGGCTCAGGAAGACG						RDMR			17:8058935-8059088	Promoter_Associated	VAMP2	ENST00000498285.1	3'UTR	VAMP2	ENST00000498285.1	3'UTR	chr17:8058465-8059150	3						TRUE		0.406613	0.345881	-0.0607314	-8.16846
cg04058799	chr7	151547969	+	96751435		TAACTAACCTAAAATCACATTACRACRACTCATCRAAAACTTCTTATTCC		II			rs10952322	0.231415						OpenSea	AGATCTAGTCCCTCCCCCCACAGTCACTGATGGTGTCACTGAAAGCCGAGTCTGACAACA[CG]GAATAAGAAGTCCTCGATGAGCCGCCGCAATGTGACCTTAGGCCAGTCACTTGAGCTCCA	CGGAATAAGAAGTCCTCGATGAGCCGCCGCAATGTGACCTTAGGCCAGTC	PRKAG2	NM_016203	Body		chr7:151547797-151547797			7:151178888-151179086						PRKAG2;PRKAG2	ENST00000474383.1;ENST00000481434.1	3'UTR;3'UTR	chr7:151547825-151548095	3						TRUE		0.792204	0.750382	-0.0418221	-7.2176
cg04061696	chr2	136577747	+	24723103		TAAACRAACAACCAAAAACCCCTACTCAAAAAAATATAATTAAAAAACCC		II										OpenSea	AAGGAGAAAACTACGTTAGTCATTTCTGAATCACTCCCCACCCACCGCCCCTGCATTCAG[CG]GGTTCTCCAACCACATCCTCCTGAGTAGGGGCCCCTGGCTGTCCGTTTAATGTAAGCCTG	CGGGTTCTCCAACCACATCCTCCTGAGTAGGGGCCCCTGGCTGTCCGTTT	LOC100507600;LCT	NR_045486;NM_002299	TSS200;Body								AC011893.3	ENST00000437007.1	TSS200	AC011893.3	ENST00000437007.1	TSS200	chr2:136577545-136578095	3								0.184844	0.282869	0.0980251	8.8406
cg04074838	chr10	43778299	+	70697527		ATACTAAAAACCCTATATAAACTCRTTCCTTACAAAACTACTACTAAAAC		II										OpenSea	CTATGGGCAAGACTGATGTCTCTCCACCCTGGAGAGCTTCCGCCTCTGAAGTGCGGAATG[CG]CCCCAGCAGCAGCTCTGCAAGGAACGAGTCCACATAGGGCTCTCAGCACCCGCTTCTGAG	CGCCCCAGCAGCAGCTCTGCAAGGAACGAGTCCACATAGGGCTCTCAGCA																			chr10:43778069-43778853	6	chr10:43777629-43782250	6				0.46133	0.506281	0.0449503	5.70885
cg04075024	chr11	67167826	+	5673963		ATAAACTCTACTATCCAAAAACTAAAATAAACCAAACCTAAACTTAACCC		II									chr11:67168616-67169098	N_Shore	TAAGTTCCAATCTGGACCAGCCTCAGGGTTGGCACTCCTCGCATGCCCCCACCCATGAGC[CG]GGCCAAGTCCAGGTCTGGTTTATCTCAGCTTCTGGACAGCAGAGCCCATCTGCAAACATC	CGGGCCAAGTCCAGGTCTGGTTTATCTCAGCTTCTGGACAGCAGAGCCCA	PPP1CA;PPP1CA;PPP1CA	NM_001008709;NM_206873;NM_002708	Body;Body;Body						11:67167822-67168028	Promoter_Associated_Cell_type_specific	PPP1CA	ENST00000532446.1	3'UTR	PPP1CA;PPP1CA;PPP1CA;PPP1CA	ENST00000532446.1;ENST00000526510.1;ENST00000532279.1;ENST00000537694.1	3'UTR;3'UTR;TSS1500;3'UTR	chr11:67167760-67168915	3						TRUE		0.579125	0.632631	0.0535062	6.0477
cg04079056	chr2	172127781	-	67756899		ACTAATTTCTAAAACTCATAAAAAACTATAATAAATTTCCTAAAATCCCC		II			rs76050895	0.019983						OpenSea	TAATTAACCTTGCTGGTTTCTGAAGCTCATAGAGGGCTGTGATGGGTTTCCTAGGATCCC[CG]TTTTCTTTCAGACATCCATTTGCAGCCAGATCTGACCATCCACTTGTAGGTCATCCTTTC	CGGGGATCCTAGGAAACCCATCACAGCCCTCTATGAGCTTCAGAAACCAG																					chr2:172127686-172129158	6				0.809774	0.859632	0.0498575	5.74622
[truncated: 3,906 more rows]
[truncated: 9 more columns]
